# Supplementary material for: Data Integration Workflow for Search of Disease Driving Genes and Genetic Variants
Source: PLoS One. 2011 Apr 12;6(4):e18636. doi: 10.1371/journal.pone.0018636 (PMC3075259; doi:10.1371/journal.pone.0018636)
Supplement: Table S2 — The list of proteins and their SNP annotations (ENSEMBL Perl interface) of focal genes from the p53 case study. (XLS) [file pone.0018636.s003.xls]

## Sheet: Sheet0
RsNum	Type	Consequence	SNPStrand	Alleles	TransLocationStart	TransLocationEnd	HitsDomain	DomainDescr	GenomLocationStart	GenomLocationEnd	PreGenSeq	SuccGenSeq	PeptAlleles	PeptLocationStart	PeptLocationEnd	PrePepSeq	SuccPepSeq	GenSymbol	SearchTerm	MinorAllele	TagSNPs_CEU	SiftPrediction	PolyPhen1	PolyPhen2	SNPs3D_profile
rs68012435	snp	REGULATORY_REGION	1	C/G	-	-	-	-	27347388	27347388	GGTGGCGAGCAGGGGTCTTT	AGAGGAGGAGGGAGGGCTTC	-	-	-	-	-	EPHX2	9808	NA	NA	Not found	NA	NA	NA
CN_1290176	cnv probe	REGULATORY_REGION	1	CNV_PROBE	-	-	-	-	27347794	27347794	TTGGGCAGGGTGGCCTGCGG	GAGCAGAGAGAAGGCGTCCA	-	-	-	-	-	EPHX2	9808	NA	NA	nan	NA	NA	NA
rs72473923	snp	REGULATORY_REGION	1	G/A	-	-	-	-	27348195	27348195	TAAGTGGCTGGATTCTGATG	CCGGAACCCACCGGTGGTCT	-	-	-	-	-	EPHX2	9808	NA	NA	Not found	NA	NA	NA
rs72473929	snp	5PRIME_UTR	1	G/T	1	1	-	-	27348626	27348626	AAAGCTAAGATGACTATGCT	GGGCAGAGCCGGGCCAAGCT	-	-	-	-	-	EPHX2	9808	NA	NA	Not found	NA	NA	NA
rs75302548	snp	5PRIME_UTR	1	C/T	48	48	-	-	27348673	27348673	GTCATGCGCCCTGGCCTTCG	GCATCTCCCAGGTTAGCTGC	-	-	-	-	-	EPHX2	9808	NA	NA	Not found	NA	NA	NA
rs72473930	snp	NON_SYNONYMOUS_CODING	1	G/C	162	162	1	IPR005834,Pfam,Dehalogen-like_hydro;IPR006402,Tigrfam,HAD-SF_hydro_IA_v3;,Superfamily,;	27348787	27348787	GGCGCTGCCAGCGGTGTTCG	CGTCCTCGGCCGCACGGAGG	G/A	21	21	MTLRAAVFDLDGVLALPAVF	VLGRTEEALALPRGLLNDAF	EPHX2	9808	NA	NA	Not found	NA	NA	NA
rs2234912	snp	SYNONYMOUS_CODING	1	C/A	163	163	-	-	27348788	27348788	GCGCTGCCAGCGGTGTTCGG	GTCCTCGGCCGCACGGAGGA	G	21	21	MTLRAAVFDLDGVLALPAVF	VLGRTEEALALPRGLLNDAF	EPHX2	9808	NA	NA	Not found	NA	NA	NA
rs72475803	snp	NON_SYNONYMOUS_CODING	1	G/A	255	255	1	IPR005834,Pfam,Dehalogen-like_hydro;IPR006402,Tigrfam,HAD-SF_hydro_IA_v3;IPR005833,Prints,Haloacid_DH/epoxide_hydro;,Superfamily,;	27358496	27358496	ACCAGAGGGTGCCACTACCC	GCTTATGAAAGGAGAGATCA	R/Q	52	52	LPRGLLNDAFQKGGPEGATT	LMKGEITLSQWIPLMEENCR	EPHX2	9808	NA	NA	Not found	NA	NA	NA
rs41507953	snp	NON_SYNONYMOUS_CODING	1	A/G	264	264	1	IPR005834,Pfam,Dehalogen-like_hydro;IPR006402,Tigrfam,HAD-SF_hydro_IA_v3;IPR005833,Prints,Haloacid_DH/epoxide_hydro;,Superfamily,;	27358505	27358505	TGCCACTACCCGGCTTATGA	AGGAGAGATCACACTTTCCC	K/R	55	55	GLLNDAFQKGGPEGATTRLM	GEITLSQWIPLMEENCRKCS	EPHX2	9808	0.07407	rs17057284,rs41360445,rs7846038	0.74	NA	benign	NA
rs17057255	snp	NON_SYNONYMOUS_CODING	1	C/T	407	407	1	IPR005834,Pfam,Dehalogen-like_hydro;IPR006402,Tigrfam,HAD-SF_hydro_IA_v3;,Superfamily,;	27361241	27361241	TTTCAGCCAGAAAGATCAAC	GCCCCATGCTCCAGGCAGCT	R/C	103	103	PKNFSIKEIFDKAISARKIN	PMLQAALMLRKKGFTTAILT	EPHX2	9808	0.01429	NA	0.17	possibly damaging	possibly damaging	NA
rs79644247	snp	SPLICE_SITE	1	G/T	-	-	-	-	27362467	27362467	CTATCTACTGGTGGCTTTTT	CTCAGGATTCACTACTGCCA	-	-	-	-	-	EPHX2	9808	NA	NA	Not found	NA	NA	NA
rs57699806	snp	NON_SYNONYMOUS_CODING	1	G/A	561	561	1	IPR005833,Prints,Haloacid_DH/epoxide_hydro;IPR005834,Pfam,Dehalogen-like_hydro;IPR006402,Tigrfam,HAD-SF_hydro_IA_v3;,Superfamily,;	27362587	27362587	TGACTTCCTGATAGAGTCGT	TCAGGTGGGAATGGTCAAAC	C/Y	154	154	DGLAQLMCELKMHFDFLIES	QVGMVKPEPQIYKFLLDTLK	EPHX2	9808	NA	NA	0	NA	NA	NA
rs76933761	snp	SYNONYMOUS_CODING	1	T/A	589	589	-	-	27362615	27362615	GGAATGGTCAAACCTGAACC	CAGATCTACAAGTTTCTGCT	P	163	163	LKMHFDFLIESCQVGMVKPE	QIYKFLLDTLKASPSEVVFL	EPHX2	9808	NA	NA	Not found	NA	NA	NA
rs11996801	snp	SYNONYMOUS_CODING	1	A/C	691	691	-	-	27364442	27364442	AAGCCAGCCCGTGACTTGGG	ATGGTCACCATCCTGGTCCA	G	197	197	PSEVVFLDDIGANLKPARDL	MVTILVQDTDTALKELEKVT	EPHX2	9808	NA	NA	Not found	NA	NA	NA
rs72554619	-	FRAMESHIFT_CODING	1	A/T/TA	754	754	-	-	27364505	27364505	GAACTGGAGAAAGTGACCGG	ATCCAGGTAACTTGACTTCT	-	218	218	MVTILVQDTDTALKELEKVT	IQLLNTPAPLPTSCNPSDMS	EPHX2	9808	NA	NA	Not found	NA	NA	NA
rs72475821	snp	NON_SYNONYMOUS_CODING	1	C/T	774	774	-	-	27369366	27369366	CTTACAGCTTCTCAATACCC	GGCCCCTCTGCCGACCTCTT	P/L	225	225	DTDTALKELEKVTGIQLLNT	APLPTSCNPSDMSHGYVTVK	EPHX2	9808	NA	NA	Not found	NA	NA	NA
rs72475822	snp	SYNONYMOUS_CODING	1	G/A	787	787	-	-	27369379	27369379	AATACCCCGGCCCCTCTGCC	ACCTCTTGCAATCCAAGTGA	P	229	229	ALKELEKVTGIQLLNTPAPL	TSCNPSDMSHGYVTVKPRVR	EPHX2	9808	NA	NA	Not found	NA	NA	NA
rs35169320	snp	NON_SYNONYMOUS_CODING	1	T/G	910	910	1	,Superfamily,;	27373309	27373309	TGCCATGGATTTCCCGAGAG	TGGTATTCTTGGAGGTACCA	S/R	270	270	LHFVELGSGPAVCLCHGFPE	WYSWRYQIPALAQAGYRVLA	EPHX2	9808	NA	NA	0.03	NA	NA	-0.999999
rs2234913	snp	SYNONYMOUS_CODING	1	G/A	949	949	-	-	27373854	27373854	TAGATCCCTGCTCTGGCCCA	GCAGGTTACCGGGTCCTAGC	Q	283	283	LCHGFPESWYSWRYQIPALA	AGYRVLAMDMKGYGESSAPP	EPHX2	9808	NA	NA	Not found	NA	NA	NA
rs751141	snp	NON_SYNONYMOUS_CODING	1	G/A	960	960	1	,Prints,;,Superfamily,;IPR000073,Pfam,AB_hydrolase_1;	27373865	27373865	TCTGGCCCAGGCAGGTTACC	GGTCCTAGCTATGGACATGA	R/Q	287	287	FPESWYSWRYQIPALAQAGY	VLAMDMKGYGESSAPPEIEE	EPHX2	9808	0.09722	rs7357432	0	possibly damaging	probably damaging	-0.999999
rs4149243	snp	SPLICE_SITE	1	T/C	-	-	-	-	27373923	27373923	TCTGCTCCTCCCGGTGGGTG	GCTGTCTTGCAGCTGTCTTA	-	-	-	-	-	EPHX2	9808	0.1514	rs10503812,rs4149245,rs4149247,rs4149248,rs891401	Not found	NA	NA	NA
rs2234914	snp	SYNONYMOUS_CODING	1	A/G	1021	1021	-	-	27375565	27375565	TTAATTGCAGAAATAGAAGA	TATTGCATGGAAGTGTTATG	E	307	307	RVLAMDMKGYGESSAPPEIE	YCMEVLCKEMVTFLDKLGLS	EPHX2	9808	NA	NA	Not found	NA	NA	NA
rs72475868	snp	SPLICE_SITE	1	C/T	-	-	-	-	27378395	27378395	TGCCTGTGTGTGTCTTCTTC	TTAGGAGATGGTAACCTTCC	-	-	-	-	-	EPHX2	9808	NA	NA	Not found	NA	NA	NA
rs76549048	snp	NON_SYNONYMOUS_CODING	1	C/T	1161	1161	1	,Prints,;,Superfamily,;IPR000073,Pfam,AB_hydrolase_1;	27382881	27382881	TGCCTCTTATTTCTGTAGGG	GGTGGCCAGTTTGAATACTC	A/V	354	354	HDWGGMLVWYMALFYPERVR	VASLNTPFIPANPNMSPLES	EPHX2	9808	NA	NA	Not found	NA	NA	NA
rs72475894	snp	NON_SYNONYMOUS_CODING	1	A/G	1205	1205	1	IPR000073,Pfam,AB_hydrolase_1;	27382925	27382925	TCATACCAGCAAATCCCAAC	TGTCCCCTTTGGAGAGTATC	M/V	369	369	PERVRAVASLNTPFIPANPN	SPLESIKANPVFDYQLYFQE	EPHX2	9808	NA	NA	Not found	NA	NA	NA
rs71553864	in-del	NON_SYNONYMOUS_CODING	1	-/GTC	1305	1304	1	IPR000073,Pfam,AB_hydrolase_1;	27394335	27394334	TGAACTGGAACAGAACCTGA	GTCGGACTTTCAAAAGCCTC	S/SR	402	402	DYQLYFQEPGVAEAELEQNL	RTFKSLFRASDESVLSMHKV	EPHX2	9808	NA	NA	Not found	NA	NA	NA
rs71868122	in-del	NON_SYNONYMOUS_CODING	1	-/GTC	1306	1305	1	IPR000073,Pfam,AB_hydrolase_1;	27394336	27394335	GAACTGGAACAGAACCTGAG	TCGGACTTTCAAAAGCCTCT	S/RS	402	402	DYQLYFQEPGVAEAELEQNL	RTFKSLFRASDESVLSMHKV	EPHX2	9808	NA	NA	Not found	NA	NA	NA
rs2234887	in-del	NON_SYNONYMOUS_CODING	1	-/CGT	1307	1306	1	IPR000073,Pfam,AB_hydrolase_1;	27394337	27394336	AACTGGAACAGAACCTGAGT	CGGACTTTCAAAAGCCTCTT	-/R	403	402	YQLYFQEPGVAEAELEQNLS	RTFKSLFRASDESVLSMHKV	EPHX2	9808	NA	NA	Not found	NA	NA	NA
rs71220599	in-del	NON_SYNONYMOUS_CODING	1	-/TCG	1309	1308	1	IPR000073,Pfam,AB_hydrolase_1;	27394339	27394338	CTGGAACAGAACCTGAGTCG	GACTTTCAAAAGCCTCTTCA	R/RR	403	403	YQLYFQEPGVAEAELEQNLS	TFKSLFRASDESVLSMHKVC	EPHX2	9808	NA	NA	Not found	NA	NA	NA
rs4149251	snp	NON_SYNONYMOUS_CODING	1	G/T	1320	1320	1	IPR000073,Pfam,AB_hydrolase_1;	27394350	27394350	CCTGAGTCGGACTTTCAAAA	CCTCTTCAGAGCAAGCGATG	S/I	407	407	FQEPGVAEAELEQNLSRTFK	LFRASDESVLSMHKVCEAGG	EPHX2	9808	NA	NA	0.51	benign	NA	0.176451
rs13439459	snp	SYNONYMOUS_CODING	1	C/T	1336	1336	-	-	27394366	27394366	AAAAGCCTCTTCAGAGCAAG	GATGAGGTGAGGGGTGGGGA	S	412	412	VAEAELEQNLSRTFKSLFRA	DESVLSMHKVCEAGGLFVNS	EPHX2	9808	0.07339	rs13438899	Not found	NA	NA	NA
rs4149253	snp	SPLICE_SITE	1	G/A	1375	1375	-	-	27396208	27396208	ATGCATAAAGTCTGTGAAGC	GGTAAGAGACATGCTTGGGA	A	425	425	FKSLFRASDESVLSMHKVCE	GGLFVNSPEEPSLSRMVTEE	EPHX2	9808	0.07798	NA	Not found	NA	NA	NA
rs73558122	snp	ESSENTIAL_SPLICE_SITE	1	A/G	-	-	-	-	27398069	27398069	CAACAAGTGGCTTTTTTTGC	GGAGGACTTTTTGTAAATAG	-	-	-	-	-	EPHX2	9808	NA	NA	Not found	NA	NA	NA
rs1803367	snp	SYNONYMOUS_CODING	1	A/G	1390	1390	-	-	27398084	27398084	TTTGCAGGAGGACTTTTTGT	AATAGCCCAGAAGAGCCCAG	V	430	430	RASDESVLSMHKVCEAGGLF	NSPEEPSLSRMVTEEEIQFY	EPHX2	9808	NA	NA	Not found	NA	NA	NA
rs68053459	snp	NON_SYNONYMOUS_CODING	1	A/G	1509	1509	1	IPR000073,Pfam,AB_hydrolase_1;	27399019	27399019	AAACTGGTACCGAAACATGG	AAGGAACTGGAAGTGGGCTT	E/G	470	470	YVQQFKKSGFRGPLNWYRNM	RNWKWACKSLGRKILIPALM	EPHX2	9808	NA	NA	Not found	NA	NA	NA
rs72478909	snp	SYNONYMOUS_CODING	1	C/T	1639	1639	-	-	27401711	27401711	GTTTCCTTTCAGATTCCCCA	CTGAAAAGGGGACACATTGA	H	513	513	AEKDFVLVPQMSQHMEDWIP	LKRGHIEDCGHWTQMDKPTE	EPHX2	9808	NA	NA	Not found	NA	NA	NA
rs60462003	in-del	SPLICE_SITE	1	T/-	-	-	-	-	27401953	27401953	TTTTCTTTTACTTCTCCCTT	CCCCCAGGCCAACCGAGGTG	-	-	-	-	-	EPHX2	9808	NA	NA	Not found	NA	NA	NA
rs1126452	snp	SYNONYMOUS_CODING	1	A/C	1693	1693	-	-	27401964	27401964	TTCTCCCTTTCCCCCAGGCC	ACCGAGGTGAATCAGATCCT	P	531	531	IPHLKRGHIEDCGHWTQMDK	TEVNQILIKWLDSDARNPPV	EPHX2	9808	0.2477	rs1042032,rs1042064	Not found	NA	NA	NA
rs4987060	snp	NON_SYNONYMOUS_CODING	1	C/T	1749	1749	-	-	27402020	27402020	TTCTGATGCCCGGAACCCAC	GGTGGTCTCAAAGATGTAGA	P/L	550	550	KPTEVNQILIKWLDSDARNP	VVSKM	EPHX2	9808	NA	NA	0.4	benign	NA	NA
rs1042032	snp	3PRIME_UTR	1	A/G	1803	1803	-	-	27402074	27402074	CCACGCTCAGCAGGTGTGCC	TCCTTCCACCTGCTGGGGCA	-	-	-	-	-	EPHX2	9808	0.2477	rs1042064	Not found	NA	NA	NA
rs1042064	snp	REGULATORY_REGION	1	T/C	1861	1861	-	-	27402132	27402132	AGGTGGCCTTACACACATCT	GCATGGATGGCAGCATTGTT	-	-	-	-	-	EPHX2	9808	0.2477	NA	Not found	NA	NA	NA
rs56187906	snp	REGULATORY_REGION	1	G/A	1982	1982	-	-	27402253	27402253	CAGGTGTGATTAGTTCTCCA	GCATGAATGCATCGTCCCTT	-	-	-	-	-	EPHX2	9808	NA	NA	Not found	NA	NA	NA
rs72478910	snp	3PRIME_UTR	1	G/A	1996	1996	-	-	27402267	27402267	TCTCCAGGCATGAATGCATC	TCCCTTTATCTGTAAGAACC	-	-	-	-	-	EPHX2	9808	NA	NA	Not found	NA	NA	NA
rs15520	snp	3PRIME_UTR	1	C/T	2006	2006	-	-	27402277	27402277	TGAATGCATCGTCCCTTTAT	TGTAAGAACCCTTAGTGTCC	-	-	-	-	-	EPHX2	9808	NA	NA	Not found	NA	NA	NA
rs75710550	snp	REGULATORY_REGION	1	G/T	-	-	-	-	27402452	27402452	CTATGCT	-	-	-	-	-	-	EPHX2	9808	NA	NA	Not found	NA	NA	NA
rs10917413	snp	5PRIME_UTR	1	C/G	9	9	-	-	24018277	24018277	TGAAATGTGCAA	GGCCGGAAGCTCCGCTTTCT	-	-	-	-	-	RPL11	10301	NA	NA	Not found	NA	NA	NA
GA000451	snp	ESSENTIAL_SPLICE_SITE	1	A/C	-	-	-	-	24019097	24019097	CTGCTGCTCTTCCCTGTTGC	GCAGGATCAAGGTGAAAAGG	-	-	-	-	-	RPL11	10301	NA	NA	nan	NA	NA	NA
rs1804302	snp	NON_SYNONYMOUS_CODING	1	T/C	110	110	1	IPR002132,PIRSF,Ribosomal_L5;IPR002132,Superfamily,Ribosomal_L5;	24019157	24019157	TCGCATCCGCAAACTCTGTC	CAACATCTGTGTTGGGGAGA	L/P	22	22	AQDQGEKENPMRELRIRKLC	NICVGESGDRLTRAAKVLEQ	RPL11	10301	NA	NA	0	probably damaging	NA	-0.999999
rs1804294	snp	SYNONYMOUS_CODING	1	T/C	120	120	-	-	24019167	24019167	AAACTCTGTCTCAACATCTG	GTTGGGGAGAGTGGAGACAG	C	25	25	QGEKENPMRELRIRKLCLNI	VGESGDRLTRAAKVLEQLTG	RPL11	10301	NA	NA	Not found	NA	NA	NA
rs1804295	snp	NON_SYNONYMOUS_CODING	1	T/C	164	164	1	IPR002132,PIRSF,Ribosomal_L5;IPR002132,Superfamily,Ribosomal_L5;	24019211	24019211	GACGCGAGCAGCCAAGGTGT	GGAGCAGCTCACAGGGCAGA	L/S	40	40	LCLNICVGESGDRLTRAAKV	EQLTGQTPVFSKARYTVRSF	RPL11	10301	NA	NA	0	probably damaging	NA	-0.999999
rs80133698	snp	SYNONYMOUS_CODING	1	C/T	198	198	-	-	24019245	24019245	GGGCAGACCCCTGTGTTTTC	AAAGGTGAGTAGTCACAAGG	S	51	51	DRLTRAAKVLEQLTGQTPVF	KARYTVRSFGIRRNEKIAVH	RPL11	10301	NA	NA	Not found	NA	NA	NA
GA018715	snp	ESSENTIAL_SPLICE_SITE	1	G/C	-	-	-	-	24019250	24019250	GACCCCTGTGTTTTCCAAAG	TGAGTAGTCACAAGGACATA	-	-	-	-	-	RPL11	10301	NA	NA	nan	NA	NA	NA
rs1059635	snp	NON_SYNONYMOUS_CODING	1	A/C	257	257	1	IPR002132,Superfamily,Ribosomal_L5;IPR020928,Pfam,Ribosomal_L5_C;	24020351	24020351	AAATGAAAAGATTGCTGTCC	CTGCACAGTTCGAGGGGCCA	H/P	71	71	SKARYTVRSFGIRRNEKIAV	CTVRGAKAEEILEKGLKVRE	RPL11	10301	NA	NA	0	probably damaging	NA	-0.999999
rs11556039	snp	STOP_GAINED	1	G/T	286	286	-	-	24020380	24020380	TTCGAGGGGCCAAGGCAGAA	AAATCTTGGAGAAGGGTCTA	E/*	81	81	GIRRNEKIAVHCTVRGAKAE	ILEKGLKVREYELRKNNFSD	RPL11	10301	NA	NA	1	NA	NA	NA
rs1804297	snp	NON_SYNONYMOUS_CODING	1	T/A	340	340	1	IPR002132,Superfamily,Ribosomal_L5;IPR020928,Pfam,Ribosomal_L5_C;	24021180	24021180	ATGAGTTAAGAAAAAACAAC	TCTCAGATACTGGAAACTTT	F/I	99	99	AEEILEKGLKVREYELRKNN	SDTGNFGFGIQEHIDLGIKY	RPL11	10301	NA	NA	0	probably damaging	NA	-0.999999
rs1059937	snp	SYNONYMOUS_CODING	1	C/T	342	342	-	-	24021182	24021182	GAGTTAAGAAAAAACAACTT	TCAGATACTGGAAACTTTGG	F	99	99	AEEILEKGLKVREYELRKNN	SDTGNFGFGIQEHIDLGIKY	RPL11	10301	NA	NA	Not found	NA	NA	NA
rs11556036	snp	NON_SYNONYMOUS_CODING	1	C/T	344	344	1	IPR002132,Superfamily,Ribosomal_L5;IPR020928,Pfam,Ribosomal_L5_C;	24021184	24021184	GTTAAGAAAAAACAACTTCT	AGATACTGGAAACTTTGGTT	S/L	100	100	EEILEKGLKVREYELRKNNF	DTGNFGFGIQEHIDLGIKYD	RPL11	10301	NA	NA	0	possibly damaging	NA	-0.999999
rs1804299	snp	SYNONYMOUS_CODING	1	T/C	363	363	-	-	24021203	24021203	TCAGATACTGGAAACTTTGG	TTTGGGATCCAGGAACACAT	G	106	106	GLKVREYELRKNNFSDTGNF	FGIQEHIDLGIKYDPSIGIY	RPL11	10301	NA	NA	Not found	NA	NA	NA
rs1804298	snp	NON_SYNONYMOUS_CODING	1	A/G	377	377	1	IPR002132,Superfamily,Ribosomal_L5;IPR020928,Pfam,Ribosomal_L5_C;	24021217	24021217	CTTTGGTTTTGGGATCCAGG	ACACATCGATCTGGGTATCA	E/G	111	111	EYELRKNNFSDTGNFGFGIQ	HIDLGIKYDPSIGIYGLDFY	RPL11	10301	NA	NA	0	probably damaging	probably damaging	-0.999999
rs8880	snp	SYNONYMOUS_CODING	1	C/T	384	384	-	-	24021224	24021224	TTTGGGATCCAGGAACACAT	GATCTGGGTATCAAATATGA	I	113	113	ELRKNNFSDTGNFGFGIQEH	DLGIKYDPSIGIYGLDFYVV	RPL11	10301	NA	NA	Not found	NA	NA	NA
rs1804300	snp	SYNONYMOUS_CODING	1	T/G	393	393	-	-	24021233	24021233	CAGGAACACATCGATCTGGG	ATCAAATATGACCCAAGCAT	G	116	116	KNNFSDTGNFGFGIQEHIDL	IKYDPSIGIYGLDFYVVLGR	RPL11	10301	NA	NA	Not found	NA	NA	NA
rs1804296	snp	NON_SYNONYMOUS_CODING	1	A/G	401	401	1	IPR002132,Superfamily,Ribosomal_L5;IPR020928,Pfam,Ribosomal_L5_C;	24021241	24021241	CATCGATCTGGGTATCAAAT	TGACCCAAGCATTGGTATCT	Y/C	119	119	FSDTGNFGFGIQEHIDLGIK	DPSIGIYGLDFYVVLGRPGF	RPL11	10301	NA	NA	0	benign	NA	-0.999999
GA000452	snp	SPLICE_SITE	1	A/G	-	-	-	-	24021284	24021284	GGCCTGGACTTCTATGTGGT	TGAATATTTAATCTTTTCCC	-	-	-	-	-	RPL11	10301	NA	NA	nan	NA	NA	NA
rs3820033	snp	3PRIME_UTR	1	C/T	846	846	-	-	24021737	24021737	AATGACCTTTTGTGTTACTG	CGTGTTTTGGTCCAACAATA	-	-	-	-	-	RPL11	10301	0.1651	NA	Not found	NA	NA	NA
rs7551262	snp	3PRIME_UTR	1	C/A	952	952	-	-	24021843	24021843	TAGACAGACAAGTAATAAGA	TTGGATACTCACAGGATGTT	-	-	-	-	-	RPL11	10301	NA	NA	Not found	NA	NA	NA
rs1804303	snp	NON_SYNONYMOUS_CODING	1	T/C	467	467	1	IPR002132,Superfamily,Ribosomal_L5;IPR020928,Pfam,Ribosomal_L5_C;	24022313	24022313	GGGTAGGCCAGGTTTCAGCA	CGCAGACAAGAAGCGCAGGA	I/T	141	141	PSIGIYGLDFYVVLGRPGFS	ADKKRRTGCIGAKHRISKEE	RPL11	10301	NA	NA	0	possibly damaging	NA	-0.846606
rs1060838	snp	SYNONYMOUS_CODING	1	G/A	477	477	-	-	24022323	24022323	GGTTTCAGCATCGCAGACAA	AAGCGCAGGACAGGCTGCAT	K	144	144	GIYGLDFYVVLGRPGFSIAD	KRRTGCIGAKHRISKEEAMR	RPL11	10301	NA	NA	Not found	NA	NA	NA
rs11556040	snp	SYNONYMOUS_CODING	1	G/A	480	480	-	-	24022326	24022326	TTCAGCATCGCAGACAAGAA	CGCAGGACAGGCTGCATTGG	K	145	145	IYGLDFYVVLGRPGFSIADK	RRTGCIGAKHRISKEEAMRW	RPL11	10301	NA	NA	Not found	NA	NA	NA
rs3208746	snp	NON_SYNONYMOUS_CODING	1	G/A	523	523	1	IPR002132,Superfamily,Ribosomal_L5;IPR020928,Pfam,Ribosomal_L5_C;	24022369	24022369	CCAAACACAGAATCAGCAAA	AGGAGGCCATGCGCTGGTTC	E/K	160	160	SIADKKRRTGCIGAKHRISK	EAMRWFQQKYDGIILPGK	RPL11	10301	NA	NA	Not found	benign	NA	0.77464
rs11556033	snp	SYNONYMOUS_CODING	1	G/A	546	546	-	-	24022392	24022392	GAGGCCATGCGCTGGTTCCA	CAGAAGGTAAAGCTGATTTA	Q	167	167	RTGCIGAKHRISKEEAMRWF	QKYDGIILPGK	RPL11	10301	NA	NA	Not found	NA	NA	NA
rs2280437	snp	3PRIME_UTR	1	A/G	540	540	-	-	24022437	24022437	AAGTGAAGTGGTGGAATGTG	TGTTGGTGAATGGAGTTGGG	-	-	-	-	-	RPL11	10301	0.3761	rs2902667	Not found	NA	NA	NA
rs11556035	snp	NON_SYNONYMOUS_CODING	1	C/T	571	571	-	-	24022852	24022852	AGTATGATGGGATCATCCTT	CTGGCAAATAAATTCCCGTT	P/S	176	176	RISKEEAMRWFQQKYDGIIL	GK	RPL11	10301	NA	NA	Not found	NA	NA	0.488267
rs1061313	snp	3PRIME_UTR	1	C/T	593	593	-	-	24022874	24022874	TGGCAAATAAATTCCCGTTT	TATCCAAAAGAGCAATAAAA	-	-	-	-	-	RPL11	10301	NA	NA	Not found	NA	NA	NA
rs60606712	snp	SPLICE_SITE	1	A/G	634	634	-	-	24022915	24022915	AGTTTTCAGTGAAATGTGCA	-	-	-	-	-	-	RPL11	10301	NA	NA	Not found	NA	NA	NA
rs16952152	snp	REGULATORY_REGION	1	T/G	-	-	-	-	48084980	48084980	CTTGAAATCCCAGTCTCCTG	CCCCCAGGCCAGGGTCTGTC	-	-	-	-	-	MAPK4	A1A4C4	NA	NA	Not found	NA	NA	NA
rs1049710	snp	5PRIME_UTR	1	C/T	543	543	-	-	48189871	48189871	TCTTAAGGAGCTCAGCTCAG	AAACAACTCTTGCATTTCAG	-	-	-	-	-	MAPK4	A1A4C4	NA	NA	Not found	NA	NA	NA
rs1049711	snp	5PRIME_UTR	1	C/G	763	763	-	-	48190091	48190091	CACAGGAATTAGTAGACAGC	CTCCCAATGCAGGTTAAGAC	-	-	-	-	-	MAPK4	A1A4C4	NA	NA	Not found	NA	NA	NA
rs3752085	snp	5PRIME_UTR	1	T/G	943	943	-	-	48190271	48190271	GGGAGGCCGCTAGCCGAGAC	TGGCCTTTCCTGACTGCCCC	-	-	-	-	-	MAPK4	A1A4C4	0.2286	NA	Not found	NA	NA	NA
rs34207571	snp	NON_SYNONYMOUS_CODING	1	G/A	1050	1050	1	-	48190378	48190378	TGTCTATGGGTATGACCTCG	TGGGCGCTTTGTTGACTTCC	G/D	17	17	KERW	GRFVDFQPLGFGVNGLVLSA	MAPK4	A1A4C4	NA	NA	0	NA	NA	0.999999
rs3752086	snp	SYNONYMOUS_CODING	1	C/T	1084	1084	-	-	48190412	48190412	GACTTCCAACCCCTGGGCTT	GGTGTCAATGGTTTGGTGCT	F	28	28	IASVYGYDLGGRFVDFQPLG	GVNGLVLSAVDSRACRKVAV	MAPK4	A1A4C4	NA	NA	Not found	NA	NA	NA
rs3752087	snp	NON_SYNONYMOUS_CODING	1	G/A	1112	1112	1	IPR017442,Pfam,Se/Thr_prot_kinase-like_dom;IPR002290,Smart,Ser/Thr_prot_kinase_dom;IPR011009,Superfamily,Kinase-like_dom;IPR000719,pfscan,Prot_kinase_cat_dom;IPR017441,scanprosite,Protein_kinase_ATP_BS;IPR008350,Prints,Erk_3_4_MAPK;	48190440	48190440	ATGGTTTGGTGCTGTCGGCC	TGGACAGCCGGGCCTGCCGG	V/M	38	38	GRFVDFQPLGFGVNGLVLSA	DSRACRKVAVKKIALSDARS	MAPK4	A1A4C4	0.4312	NA	0.1	NA	benign	0.999999
rs56259916	snp	SYNONYMOUS_CODING	1	C/T	1162	1162	-	-	48190490	48190490	GTGAAGAAGATTGCCCTGAG	GATGCCCGCAGCATGAAGCA	S	54	54	VLSAVDSRACRKVAVKKIAL	DARSMKHALREIKIIRRLDH	MAPK4	A1A4C4	NA	NA	Not found	NA	NA	NA
rs61747609	snp	NON_SYNONYMOUS_CODING	1	G/A	1163	1163	1	IPR017442,Pfam,Se/Thr_prot_kinase-like_dom;IPR002290,Smart,Ser/Thr_prot_kinase_dom;IPR008350,Prints,Erk_3_4_MAPK;IPR011009,Superfamily,Kinase-like_dom;IPR000719,pfscan,Prot_kinase_cat_dom;	48190491	48190491	TGAAGAAGATTGCCCTGAGC	ATGCCCGCAGCATGAAGCAC	D/N	55	55	LSAVDSRACRKVAVKKIALS	ARSMKHALREIKIIRRLDHD	MAPK4	A1A4C4	NA	NA	Not found	NA	NA	NA
rs55800528	snp	SYNONYMOUS_CODING	1	C/T	1183	1183	-	-	48190511	48190511	GATGCCCGCAGCATGAAGCA	GCGCTCCGAGAGATCAAGAT	H	61	61	RACRKVAVKKIALSDARSMK	ALREIKIIRRLDHDNIVKVY	MAPK4	A1A4C4	NA	NA	Not found	NA	NA	NA
rs56328353	snp	SYNONYMOUS_CODING	1	G/A	1186	1186	-	-	48190514	48190514	GCCCGCAGCATGAAGCACGC	CTCCGAGAGATCAAGATCAT	A	62	62	ACRKVAVKKIALSDARSMKH	LREIKIIRRLDHDNIVKVYE	MAPK4	A1A4C4	NA	NA	Not found	NA	NA	NA
rs56335862	snp	SYNONYMOUS_CODING	1	C/T	1252	1252	-	-	48190580	48190580	GTCAAAGTGTACGAGGTGCT	GGTCCCAAGGGCACTGACCT	L	84	84	REIKIIRRLDHDNIVKVYEV	GPKGTDLQGELFKFSVAYIV	MAPK4	A1A4C4	NA	NA	Not found	NA	NA	NA
rs55888637	snp	SYNONYMOUS_CODING	1	C/T	1330	1330	-	-	48190658	48190658	GTCCAGGAGTACATGGAGAC	GACCTGGCACGCCTGCTGGA	T	110	110	DLQGELFKFSVAYIVQEYME	DLARLLEQGTLAEEHAKLFM	MAPK4	A1A4C4	NA	NA	Not found	NA	NA	NA
rs45484996	snp	SYNONYMOUS_CODING	1	C/T	1423	1423	-	-	48190751	48190751	CGCGGGCTCAAGTACATCCA	TCCGCCAACGTGCTGCACAG	H	141	141	LAEEHAKLFMYQLLRGLKYI	SANVLHRDLKPANIFISTED	MAPK4	A1A4C4	NA	NA	Not found	NA	NA	NA
rs45471400	snp	SYNONYMOUS_CODING	1	G/A	1489	1489	-	-	48190817	48190817	ATCAGCACAGAGGACCTCGT	CTCAAGATTGGGGATTTCGG	V	163	163	ANVLHRDLKPANIFISTEDL	LKIGDFGLARIVDQHYSHKG	MAPK4	A1A4C4	NA	NA	Not found	NA	NA	NA
rs77677063	snp	SPLICE_SITE	1	C/T	-	-	-	-	48248304	48248304	AACCATCTGGCATTGCCTCC	CAGGGGCCCATGAGCTGGAG	-	-	-	-	-	MAPK4	A1A4C4	NA	NA	Not found	NA	NA	NA
rs66686965	in-del	ESSENTIAL_SPLICE_SITE	1	G/-	-	-	-	-	48248307	48248307	CATCTGGCATTGCCTCCCCA	GGGCCCATGAGCTGGAGCAG	-	-	-	-	-	MAPK4	A1A4C4	NA	NA	Not found	NA	NA	NA
rs67580613	in-del	FRAMESHIFT_CODING	1	G/-	1694	1694	-	-	48248310	48248310	CTGGCATTGCCTCCCCAGGG	CCCATGAGCTGGAGCAGATG	-	232	232	MWAAGCILAEMLTGRMLFAG	HELEQMQLILETIPVIREED	MAPK4	A1A4C4	NA	NA	Not found	NA	NA	NA
rs68153609	in-del	FRAMESHIFT_CODING	1	G/-	1750	1750	-	-	48248366	48248366	ACCATCCCTGTAATCCGGGA	GAAGACAAGGACGAGCTGCT	-	250	250	AGAHELEQMQLILETIPVIR	EDKDELLRVMPSFVSSTWEV	MAPK4	A1A4C4	NA	NA	Not found	NA	NA	NA
rs66911538	in-del	FRAMESHIFT_CODING	1	G/-	1751	1751	-	-	48248367	48248367	CCATCCCTGTAATCCGGGAG	AAGACAAGGACGAGCTGCTC	-	251	251	GAHELEQMQLILETIPVIRE	DKDELLRVMPSFVSSTWEVK	MAPK4	A1A4C4	NA	NA	Not found	NA	NA	NA
rs16952476	snp	SYNONYMOUS_CODING	1	T/C	1837	1837	-	-	48248453	48248453	CCTCTGCGCAAGCTGCTCCC	GAAGTGAACAGTGAAGGTAC	P	279	279	VMPSFVSSTWEVKRPLRKLL	EVNSEAIDFLEKILTFNPMD	MAPK4	A1A4C4	NA	NA	Not found	NA	NA	NA
rs9953234	snp	SYNONYMOUS_CODING	1	G/A	1948	1948	-	-	48252426	48252426	CCCTACATGAGCCCATACTC	TGCCCTGAGGACGAGCCCAC	S	316	316	NPMDRLTAEMGLQHPYMSPY	CPEDEPTSQHPFRIEDEIDD	MAPK4	A1A4C4	NA	NA	Not found	NA	NA	NA
rs55784156	snp	SYNONYMOUS_CODING	1	G/A	2056	2056	-	-	48252534	48252534	CAGCTGTCCAACTGGGACAC	TGCAGTTCCAGGTGCTCGCA	T	352	352	DEIDDIVLMAANQSQLSNWD	CSSRYPVSLSSDLEWRPDRC	MAPK4	A1A4C4	NA	NA	Not found	NA	NA	NA
rs3752089	snp	NON_SYNONYMOUS_CODING	1	G/C	2112	2112	-	-	48255572	48255572	CCTGGAGTGGCGGCCTGACC	GTGCCAGGACGCCAGCGAGG	R/P	371	371	DTCSSRYPVSLSSDLEWRPD	CQDASEVQRDPRAGSAPLAE	MAPK4	A1A4C4	NA	NA	0.09	NA	NA	NA
rs56329210	snp	SYNONYMOUS_CODING	1	G/A	2437	2437	-	-	48255897	48255897	GCCACGGGGCTGGCGGACAC	GGGGCGCGCGAGGACGAGCC	T	479	479	DLSHWKQAAGAPPTATGLAD	GAREDEPASLFLEIAQWVKS	MAPK4	A1A4C4	NA	NA	Not found	NA	NA	NA
rs7506742	snp	NON_SYNONYMOUS_CODING	1	G/A	2753	2753	-	-	48256213	48256213	AGACCGAGGCCTTCTCCAAA	AAAGGTGGTGAGGGCGGAGG	E/K	585	585	NGACIPEHPGDLVQTEAFSK	RW	MAPK4	A1A4C4	NA	NA	0.03	NA	NA	NA
rs1049712	snp	3PRIME_UTR	1	G/C	3343	3343	-	-	48256803	48256803	TTCCCTGTCCATTACCATTC	ATGTTCTTTTATTCAGAGCA	-	-	-	-	-	MAPK4	A1A4C4	NA	NA	Not found	NA	NA	NA
rs1049713	snp	3PRIME_UTR	1	A/G	3354	3354	-	-	48256814	48256814	TTACCATTCGATGTTCTTTT	TTCAGAGCAATGTTTCTTGT	-	-	-	-	-	MAPK4	A1A4C4	NA	NA	Not found	NA	NA	NA
rs3288	snp	3PRIME_UTR	1	T/C	3428	3428	-	-	48256888	48256888	TCCTAGTCACCAAGCATACT	TCCTGGCTCCCCAAGTACTT	-	-	-	-	-	MAPK4	A1A4C4	NA	NA	Not found	NA	NA	NA
rs35835049	in-del	3PRIME_UTR	1	-/C	3621	3620	-	-	48257081	48257080	CCTGACACGCAAAGACACAG	CCCTCTTTCCCCACTGGGCG	-	-	-	-	-	MAPK4	A1A4C4	NA	NA	Not found	NA	NA	NA
rs1049714	snp	3PRIME_UTR	1	T/A	3770	3770	-	-	48257230	48257230	TCCAGACCTACCTCGGGACC	AATGTTCTCTACATGAACTG	-	-	-	-	-	MAPK4	A1A4C4	NA	NA	Not found	NA	NA	NA
rs71796948	in-del	3PRIME_UTR	1	-/GC	3949	3948	-	-	48257409	48257408	ACAGAGATGTGTTGGAGAGC	ACGTCGTGACCTTGGGGGCA	-	-	-	-	-	MAPK4	A1A4C4	NA	NA	Not found	NA	NA	NA
rs73431466	snp	3PRIME_UTR	1	C/G	3950	3950	-	-	48257410	48257410	CAGAGATGTGTTGGAGAGCA	GTCGTGACCTTGGGGGCAAG	-	-	-	-	-	MAPK4	A1A4C4	NA	NA	Not found	NA	NA	NA
rs71357248	snp	3PRIME_UTR	1	C/T	3953	3953	-	-	48257413	48257413	AGATGTGTTGGAGAGCACGT	GTGACCTTGGGGGCAAGGAA	-	-	-	-	-	MAPK4	A1A4C4	NA	NA	Not found	NA	NA	NA
rs77980688	snp	3PRIME_UTR	1	C/T	4283	4283	-	-	48257743	48257743	CTTCTCTTCCCCCAACACTC	CAAAGATACCCACAGGAAGT	-	-	-	-	-	MAPK4	A1A4C4	NA	NA	Not found	NA	NA	NA
rs74860287	snp	3PRIME_UTR	1	C/T	4296	4296	-	-	48257756	48257756	AACACTCCCAAAGATACCCA	AGGAAGTCCAGCCAGTTTCC	-	-	-	-	-	MAPK4	A1A4C4	NA	NA	Not found	NA	NA	NA
rs3813088	snp	3PRIME_UTR	1	A/C	4482	4482	-	-	48257942	48257942	CCAACTTTTAAATGGAAAAT	TGTAAATAGGAAGTGTTTGG	-	-	-	-	-	MAPK4	A1A4C4	NA	NA	Not found	NA	NA	NA
rs8724	snp	3PRIME_UTR	1	A/G	4519	4519	-	-	48257979	48257979	TTGGGTTTTGTTTTTTCTTT	AGAAAAAGAAATGTACACCA	-	-	-	-	-	MAPK4	A1A4C4	NA	NA	Not found	NA	NA	NA
rs78012167	snp	3PRIME_UTR	1	G/T	4728	4728	-	-	48258188	48258188	GGCCAAATAAAGTTTTATTG	AACACAGA	-	-	-	-	-	MAPK4	A1A4C4	NA	NA	Not found	NA	NA	NA
rs1858830	snp	5PRIME_UTR	1	C/G	192	192	-	-	116312439	116312439	GCGGGGCGCTGGGCTCAGCC	GGCCGCAGGTGACCCGGAGG	-	-	-	-	-	MET	A1L467	NA	NA	Not found	NA	NA	NA
rs13235174	snp	5PRIME_UTR	1	A/T	282	282	-	-	116312529	116312529	GAGTGGAGGGCGCGAGCCAG	TGCGGGGCGACAGCTGACTT	-	-	-	-	-	MET	A1L467	NA	NA	Not found	NA	NA	NA
rs13222452	snp	5PRIME_UTR	1	T/A	283	283	-	-	116312530	116312530	AGTGGAGGGCGCGAGCCAGA	GCGGGGCGACAGCTGACTTG	-	-	-	-	-	MET	A1L467	NA	NA	Not found	NA	NA	NA
rs80153920	snp	NON_SYNONYMOUS_CODING	1	A/T	504	504	-	-	116335811	116335811	TCCTTCTTCACAGGGTGGTG	TGAAGAGTAAATCAAAGAGT	M/L	1	1	CIFSPQIEEPSQCPDCVVSA	KSKSKSLAECFPYDKPLIMK	MET	A1L467	NA	NA	Not found	NA	NA	NA
rs80048442	snp	NON_SYNONYMOUS_CODING	1	G/C	521	521	-	-	116335828	116335828	GTGATGAAGAGTAAATCAAA	AGTTTAGCAGAATGCTTCCC	K/N	6	6	QIEEPSQCPDCVVSA	SLAECFPYDKPLIMKAPAVL	MET	A1L467	NA	NA	Not found	NA	NA	NA
rs67433310	in-del	FRAMESHIFT_CODING	1	-/C	596	595	-	-	116339174	116339173	GTGCTTGCACCTGGCATCCT	CGTGCTCCTGTTTACCTTGG	-	31	31	CFPYDKPLIMKAPAVLAPGI	VLLFTLVQRSNGECKEALAK	MET	A1L467	NA	NA	Not found	NA	NA	NA
rs77651398	snp	NON_SYNONYMOUS_CODING	1	A/G	694	694	1	IPR001627,Superfamily,Semaphorin/CD100_Ag;	116339272	116339272	TATGAAGTATCAGCTTCCCA	CTTCACCGCGGAAACACCCA	N/S	64	64	ECKEALAKSEMNVNMKYQLP	FTAETPIQNVILHEHHIFLG	MET	A1L467	NA	NA	Not found	NA	NA	NA
rs80256822	snp	NON_SYNONYMOUS_CODING	1	C/T	703	703	1	IPR001627,Superfamily,Semaphorin/CD100_Ag;	116339281	116339281	TCAGCTTCCCAACTTCACCG	GGAAACACCCATCCAGAATG	A/V	67	67	EALAKSEMNVNMKYQLPNFT	ETPIQNVILHEHHIFLGATN	MET	A1L467	NA	NA	Not found	NA	NA	NA
rs11762213	snp	SYNONYMOUS_CODING	1	G/A	704	704	-	-	116339282	116339282	CAGCTTCCCAACTTCACCGC	GAAACACCCATCCAGAATGT	A	67	67	EALAKSEMNVNMKYQLPNFT	ETPIQNVILHEHHIFLGATN	MET	A1L467	NA	NA	Not found	NA	NA	NA
rs66652208	in-del	FRAMESHIFT_CODING	1	T/-	845	845	-	-	116339423	116339423	GTGCTGGAACACCCAGATTG	TTCCCATGTCAGGACTGCAG	-	114	114	EEDLQKVAEYKTGPVLEHPD	FPCQDCSSKANLSGGVWKDN	MET	A1L467	NA	NA	Not found	NA	NA	NA
rs68078719	in-del	FRAMESHIFT_CODING	1	T/-	892	892	-	-	116339470	116339470	AGCCAATTTATCAGGAGGTG	TTGGAAAGATAACATCAACA	-	130	130	EHPDCFPCQDCSSKANLSGG	WKDNINMALVVDTYYDDQLI	MET	A1L467	NA	NA	Not found	NA	NA	NA
rs35469582	snp	NON_SYNONYMOUS_CODING	1	G/A	988	988	1	IPR001627,pfscan,Semaphorin/CD100_Ag;IPR001627,Superfamily,Semaphorin/CD100_Ag;	116339566	116339566	CAACAGAGGGACCTGCCAGC	ACATGTCTTTCCCCACAATC	R/Q	162	162	DTYYDDQLISCGSVNRGTCQ	HVFPHNHTADIQSEVHCIFS	MET	A1L467	NA	NA	0.03	NA	possibly damaging	-0.597609
rs56311081	snp	NON_SYNONYMOUS_CODING	1	C/T	1027	1027	1	IPR001627,pfscan,Semaphorin/CD100_Ag;IPR001627,Superfamily,Semaphorin/CD100_Ag;	116339605	116339605	TCATACTGCTGACATACAGT	GGAGGTTCACTGCATATTCT	S/L	175	175	VNRGTCQRHVFPHNHTADIQ	EVHCIFSPQIEEPSQCPDCV	MET	A1L467	NA	NA	0.01	NA	NA	NA
rs67988049	in-del	FRAMESHIFT_CODING	1	T/-	1044	1044	-	-	116339622	116339622	AGTCGGAGGTTCACTGCATA	TCTCCCCACAGATAGAAGAG	-	181	181	QRHVFPHNHTADIQSEVHCI	SPQIEEPSQCPDCVVSA	MET	A1L467	NA	NA	Not found	NA	NA	NA
rs55985569	snp	NON_SYNONYMOUS_CODING	1	G/T	1064	1064	1	IPR001627,pfscan,Semaphorin/CD100_Ag;IPR001627,Superfamily,Semaphorin/CD100_Ag;	116339642	116339642	TTCTCCCCACAGATAGAAGA	CCCAGCCAGTGTCCTGACTG	E/D	187	187	HNHTADIQSEVHCIFSPQIE	PSQCPDCVVSA	MET	A1L467	NA	NA	0.32	NA	NA	NA
rs35775721	snp	SYNONYMOUS_CODING	1	C/T	1094	1094	-	-	116339672	116339672	TGTCCTGACTGTGTGGTGAG	GCCCTGGGAGCCAAAGTCCT	S	197	197	VHCIFSPQIEEPSQCPDCVV	A	MET	A1L467	NA	NA	Not found	NA	NA	NA
rs34849015	in-del	FRAMESHIFT_CODING	1	-/C	818	817	-	-	116339756	116339755	ACCATAAATTCTTCTTATTT	CCCAGATCATCCATTGCATT	-	206	206	SSVKDRFINFFVGNTINSSY	PDHPLHSISVRRLKETKDGF	MET	A1L467	NA	NA	Not found	NA	NA	NA
rs45483396	snp	NON_SYNONYMOUS_CODING	1	T/G	832	832	1	IPR001627,Smart,Semaphorin/CD100_Ag;IPR001627,Superfamily,Semaphorin/CD100_Ag;IPR001627,pfscan,Semaphorin/CD100_Ag;IPR001627,Pfam,Semaphorin/CD100_Ag;	116339770	116339770	TTATTTCCCAGATCATCCAT	GCATTCGATATCAGTGAGAA	L/W	211	211	RFINFFVGNTINSSYFPDHP	HSISVRRLKETKDGFMFLTD	MET	A1L467	NA	NA	0.03	NA	NA	-0.999999
rs35284565	snp	SYNONYMOUS_CODING	1	G/A	854	854	-	-	116339792	116339792	CATTCGATATCAGTGAGAAG	CTAAAGGAAACGAAAGATGG	R	218	218	GNTINSSYFPDHPLHSISVR	LKETKDGFMFLTDQSYIDVL	MET	A1L467	NA	NA	Not found	NA	NA	NA
rs34349517	snp	NON_SYNONYMOUS_CODING	1	T/C	913	913	1	IPR001627,Smart,Semaphorin/CD100_Ag;IPR001627,Superfamily,Semaphorin/CD100_Ag;IPR001627,pfscan,Semaphorin/CD100_Ag;IPR001627,Pfam,Semaphorin/CD100_Ag;	116339851	116339851	CCAGTCCTACATTGATGTTT	ACCTGAGTTCAGAGATTCTT	L/S	238	238	RLKETKDGFMFLTDQSYIDV	PEFRDSYPIKYVHAFESNNF	MET	A1L467	NA	NA	0.02	NA	possibly damaging	-0.999999
rs45551737	snp	NON_SYNONYMOUS_CODING	1	C/G	916	916	1	IPR001627,Smart,Semaphorin/CD100_Ag;IPR001627,Superfamily,Semaphorin/CD100_Ag;IPR001627,pfscan,Semaphorin/CD100_Ag;IPR001627,Pfam,Semaphorin/CD100_Ag;	116339854	116339854	GTCCTACATTGATGTTTTAC	TGAGTTCAGAGATTCTTACC	P/R	239	239	LKETKDGFMFLTDQSYIDVL	EFRDSYPIKYVHAFESNNFI	MET	A1L467	NA	NA	0.01	NA	NA	-0.999999
rs66865398	in-del	FRAMESHIFT_CODING	1	T/-	1019	1019	-	-	116339957	116339957	GAAACTCTAGATGCTCAGAC	TTTCACACAAGAATAATCAG	-	273	273	FESNNFIYFLTVQRETLDAQ	FHTRIIRFCSINSGLHSYME	MET	A1L467	NA	NA	Not found	NA	NA	NA
rs35601148	snp	NON_SYNONYMOUS_CODING	1	A/C	1125	1125	1	IPR001627,Smart,Semaphorin/CD100_Ag;IPR001627,Superfamily,Semaphorin/CD100_Ag;IPR001627,pfscan,Semaphorin/CD100_Ag;,Seg,;IPR001627,Pfam,Semaphorin/CD100_Ag;	116340063	116340063	AAAAGAGAAAAAAGAGATCC	CAAAGAAGGAAGTGTTTAAT	T/P	309	309	HSYMEMPLECILTEKRKKRS	KKEVFNILQAAYVSKPGAQL	MET	A1L467	NA	NA	0.07	NA	NA	0.105709
rs35225896	snp	NON_SYNONYMOUS_CODING	1	A/G	1148	1148	1	IPR001627,Smart,Semaphorin/CD100_Ag;IPR001627,Superfamily,Semaphorin/CD100_Ag;IPR001627,pfscan,Semaphorin/CD100_Ag;IPR001627,Pfam,Semaphorin/CD100_Ag;	116340086	116340086	AAGAAGGAAGTGTTTAATAT	CTTCAGGCTGCGTATGTCAG	I/M	316	316	LECILTEKRKKRSTKKEVFN	LQAAYVSKPGAQLARQIGAS	MET	A1L467	NA	NA	0.01	NA	possibly damaging	-0.278319
rs35776110	snp	NON_SYNONYMOUS_CODING	1	C/T	1159	1159	1	IPR001627,Smart,Semaphorin/CD100_Ag;IPR001627,Superfamily,Semaphorin/CD100_Ag;IPR001627,pfscan,Semaphorin/CD100_Ag;IPR001627,Pfam,Semaphorin/CD100_Ag;	116340097	116340097	GTTTAATATACTTCAGGCTG	GTATGTCAGCAAGCCTGGGG	A/V	320	320	LTEKRKKRSTKKEVFNILQA	YVSKPGAQLARQIGASLNDD	MET	A1L467	NA	NA	0.1	NA	possibly damaging	-0.999999
rs66663785	in-del	FRAMESHIFT_CODING	1	T/-	1222	1222	-	-	116340160	116340160	AGCCAGCCTGAATGATGACA	TCTTTTCGGGGTGTTCGCAC	-	341	341	YVSKPGAQLARQIGASLNDD	LFGVFAQSKPDSAEPMDRSA	MET	A1L467	NA	NA	Not found	NA	NA	NA
rs56340719	snp	SYNONYMOUS_CODING	1	C/T	1229	1229	-	-	116340167	116340167	CTGAATGATGACATTCTTTT	GGGGTGTTCGCACAAAGCAA	F	343	343	SKPGAQLARQIGASLNDDIL	GVFAQSKPDSAEPMDRSAMC	MET	A1L467	NA	NA	Not found	NA	NA	NA
rs67928509	in-del	FRAMESHIFT_CODING	1	-/T	1230	1229	-	-	116340168	116340167	TGAATGATGACATTCTTTTC	GGGGTGTTCGCACAAAGCAA	-	344	343	KPGAQLARQIGASLNDDILF	GVFAQSKPDSAEPMDRSAMC	MET	A1L467	NA	NA	Not found	NA	NA	NA
rs67268322	in-del	FRAMESHIFT_CODING	1	-/G	1235	1234	-	-	116340173	116340172	GATGACATTCTTTTCGGGGT	GTTCGCACAAAGCAAGCCAG	-	345	345	PGAQLARQIGASLNDDILFG	FAQSKPDSAEPMDRSAMCAF	MET	A1L467	NA	NA	Not found	NA	NA	NA
rs77523018	snp	NON_SYNONYMOUS_CODING	1	T/C	1285	1285	1	IPR001627,Smart,Semaphorin/CD100_Ag;IPR001627,Superfamily,Semaphorin/CD100_Ag;IPR001627,pfscan,Semaphorin/CD100_Ag;IPR001627,Pfam,Semaphorin/CD100_Ag;	116340223	116340223	ACCAATGGATCGATCTGCCA	GTGTGCATTCCCTATCAAAT	M/T	362	362	LFGVFAQSKPDSAEPMDRSA	CAFPIKYVNDFFNKIVNKNN	MET	A1L467	NA	NA	Not found	NA	NA	NA
rs33917957	snp	NON_SYNONYMOUS_CODING	1	A/G	1324	1324	1	IPR001627,Smart,Semaphorin/CD100_Ag;IPR001627,Superfamily,Semaphorin/CD100_Ag;IPR001627,pfscan,Semaphorin/CD100_Ag;IPR001627,Pfam,Semaphorin/CD100_Ag;	116340262	116340262	ATATGTCAACGACTTCTTCA	CAAGATCGTCAACAAAAACA	N/S	375	375	EPMDRSAMCAFPIKYVNDFF	KIVNKNNVRCLQHFYGPNHE	MET	A1L467	NA	NA	0.13	NA	benign	0.999999
rs28444388	snp	SYNONYMOUS_CODING	1	C/T	1331	1331	-	-	116340269	116340269	AACGACTTCTTCAACAAGAT	GTCAACAAAAACAATGTGAG	I	377	377	MDRSAMCAFPIKYVNDFFNK	VNKNNVRCLQHFYGPNHEHC	MET	A1L467	NA	NA	Not found	NA	NA	NA
rs45552236	snp	SYNONYMOUS_CODING	1	C/T	1370	1370	-	-	116340308	116340308	AGATGTCTCCAGCATTTTTA	GGACCCAATCATGAGCACTG	Y	390	390	VNDFFNKIVNKNNVRCLQHF	GPNHEHCFNRTLLRNSSGCE	MET	A1L467	NA	NA	Not found	NA	NA	NA
rs35763409	snp	SYNONYMOUS_CODING	1	C/T	1391	1391	-	-	116340329	116340329	GGACCCAATCATGAGCACTG	TTTAATAGGGTAAGTCACAT	C	397	397	IVNKNNVRCLQHFYGPNHEH	FNRTLLRNSSGCEARRDEYR	MET	A1L467	NA	NA	Not found	NA	NA	NA
rs45441497	snp	NON_SYNONYMOUS_CODING	1	C/A	1404	1404	1	IPR001627,Smart,Semaphorin/CD100_Ag;IPR001627,Superfamily,Semaphorin/CD100_Ag;IPR001627,pfscan,Semaphorin/CD100_Ag;IPR001627,Pfam,Semaphorin/CD100_Ag;	116371725	116371725	ACCATATTTTATTCCAGACA	TTCTGAGAAATTCATCAGGC	L/I	402	402	NVRCLQHFYGPNHEHCFNRT	LRNSSGCEARRDEYRTEFTT	MET	A1L467	NA	NA	0.05	NA	NA	0.712175
rs67495248	in-del	FRAMESHIFT_CODING	1	A/-	1414	1414	-	-	116371735	116371735	ATTCCAGACACTTCTGAGAA	TTCATCAGGCTGTGAAGCGC	-	405	405	CLQHFYGPNHEHCFNRTLLR	SSGCEARRDEYRTEFTTALQ	MET	A1L467	NA	NA	Not found	NA	NA	NA
rs45499391	snp	SYNONYMOUS_CODING	1	C/T	1463	1463	-	-	116371784	116371784	GAATATCGAACAGAGTTTAC	ACAGCTTTGCAGCGCGTTGA	T	421	421	TLLRNSSGCEARRDEYRTEF	TALQRVDLFMGQFSEVLLTS	MET	A1L467	NA	NA	Not found	NA	NA	NA
rs45585831	snp	NON_SYNONYMOUS_CODING	1	C/T	1684	1684	1	IPR001627,Smart,Semaphorin/CD100_Ag;IPR001627,Superfamily,Semaphorin/CD100_Ag;IPR001627,pfscan,Semaphorin/CD100_Ag;IPR001627,Pfam,Semaphorin/CD100_Ag;	116380095	116380095	AGAAGTGATTGTGGAGCATA	ATTAAACCAAAATGGCTACA	T/I	495	495	PHVNFLLDSHPVSPEVIVEH	LNQNGYTLVITGKKITKIPL	MET	A1L467	NA	NA	0.01	NA	NA	-0.553166
rs55755322	snp	SYNONYMOUS_CODING	1	A/G	1784	1784	-	-	116380962	116380962	CATTTCCAGTCCTGCAGTCA	TGCCTCTCTGCCCCACCCTT	Q	528	528	KKITKIPLNGLGCRHFQSCS	CLSAPPFVQCGWCHDKCVRS	MET	A1L467	NA	NA	Not found	NA	NA	NA
rs45460604	snp	NON_SYNONYMOUS_CODING	1	A/G	1876	1876	1	IPR016244,PIRSF,Tyr_prot_kinase_HGF/MSP_rcpt;IPR003659,Smart,Plexin-like;IPR002165,Pfam,Plexin_repeat;	116381054	116381054	GAGCGGGACATGGACTCAAC	GATCTGTCTGCCTGCAATCT	Q/R	559	559	GWCHDKCVRSEECLSGTWTQ	ICLPAIYKVFPNSAPLEGGT	MET	A1L467	NA	NA	0.01	NA	NA	-0.647561
rs45602940	snp	NON_SYNONYMOUS_CODING	1	C/T	1971	1971	1	IPR002909,Pfam,IPT_TIG_rcpt;IPR002909,Smart,IPT_TIG_rcpt;	116395478	116395478	GTGGCTGGGACTTTGGATTT	GGAGGAATAATAAATTTGAT	R/W	591	591	NSAPLEGGTRLTICGWDFGF	RNNKFDLKKTRVLLGNESCT	MET	A1L467	NA	NA	0.01	NA	NA	0.1404
rs72220420	in-del	SPLICE_SITE	1	-/T	-	-	-	-	116397488	116397487	TAAACTTTGGGTTTTTTTTC	CAGATTGAAATGCACAGTTG	-	-	-	-	-	MET	A1L467	NA	NA	Not found	NA	NA	NA
rs45586239	snp	NON_SYNONYMOUS_CODING	1	A/T	2098	2098	1	IPR002909,Pfam,IPT_TIG_rcpt;IPR002909,Smart,IPT_TIG_rcpt;	116397526	116397526	TGGTCCTGCCATGAATAAGC	TTTCAATATGTCCATAATTA	H/L	633	633	TLSESTMNTLKCTVGPAMNK	FNMSIIISNGHGTTQYSTFS	MET	A1L467	NA	NA	0.08	NA	NA	0.615093
rs45520237	snp	SYNONYMOUS_CODING	1	C/T	2132	2132	-	-	116397560	116397560	ATAATTATTTCAAATGGCCA	GGGACAACACAATACAGTAC	H	644	644	CTVGPAMNKHFNMSIIISNG	GTTQYSTFSYVDPVITSISP	MET	A1L467	NA	NA	Not found	NA	NA	NA
rs13223756	snp	SYNONYMOUS_CODING	1	A/G	2144	2144	-	-	116397572	116397572	AATGGCCACGGGACAACACA	TACAGTACATTCTCCTATGT	Q	648	648	PAMNKHFNMSIIISNGHGTT	YSTFSYVDPVITSISPKYGP	MET	A1L467	0.156	rs2299440	Not found	NA	NA	NA
rs45605635	snp	NON_SYNONYMOUS_CODING	1	A/G	2146	2146	1	IPR002909,Pfam,IPT_TIG_rcpt;IPR002909,Smart,IPT_TIG_rcpt;	116397574	116397574	TGGCCACGGGACAACACAAT	CAGTACATTCTCCTATGTGG	Y/C	649	649	AMNKHFNMSIIISNGHGTTQ	STFSYVDPVITSISPKYGPM	MET	A1L467	NA	NA	0.06	NA	NA	0.572475
rs45484593	snp	SYNONYMOUS_CODING	1	C/T	2159	2159	-	-	116397587	116397587	ACACAATACAGTACATTCTC	TATGTGGTAAGGAAGATTCT	S	653	653	HFNMSIIISNGHGTTQYSTF	YVDPVITSISPKYGPMAGGT	MET	A1L467	NA	NA	Not found	NA	NA	NA
rs56361366	snp	NON_SYNONYMOUS_CODING	1	T/A	2183	2183	1	IPR016244,PIRSF,Tyr_prot_kinase_HGF/MSP_rcpt;IPR014756,Superfamily,Ig_E-set;IPR002909,Pfam,IPT_TIG_rcpt;	116397709	116397709	CAGGATCCTGTAATAACAAG	ATTTCGCCGAAATACGGTCC	S/R	661	661	SNGHGTTQYSTFSYVDPVIT	ISPKYGPMAGGTLLTLTGNY	MET	A1L467	NA	NA	0.06	NA	NA	NA
rs45446492	snp	NON_SYNONYMOUS_CODING	1	G/A	2392	2392	1	IPR016244,PIRSF,Tyr_prot_kinase_HGF/MSP_rcpt;IPR002909,Pfam,IPT_TIG_rcpt;	116398602	116398602	GAAAATTGACTTAGCCAACC	AGAGACAAGCATCTTCAGTT	R/Q	731	731	TPAQTISTEFAVKLKIDLAN	ETSIFSYREDPIVYEIHPTK	MET	A1L467	NA	NA	0.05	NA	NA	-0.199485
rs45587940	snp	NON_SYNONYMOUS_CODING	1	C/T	2415	2415	1	IPR014756,Superfamily,Ig_E-set;	116398625	116398625	AGACAAGCATCTTCAGTTAC	GTGAAGATCCCATTGTCTAT	R/C	739	739	EFAVKLKIDLANRETSIFSY	EDPIVYEIHPTKSFISGGST	MET	A1L467	NA	NA	0.02	NA	NA	-0.999999
rs45553236	snp	NON_SYNONYMOUS_CODING	1	G/A	2416	2416	1	IPR014756,Superfamily,Ig_E-set;	116398626	116398626	GACAAGCATCTTCAGTTACC	TGAAGATCCCATTGTCTATG	R/H	739	739	EFAVKLKIDLANRETSIFSY	EDPIVYEIHPTKSFISGGST	MET	A1L467	NA	NA	0.18	NA	NA	0.999999
rs45531032	snp	NON_SYNONYMOUS_CODING	1	A/G	2439	2439	1	IPR002909,Pfam,IPT_TIG_rcpt;IPR014756,Superfamily,Ig_E-set;IPR002909,Smart,IPT_TIG_rcpt;	116398649	116398649	AAGATCCCATTGTCTATGAA	TTCATCCAACCAAATCTTTT	I/V	747	747	DLANRETSIFSYREDPIVYE	HPTKSFISGGSTITGVGKNL	MET	A1L467	NA	NA	0.16	NA	NA	0.444435
rs68089297	in-del	FRAMESHIFT_CODING	1	-/A	2499	2498	-	-	116399479	116399478	TAACAGGTGTTGGGAAAAAC	CTGAATTCAGTTAGTGTCCC	-	767	766	IHPTKSFISGGSTITGVGKN	LNSVSVPRMVINVHEAGRNF	MET	A1L467	NA	NA	Not found	NA	NA	NA
rs45516592	snp	NON_SYNONYMOUS_CODING	1	A/G	2502	2502	1	IPR002909,Pfam,IPT_TIG_rcpt;IPR014756,Superfamily,Ig_E-set;IPR002909,Smart,IPT_TIG_rcpt;	116399482	116399482	CAGGTGTTGGGAAAAACCTG	ATTCAGTTAGTGTCCCGAGA	N/D	768	768	HPTKSFISGGSTITGVGKNL	SVSVPRMVINVHEAGRNFTV	MET	A1L467	NA	NA	0.21	NA	NA	0.999999
rs45440991	snp	NON_SYNONYMOUS_CODING	1	C/T	2577	2577	1	IPR002909,Pfam,IPT_TIG_rcpt;IPR014756,Superfamily,Ig_E-set;IPR002909,Smart,IPT_TIG_rcpt;	116403116	116403116	TTCTCTAGGCATGTCAACAT	GCTCTAATTCAGAGATAATC	R/C	793	793	PRMVINVHEAGRNFTVACQH	SNSEIICCTTPSLQQLNLQL	MET	A1L467	NA	NA	0.03	NA	NA	-0.175892
rs45450897	snp	NON_SYNONYMOUS_CODING	1	T/G	2702	2702	1	IPR002909,Pfam,IPT_TIG_rcpt;IPR002909,Smart,IPT_TIG_rcpt;	116403241	116403241	TCCAAATACTTTGATCTCAT	TATGTACATAATCCTGTGTT	I/M	834	834	PLKTKAFFMLDGILSKYFDL	YVHNPVFKPFEKPVMISMGN	MET	A1L467	NA	NA	0.01	NA	NA	0.620157
rs66464678	in-del	FRAMESHIFT_CODING	1	-/T	2730	2729	-	-	116403269	116403268	ATAATCCTGTGTTTAAGCCT	TTTGAAAAGCCAGTGATGAT	-	844	843	DGILSKYFDLIYVHNPVFKP	FEKPVMISMGNENVLEIKGN	MET	A1L467	NA	NA	Not found	NA	NA	NA
rs45575240	snp	NON_SYNONYMOUS_CODING	1	G/T	2757	2757	1	IPR016244,PIRSF,Tyr_prot_kinase_HGF/MSP_rcpt;	116403296	116403296	AGCCAGTGATGATCTCAATG	GCAATGAAAATGTACTGGAA	G/C	853	853	LIYVHNPVFKPFEKPVMISM	NENVLEIKGNDIDPEAVKGE	MET	A1L467	NA	NA	0.06	NA	NA	-0.505399
rs45592637	snp	SYNONYMOUS_CODING	1	T/A	2810	2810	-	-	116409725	116409725	GATATTGACCCTGAAGCAGT	AAAGGTGAAGTGTTAAAAGT	V	870	870	ISMGNENVLEIKGNDIDPEA	KGEVLKVGNKSCENIHLHSE	MET	A1L467	NA	NA	Not found	NA	NA	NA
rs45572835	snp	SYNONYMOUS_CODING	1	C/T	2915	2915	-	-	116409830	116409830	GACCTGCTGAAATTGAACAG	GAGCTAAATATAGAGGTGGG	S	905	905	IHLHSEAVLCTVPNDLLKLN	ELNIEWKQAISSTVLGKVIV	MET	A1L467	NA	NA	Not found	NA	NA	NA
rs68110954	in-del	FRAMESHIFT_CODING	1	-/A	640	639	-	-	116409915	116409914	TTATGTTATTCTCAGGCTTA	AAATAAATCATTAAAGCTCA	-	214	213	LHSSHDVNKEASVIMLFSGL	K	MET	A1L467	NA	NA	Not found	NA	NA	NA
rs76731671	snp	3PRIME_UTR	1	T/C	675	675	-	-	116409950	116409950	GCTCATTTATGTGTGGGTTT	GGCTCATCAACTCAGCCTGC	-	-	-	-	-	MET	A1L467	NA	NA	Not found	NA	NA	NA
rs66820954	in-del	FRAMESHIFT_CODING	1	-/A	2968	2967	-	-	116411589	116411588	TTCAACCGTCCTTGGAAAAG	TAATAGTTCAACCAGATCAG	-	923	923	LNSELNIEWKQAISSTVLGK	IVQPDQNFTGLIAGVVSIST	MET	A1L467	NA	NA	Not found	NA	NA	NA
rs45604032	snp	NON_SYNONYMOUS_CODING	1	G/A	2997	2997	1	IPR016244,PIRSF,Tyr_prot_kinase_HGF/MSP_rcpt;	116411618	116411618	AACCAGATCAGAATTTCACA	GATTGATTGCTGGTGTTGTC	G/R	933	933	QAISSTVLGKVIVQPDQNFT	LIAGVVSISTALLLLLGFFL	MET	A1L467	NA	NA	0.01	NA	NA	0.043438
rs34589476	snp	NON_SYNONYMOUS_CODING	1	C/T	3108	3108	1	-	116411923	116411923	ATCTGGGCAGTGAATTAGTT	GCTACGATGCAAGAGTACAC	R/C	970	970	GFFLWLKKRKQIKDLGSELV	YDARVHTPHLDRLVSARSVS	MET	A1L467	NA	NA	0.2	NA	NA	0.774197
rs45607832	snp	NON_SYNONYMOUS_CODING	1	G/A	3109	3109	1	-	116411924	116411924	TCTGGGCAGTGAATTAGTTC	CTACGATGCAAGAGTACACA	R/H	970	970	GFFLWLKKRKQIKDLGSELV	YDARVHTPHLDRLVSARSVS	MET	A1L467	NA	NA	0.55	NA	NA	0.430963
rs45561544	snp	NON_SYNONYMOUS_CODING	1	T/G	3143	3143	1	-	116411958	116411958	GTACACACTCCTCATTTGGA	AGGCTTGTAAGTGCCCGAAG	D/E	981	981	IKDLGSELVRYDARVHTPHL	RLVSARSVSPTTEMVSNESV	MET	A1L467	NA	NA	0.21	NA	NA	0.374481
rs45471794	snp	NON_SYNONYMOUS_CODING	1	G/T	3145	3145	1	-	116411960	116411960	ACACACTCCTCATTTGGATA	GCTTGTAAGTGCCCGAAGTG	R/M	982	982	KDLGSELVRYDARVHTPHLD	LVSARSVSPTTEMVSNESVD	MET	A1L467	NA	NA	0.09	NA	NA	-0.240599
rs56391007	snp	NON_SYNONYMOUS_CODING	1	C/T	3175	3175	1	-	116411990	116411990	TGCCCGAAGTGTAAGCCCAA	TACAGAAATGGTTTCAAATG	T/I	992	992	DARVHTPHLDRLVSARSVSP	TEMVSNESVDYRATFPEDQF	MET	A1L467	NA	NA	0.02	NA	NA	NA
rs67852541	in-del	FRAMESHIFT_CODING	1	T/-	3218	3218	-	-	116412033	116412033	TCTGTAGACTACCGAGCTAC	TTTCCAGAAGGTATATTTCA	-	1006	1006	ARSVSPTTEMVSNESVDYRA	FPEDQFPNSSQNGSCRQVQY	MET	A1L467	NA	NA	Not found	NA	NA	NA
rs45612435	snp	NON_SYNONYMOUS_CODING	1	G/A	3265	3265	1	-	116414971	116414971	ATCTCAGAACGGTTCATGCC	ACAAGTGCAGTATCCTCTGA	R/Q	1022	1022	DYRATFPEDQFPNSSQNGSC	QVQYPLTDMSPILTSGDSDI	MET	A1L467	NA	NA	0	NA	NA	0.112418
rs45564937	snp	NON_SYNONYMOUS_CODING	1	A/G	3291	3291	1	-	116414997	116414997	TGCAGTATCCTCTGACAGAC	TGTCCCCCATCCTAACTAGT	M/V	1031	1031	QFPNSSQNGSCRQVQYPLTD	SPILTSGDSDISSPLLQNTV	MET	A1L467	NA	NA	0.01	NA	NA	0.999999
rs67899059	in-del	FRAMESHIFT_CODING	1	-/T	3339	3338	-	-	116415045	116415044	CTGATATATCCAGTCCATTA	CTGCAAAATACTGTCCACAT	-	1047	1046	PLTDMSPILTSGDSDISSPL	LQNTVHIDLSALNPELVQAV	MET	A1L467	NA	NA	Not found	NA	NA	NA
rs45571834	snp	NON_SYNONYMOUS_CODING	1	T/C	3358	3358	1	IPR016244,PIRSF,Tyr_prot_kinase_HGF/MSP_rcpt;	116415064	116415064	ACTGCAAAATACTGTCCACA	TGACCTCAGTGCTCTAAATC	I/T	1053	1053	PILTSGDSDISSPLLQNTVH	DLSALNPELVQAVQHVVIGP	MET	A1L467	NA	NA	0.01	NA	NA	-0.999999
rs67253881	in-del	FRAMESHIFT_CODING	1	-/T	3361	3360	-	-	116415067	116415066	GCAAAATACTGTCCACATTG	ACCTCAGTGCTCTAAATCCA	-	1054	1054	ILTSGDSDISSPLLQNTVHI	LSALNPELVQAVQHVVIGPS	MET	A1L467	NA	NA	Not found	NA	NA	NA
rs45628136	snp	NON_SYNONYMOUS_CODING	1	C/A	3399	3399	1	IPR016244,PIRSF,Tyr_prot_kinase_HGF/MSP_rcpt;	116415105	116415105	CAGAGCTGGTCCAGGCAGTG	AGCATGTAGTGATTGGGCCC	Q/K	1067	1067	LQNTVHIDLSALNPELVQAV	HVVIGPSSLIVHFNEVIGRG	MET	A1L467	NA	NA	0.17	NA	NA	0.747342
rs45592846	snp	NON_SYNONYMOUS_CODING	1	C/G	3487	3487	1	IPR011009,Superfamily,Kinase-like_dom;IPR020635,Smart,Tyr_Pkinase_cat_dom;IPR017441,scanprosite,Protein_kinase_ATP_BS;IPR016244,PIRSF,Tyr_prot_kinase_HGF/MSP_rcpt;IPR002290,Smart,Ser/Thr_prot_kinase_dom;IPR001245,Pfam,Ser-Thr/Tyr-Pkinase;IPR000719,pfscan,Prot_kinase_cat_dom;	116417470	116417470	TGGTTGTGTATATCATGGGA	TTTGTTGGACAATGATGGCA	T/S	1096	1096	LIVHFNEVIGRGHFGCVYHG	LLDNDGKKIHCAVKSLNRIT	MET	A1L467	NA	NA	0.12	NA	NA	-0.680652
rs45583838	snp	NON_SYNONYMOUS_CODING	1	T/G	3489	3489	1	IPR011009,Superfamily,Kinase-like_dom;IPR020635,Smart,Tyr_Pkinase_cat_dom;IPR017441,scanprosite,Protein_kinase_ATP_BS;IPR016244,PIRSF,Tyr_prot_kinase_HGF/MSP_rcpt;IPR002290,Smart,Ser/Thr_prot_kinase_dom;IPR001245,Pfam,Ser-Thr/Tyr-Pkinase;IPR000719,pfscan,Prot_kinase_cat_dom;	116417472	116417472	GTTGTGTATATCATGGGACT	TGTTGGACAATGATGGCAAG	L/V	1097	1097	IVHFNEVIGRGHFGCVYHGT	LDNDGKKIHCAVKSLNRITD	MET	A1L467	NA	NA	0.01	NA	NA	-0.402918
rs66487779	in-del	FRAMESHIFT_CODING	1	-/A	3699	3698	-	-	116418988	116418987	TGAAACATGGAGATCTTCGA	AATTTCATTCGAAATGAGAC	-	1167	1166	LRSEGSPLVVLPYMKHGDLR	NFIRNETHNPTVKDLIGFGL	MET	A1L467	NA	NA	Not found	NA	NA	NA
rs45541232	snp	NON_SYNONYMOUS_CODING	1	G/A	3738	3738	1	IPR011009,Superfamily,Kinase-like_dom;IPR020635,Smart,Tyr_Pkinase_cat_dom;IPR016244,PIRSF,Tyr_prot_kinase_HGF/MSP_rcpt;IPR002290,Smart,Ser/Thr_prot_kinase_dom;IPR001245,Pfam,Ser-Thr/Tyr-Pkinase;IPR000719,pfscan,Prot_kinase_cat_dom;	116422057	116422057	TGCAGAATCCAACTGTAAAA	ATCTTATTGGCTTTGGTCTT	D/N	1180	1180	MKHGDLRNFIRNETHNPTVK	LIGFGLQVAKGMKYLASKKF	MET	A1L467	NA	NA	0.12	NA	NA	-0.999999
rs68097228	in-del	FRAMESHIFT_CODING	1	G/-	3765	3765	-	-	116422084	116422084	TTGGCTTTGGTCTTCAAGTA	CCAAAGGCATGAAATATCTT	-	1189	1189	IRNETHNPTVKDLIGFGLQV	KGMKYLASKKFVHRDLAARN	MET	A1L467	NA	NA	Not found	NA	NA	NA
rs45454696	snp	NON_SYNONYMOUS_CODING	1	G/A	3961	3961	1	IPR011009,Superfamily,Kinase-like_dom;IPR020635,Smart,Tyr_Pkinase_cat_dom;IPR016244,PIRSF,Tyr_prot_kinase_HGF/MSP_rcpt;IPR002290,Smart,Ser/Thr_prot_kinase_dom;,Prints,;IPR001245,Pfam,Ser-Thr/Tyr-Pkinase;IPR000719,pfscan,Prot_kinase_cat_dom;	116423486	116423486	GAAGTGGATGGCTTTGGAAA	TCTGCAAACTCAAAAGTTTA	S/N	1254	1254	YYSVHNKTGAKLPVKWMALE	LQTQKFTTKSDVWSFGVLLW	MET	A1L467	NA	NA	0.01	NA	NA	-0.999999
rs45496592	snp	SYNONYMOUS_CODING	1	C/T	3963	3963	-	-	116423488	116423488	AGTGGATGGCTTTGGAAAGT	TGCAAACTCAAAAGTTTACC	L	1255	1255	YSVHNKTGAKLPVKWMALES	QTQKFTTKSDVWSFGVLLWE	MET	A1L467	NA	NA	Not found	NA	NA	NA
rs45489503	snp	SYNONYMOUS_CODING	1	A/G	3974	3974	-	-	116423499	116423499	TTGGAAAGTCTGCAAACTCA	AAGTTTACCACCAAGTCAGA	Q	1258	1258	HNKTGAKLPVKWMALESLQT	KFTTKSDVWSFGVLLWELMT	MET	A1L467	NA	NA	Not found	NA	NA	NA
rs45595632	snp	NON_SYNONYMOUS_CODING	1	A/G	3981	3981	1	IPR011009,Superfamily,Kinase-like_dom;IPR020635,Smart,Tyr_Pkinase_cat_dom;IPR016244,PIRSF,Tyr_prot_kinase_HGF/MSP_rcpt;IPR002290,Smart,Ser/Thr_prot_kinase_dom;IPR001245,Pfam,Ser-Thr/Tyr-Pkinase;IPR000719,pfscan,Prot_kinase_cat_dom;	116423506	116423506	GTCTGCAAACTCAAAAGTTT	CCACCAAGTCAGATGTGGTA	T/A	1261	1261	TGAKLPVKWMALESLQTQKF	TKSDVWSFGVLLWELMTRGA	MET	A1L467	NA	NA	0.01	NA	NA	-0.999999
rs45532942	snp	NON_SYNONYMOUS_CODING	1	G/T	3993	3993	1	IPR011009,Superfamily,Kinase-like_dom;IPR020635,Smart,Tyr_Pkinase_cat_dom;IPR016244,PIRSF,Tyr_prot_kinase_HGF/MSP_rcpt;,Prints,;IPR002290,Smart,Ser/Thr_prot_kinase_dom;IPR001245,Pfam,Ser-Thr/Tyr-Pkinase;IPR000719,pfscan,Prot_kinase_cat_dom;	116423518	116423518	AAAAGTTTACCACCAAGTCA	ATGTGGTAATGTATTGGTTA	D/Y	1265	1265	LPVKWMALESLQTQKFTTKS	VWSFGVLLWELMTRGAPPYP	MET	A1L467	NA	NA	0	NA	NA	-0.999999
rs45495699	snp	SYNONYMOUS_CODING	1	G/A	4013	4013	-	-	116435723	116435723	TACTAGTGGTCCTTTGGCGT	CTCCTCTGGGAGCTGATGAC	V	1271	1271	ALESLQTQKFTTKSDVWSFG	LLWELMTRGAPPYPDVNTFD	MET	A1L467	NA	NA	Not found	NA	NA	NA
rs67432460	in-del	FRAMESHIFT_CODING	1	-/C	4047	4046	-	-	116435757	116435756	TGATGACAAGAGGAGCCCCA	CCTTATCCTGACGTAAACAC	-	1283	1282	KSDVWSFGVLLWELMTRGAP	PYPDVNTFDITVYLLQGRRL	MET	A1L467	NA	NA	Not found	NA	NA	NA
rs41736	snp	SYNONYMOUS_CODING	1	C/T	4058	4058	-	-	116435768	116435768	GGAGCCCCACCTTATCCTGA	GTAAACACCTTTGATATAAC	D	1286	1286	VWSFGVLLWELMTRGAPPYP	VNTFDITVYLLQGRRLLQPE	MET	A1L467	0.4771	rs16945,rs2023748,rs41737,rs41738,rs41739,rs42336,rs6566	Not found	NA	NA	NA
rs68168499	in-del	SPLICE_SITE	1	A/-	-	-	-	-	116435937	116435937	AGCATGTCTTTCTTTTTGGA	CAGATATGAAGTAATGCTAA	-	-	-	-	-	MET	A1L467	NA	NA	Not found	NA	NA	NA
rs2023748	snp	SYNONYMOUS_CODING	1	G/A	4217	4217	-	-	116436022	116436022	CTGGTGTCCCGGATATCAGC	ATCTTCTCTACTTTCATTGG	A	1339	1339	CWHPKAEMRPSFSELVSRIS	IFSTFIGEHYVHVNATYVNV	MET	A1L467	0.4771	rs16945,rs41737,rs41738,rs41739,rs41746,rs42336,rs6566	Not found	NA	NA	NA
rs45571634	snp	SYNONYMOUS_CODING	1	C/T	4259	4259	-	-	116436064	116436064	GAGCACTATGTCCATGTGAA	GCTACTTATGTGAACGTAAA	N	1353	1353	LVSRISAIFSTFIGEHYVHV	ATYVNVKCVAPYPSLLSSED	MET	A1L467	NA	NA	Not found	NA	NA	NA
rs45578433	snp	NON_SYNONYMOUS_CODING	1	G/A	4287	4287	1	-	116436092	116436092	ATGTGAACGTAAAATGTGTC	CTCCGTATCCTTCTCTGTTG	A/T	1363	1363	TFIGEHYVHVNATYVNVKCV	PYPSLLSSEDNADDEVDTRP	MET	A1L467	NA	NA	0.52	NA	NA	0.765469
rs41737	snp	SYNONYMOUS_CODING	1	G/A	4292	4292	-	-	116436097	116436097	AACGTAAAATGTGTCGCTCC	TATCCTTCTCTGTTGTCATC	P	1364	1364	FIGEHYVHVNATYVNVKCVA	YPSLLSSEDNADDEVDTRPA	MET	A1L467	0.4771	rs16945,rs41738,rs41739,rs41746,rs42336,rs6566	Not found	NA	NA	NA
rs45575438	snp	SYNONYMOUS_CODING	1	T/C	4305	4305	-	-	116436110	116436110	TCGCTCCGTATCCTTCTCTG	TGTCATCAGAAGATAACGCT	L	1369	1369	YVHVNATYVNVKCVAPYPSL	SSEDNADDEVDTRPASFWET	MET	A1L467	NA	NA	Not found	NA	NA	NA
rs41281081	snp	3PRIME_UTR	1	G/A	4460	4460	-	-	116436265	116436265	AAAGGCCATCGATATTCTTT	CTCTTGCCAAAATTGCACTA	-	-	-	-	-	MET	A1L467	NA	NA	Not found	NA	NA	NA
rs79383954	snp	3PRIME_UTR	1	T/A	4516	4516	-	-	116436321	116436321	TGTTATTTAAATTACTGGAT	CTAAGGAATTTCTTATCTGA	-	-	-	-	-	MET	A1L467	NA	NA	Not found	NA	NA	NA
rs1129355	snp	3PRIME_UTR	1	C/G	4574	4574	-	-	116436379	116436379	AGGCTTGGTCCCACAGGCCA	GGACCAATGGCCTGCAGCCG	-	-	-	-	-	MET	A1L467	NA	NA	Not found	NA	NA	NA
rs59399612	snp	3PRIME_UTR	1	T/G	4604	4604	-	-	116436409	116436409	GCCTGCAGCCGTGACAACAC	CCTGTCATATTGGAGTCCAA	-	-	-	-	-	MET	A1L467	NA	NA	Not found	NA	NA	NA
rs12540703	snp	3PRIME_UTR	1	G/A	5057	5057	-	-	116436862	116436862	TTTGTATTTTTTGTAGAGAC	GGGTTTTGCCATGTTGCCAA	-	-	-	-	-	MET	A1L467	NA	NA	Not found	NA	NA	NA
rs41738	snp	3PRIME_UTR	1	A/G	5401	5401	-	-	116437206	116437206	CTGATCTAATGAATGTGAAC	TGTAGATGTTTTGTGTGTAT	-	-	-	-	-	MET	A1L467	0.4771	rs16945,rs41739,rs41746,rs42336,rs6566	Not found	NA	NA	NA
rs41739	snp	3PRIME_UTR	1	A/G	5699	5699	-	-	116437504	116437504	AAGCAAAACATACTTTAGAA	CAAATGAAAAAGGCAATTGA	-	-	-	-	-	MET	A1L467	0.4771	rs16945,rs41746,rs42336,rs6566	Not found	NA	NA	NA
rs75361918	snp	3PRIME_UTR	1	C/G	5761	5761	-	-	116437566	116437566	GATGGAATAGCCACCCTGAG	AGAACTTTGTGATGCTTCAT	-	-	-	-	-	MET	A1L467	NA	NA	Not found	NA	NA	NA
rs1621	snp	3PRIME_UTR	1	G/A	5801	5801	-	-	116437606	116437606	TTCTGTGGAATTTTGTGCTT	CTACTGTATAGTGCATGTGG	-	-	-	-	-	MET	A1L467	0.3257	rs41741	Not found	NA	NA	NA
rs79729115	snp	3PRIME_UTR	1	C/A	6009	6009	-	-	116437814	116437814	TTTTCAATGACTGTAAATTG	GATAAGGAAATGTACTGATT	-	-	-	-	-	MET	A1L467	NA	NA	Not found	NA	NA	NA
rs67194845	in-del	3PRIME_UTR	1	A/-	6309	6309	-	-	116438114	116438114	ATGGTGGATGACAAAAGAAA	TCTGCTCTGTGGAAAGAAAG	-	-	-	-	-	MET	A1L467	NA	NA	Not found	NA	NA	NA
rs76322625	snp	3PRIME_UTR	1	C/T	6360	6360	-	-	116438165	116438165	ACCAGGGTCAAGAGCATGAA	GCATCAATAGAAAGAACTCG	-	-	-	-	-	MET	A1L467	NA	NA	Not found	NA	NA	NA
rs14456	snp	3PRIME_UTR	1	G/A	6575	6575	-	-	116438380	116438380	GCTGAACTGAATGGTACTTC	TATGTTAATAGTTGTTCTGA	-	-	-	-	-	MET	A1L467	NA	NA	Not found	NA	NA	NA
rs6566	snp	3PRIME_UTR	1	G/A	6613	6613	-	-	116438418	116438418	TGATAAATCATGCAATTAAA	TAAAGTGATGCAACATCTTG	-	-	-	-	-	MET	A1L467	0.4771	rs16945,rs41746,rs42336	Not found	NA	NA	NA
rs28365882	snp	REGULATORY_REGION	1	A/C	-	-	-	-	70480897	70480897	TATGTCAAATTTACAGTTTA	TACCAAGCCAGTAGATGTCA	-	-	-	-	-	CCAR1	A1L4P7	NA	NA	Not found	NA	NA	NA
rs72799567	snp	REGULATORY_REGION	1	G/A	-	-	-	-	70481121	70481121	GTCGAATCTGTGGAAGGGCC	GGAGCGATCTTTTGGGTAGC	-	-	-	-	-	CCAR1	A1L4P7	NA	NA	Not found	NA	NA	NA
rs61256329	snp	NON_SYNONYMOUS_CODING	1	C/T	157	157	1	-	70482299	70482299	ACAGAAGAATCCGCCATGGG	TACTCAGTTTACAGCCACTG	A/V	13	13	SKENGASV	TQFTATAVSQPAALGVQQPS	CCAR1	A1L4P7	NA	NA	0.25	NA	NA	NA
rs75794590	snp	NON_SYNONYMOUS_CODING	1	A/C	209	209	1	-	70496649	70496649	TTAGCTGCACTGGGTGTTCA	CAGCCATCACTCCTTGGAGC	Q/H	30	30	PPWATQFTATAVSQPAALGV	QPSLLGASPTIYTQQTALAA	CCAR1	A1L4P7	NA	NA	Not found	NA	NA	NA
rs79020072	snp	NON_SYNONYMOUS_CODING	1	C/A	333	333	1	,pfscan,;	70496773	70496773	AAACTGCTGCATTGCAGCAA	AAGCCGCAGCTGCAGCAGCT	Q/K	72	72	GLTTQTPANYQLTQTAALQQ	AAAAAAALQQQYSQPQQALY	CCAR1	A1L4P7	NA	NA	Not found	NA	NA	NA
rs34601178	in-del	FRAMESHIFT_CODING	1	G/-	339	339	-	-	70496779	70496779	CTGCATTGCAGCAACAAGCC	CAGCTGCAGCAGCTGCATTA	-	74	74	TTQTPANYQLTQTAALQQQA	AAAAALQQQYSQPQQALYSV	CCAR1	A1L4P7	NA	NA	0.76	NA	NA	NA
rs1300253	snp	SYNONYMOUS_CODING	1	G/A	599	599	-	-	70502288	70502288	GTTACAAAACTACATGATAC	TTTGGATTTGTGGATGAAGA	T	160	160	QQTQPQKQRVFTGVVTKLHD	FGFVDEDVFFQLSAVKGKTP	CCAR1	A1L4P7	0.1055	rs1566222	Not found	NA	NA	NA
rs71028775	in-del	SPLICE_SITE	1	-/T	-	-	-	-	70506914	70506913	TTTTTTTTCTTTTTTTTTTT	ACAGTGCTGTCAAAGGGAAA	-	-	-	-	-	CCAR1	A1L4P7	NA	NA	Not found	NA	NA	NA
rs67764055	in-del	SPLICE_SITE	1	-/T	-	-	-	-	70506915	70506914	TTTTTTTCTTTTTTTTTTTA	CAGTGCTGTCAAAGGGAAAA	-	-	-	-	-	CCAR1	A1L4P7	NA	NA	Not found	NA	NA	NA
rs5030885	snp	SYNONYMOUS_CODING	1	T/C	695	695	-	-	70506975	70506975	GTATTGGTTGAAGCTACTTA	AATCCTAATATGCCTTTTAA	Y	192	192	LSAVKGKTPQVGDRVLVEAT	NPNMPFKWNAQRIQTLPNQN	CCAR1	A1L4P7	NA	NA	Not found	NA	NA	NA
rs35776267	snp	SYNONYMOUS_CODING	1	C/G	920	920	-	-	70507298	70507298	TTGCAGACTCAACCACAGCC	TTATTACAGCAGCCTCAGCA	P	267	267	LLQAQISAASITPLLQTQPQ	LLQQPQQKAGLLQPPVRIVS	CCAR1	A1L4P7	NA	NA	Not found	NA	NA	NA
rs5030887	snp	SYNONYMOUS_CODING	1	A/G	1313	1313	-	-	70513684	70513684	AGTGACTTTTTTGATGCTCA	TTTACATGGGTGGATGCTTT	Q	398	398	MMELRRRYQNLYIPSDFFDA	FTWVDAFPLSRPFQLGNYCN	CCAR1	A1L4P7	NA	NA	Not found	NA	NA	NA
rs35889265	snp	SYNONYMOUS_CODING	1	C/T	1481	1481	-	-	70514488	70514488	TAGGTAATGCTGATGGCTAG	CCTAGTATGGAAGATTTATA	S	454	454	AILDPPDADHLYSAKVMLMA	PSMEDLYHKSCALAEDPQEL	CCAR1	A1L4P7	NA	NA	Not found	NA	NA	NA
rs1782338	snp	NON_SYNONYMOUS_CODING	1	C/T	1882	1882	-	-	70516167	70516167	CACCCGCTCAGAGTGGGAAA	CCTCTCCCGAGGATACAAGC	T/I	588	588	TVVLFFPDVWHCLPTRSEWE	LSRGYKQQLVEKLQGERKEA	CCAR1	A1L4P7	NA	NA	0.18	benign	NA	0.61829
rs1060145	snp	NON_SYNONYMOUS_CODING	1	A/G	2161	2161	1	,pfscan,;,Ncoils,;	70520885	70520885	ACAAAAAGAAGAACAGAAGG	GTTAGAGAAATCTGAAAAAG	E/G	681	681	QLIARLTKQLKVEEQKEEQK	LEKSEKEEDEDDDRKSEDDK	CCAR1	A1L4P7	NA	NA	0.01	possibly damaging	NA	NA
rs61734872	snp	SYNONYMOUS_CODING	1	A/G	2183	2183	-	-	70520907	70520907	TTAGAGAAATCTGAAAAAGA	GAGGATGAGGATGATGATAG	E	688	688	KQLKVEEQKEEQKELEKSEK	EDEDDDRKSEDDKEEEERKR	CCAR1	A1L4P7	NA	NA	Not found	NA	NA	NA
rs15341	snp	NON_SYNONYMOUS_CODING	1	A/G	2206	2206	1	,pfscan,;,Ncoils,;	70520930	70520930	GGATGAGGATGATGATAGGA	ATCTGAAGACGATAAAGAGG	K/R	696	696	KEEQKELEKSEKEEDEDDDR	SEDDKEEEERKRQEEIERQR	CCAR1	A1L4P7	NA	NA	0.31	benign	NA	NA
rs11542602	snp	NON_SYNONYMOUS_CODING	1	A/G	2358	2358	1	-	70525777	70525777	GCAAGTTTGATTGTAGCATC	TGTCTTTGAGTGTCCTATTG	M/V	747	747	PAIIVHPNWAAKSGKFDCSI	SLSVLLDYRLEDNKEHSFEV	CCAR1	A1L4P7	NA	NA	0.35	benign	NA	NA
rs45543532	snp	SYNONYMOUS_CODING	1	T/C	2498	2498	-	-	70531043	70531043	TACAAATCATTACTGTCTCT	CCTGAGAAAGAGGACAAAAA	L	793	793	LFNEMLQRDFGVRIYKSLLS	PEKEDKKEKDKKSKKDERKD	CCAR1	A1L4P7	NA	NA	Not found	NA	NA	NA
rs1137221	snp	NON_SYNONYMOUS_CODING	1	G/A	2520	2520	1	,Ncoils,;,pfscan,;,pfscan,;,Seg,;	70531065	70531065	CTGAGAAAGAGGACAAAAAA	AAAAGGATAAAAAAAGCAAA	E/K	801	801	DFGVRIYKSLLSLPEKEDKK	KDKKSKKDERKDKKEERDDE	CCAR1	A1L4P7	NA	NA	0.55	NA	NA	NA
rs1141945	snp	SYNONYMOUS_CODING	1	G/A	2525	2525	-	-	70531070	70531070	AAAGAGGACAAAAAAGAAAA	GATAAAAAAAGCAAAAAAGA	K	802	802	FGVRIYKSLLSLPEKEDKKE	DKKSKKDERKDKKEERDDET	CCAR1	A1L4P7	NA	NA	Not found	NA	NA	NA
rs1141946	snp	NON_SYNONYMOUS_CODING	1	G/A	2526	2526	1	,Ncoils,;,pfscan,;,pfscan,;,Seg,;	70531071	70531071	AAGAGGACAAAAAAGAAAAG	ATAAAAAAAGCAAAAAAGAT	D/N	803	803	GVRIYKSLLSLPEKEDKKEK	KKSKKDERKDKKEERDDETD	CCAR1	A1L4P7	NA	NA	0.04	NA	NA	NA
rs3205757	snp	NON_SYNONYMOUS_CODING	1	T/A	2528	2528	1	,Ncoils,;,pfscan,;,pfscan,;,Seg,;	70531073	70531073	GAGGACAAAAAAGAAAAGGA	AAAAAAAGCAAAAAAGATGA	D/E	803	803	GVRIYKSLLSLPEKEDKKEK	KKSKKDERKDKKEERDDETD	CCAR1	A1L4P7	NA	NA	1	benign	NA	NA
rs3208119	snp	NON_SYNONYMOUS_CODING	1	G/A	2536	2536	1	,Ncoils,;,pfscan,;,pfscan,;,Seg,;	70531081	70531081	AAAAGAAAAGGATAAAAAAA	CAAAAAAGATGAGAGAAAAG	S/N	806	806	IYKSLLSLPEKEDKKEKDKK	KKDERKDKKEERDDETDEPK	CCAR1	A1L4P7	NA	NA	0.23	benign	NA	NA
rs77019883	snp	NON_SYNONYMOUS_CODING	1	G/T	2916	2916	1	-	70546366	70546366	TAATGGCTTTTGTTTATTTT	ATCAAAGTCATTGTGGTTAC	D/Y	933	933	KEKTQMITINRDLLMAFVYF	QSHCGYLLEKDLEEILYTLG	CCAR1	A1L4P7	NA	NA	Not found	NA	NA	NA
rs35305147	snp	SYNONYMOUS_CODING	1	A/G	3317	3317	-	-	70549477	70549477	TTTTAAACAGATGAAGATGA	AAAACCATATTAAATTTGGA	E	1066	1066	KVRAEVEQKLQLLEEKTDED	KTILNLENSNKSLSGELREV	CCAR1	A1L4P7	NA	NA	Not found	NA	NA	NA
rs35241751	snp	NON_SYNONYMOUS_CODING	1	A/T	3329	3329	1	-	70549489	70549489	GAAGATGAAAAAACCATATT	AATTTGGAGAATTCCAACAA	L/F	1070	1070	EVEQKLQLLEEKTDEDEKTI	NLENSNKSLSGELREVKKDL	CCAR1	A1L4P7	NA	NA	0.06	NA	NA	NA
rs11594683	snp	SYNONYMOUS_CODING	1	G/A	3419	3419	-	-	70549579	70549579	CAAGAAAACTTAAAGATTTC	GAAAACATGAATTTACAATT	S	1100	1100	SGELREVKKDLSQLQENLKI	ENMNLQFENQMNKTIRNLST	CCAR1	A1L4P7	0.0463	NA	Not found	NA	NA	NA
rs7898773	snp	3PRIME_UTR	1	T/C	3597	3597	-	-	70551048	70551048	ATCCATGTAGTGATGAGGAA	GGTGTTAAATAATGTAATAT	-	-	-	-	-	CCAR1	A1L4P7	NA	NA	Not found	NA	NA	NA
rs11591527	snp	3PRIME_UTR	1	A/G	3700	3700	-	-	70551151	70551151	TATTTTAGTTCAAATGATGT	TAAAGTTTTATGAATGTGAG	-	-	-	-	-	CCAR1	A1L4P7	NA	NA	Not found	NA	NA	NA
rs4746788	snp	3PRIME_UTR	1	C/G	3902	3902	-	-	70551353	70551353	AATTTCTTTTATTAAAATGC	TAGAAATTTTTAATTTATAG	-	-	-	-	-	CCAR1	A1L4P7	NA	NA	Not found	NA	NA	NA
rs12765490	snp	3PRIME_UTR	1	C/T	4142	4142	-	-	70551593	70551593	ATCCCAACACTTTGGGAGGC	GAGGCAGGTGGATCACCTGA	-	-	-	-	-	CCAR1	A1L4P7	NA	NA	Not found	NA	NA	NA
rs75496288	snp	5PRIME_UTR	1	G/A	102	102	-	-	133589434	133589434	AAGAAATTGTTATTCAGCCC	TTTAAAACAAATCAAGAAAC	-	-	-	-	-	ABL1	A3KFJ3	NA	NA	Not found	NA	NA	NA
rs35434141	snp	5PRIME_UTR	1	T/G	247	247	-	-	133589579	133589579	GATGTCTTTCTGTGATTGAC	TCAATTGCTGACTTGTGGAG	-	-	-	-	-	ABL1	A3KFJ3	NA	NA	Not found	NA	NA	NA
rs34519934	snp	5PRIME_UTR	1	C/T	304	304	-	-	133589636	133589636	ATCCCACGTATATGCCATTT	CCTCTACGCTCGCTGACCGT	-	-	-	-	-	ABL1	A3KFJ3	NA	NA	Not found	NA	NA	NA
rs66759731	in-del	FRAMESHIFT_CODING	1	-/A	397	396	-	-	133589729	133589728	GGGGCAGCAGCCTGGAAAAG	TACTTGGGGACCAAAGAAGG	-	8	8	LSSVKEISDIVQR	LGDQRRPSLPALHFIKGAGK	ABL1	A3KFJ3	NA	NA	Not found	NA	NA	NA
rs11433465	in-del	5PRIME_UTR	1	-/C	271	270	-	-	133710723	133710722	CGGGGCGGCGGTGAGGGCGG	CTGGCGGGGCCGGGGGCGCC	-	-	-	-	-	ABL1	A3KFJ3	NA	NA	Not found	NA	NA	NA
rs34738731	in-del	5PRIME_UTR	1	-/C	272	271	-	-	133710724	133710723	GGGGCGGCGGTGAGGGCGGC	TGGCGGGGCCGGGGGCGCCG	-	-	-	-	-	ABL1	A3KFJ3	NA	NA	Not found	NA	NA	NA
rs67910479	in-del	5PRIME_UTR	1	-/C	273	272	-	-	133710725	133710724	GGGCGGCGGTGAGGGCGGCT	GGCGGGGCCGGGGGCGCCGG	-	-	-	-	-	ABL1	A3KFJ3	NA	NA	Not found	NA	NA	NA
rs11433464	in-del	5PRIME_UTR	1	-/C	289	288	-	-	133710741	133710740	GGCTGGCGGGGCCGGGGGCG	CCGGGGGGGCGCGCGGGCCG	-	-	-	-	-	ABL1	A3KFJ3	NA	NA	Not found	NA	NA	NA
rs66765687	mixed	5PRIME_UTR	1	-/C	290	289	-	-	133710742	133710741	GCTGGCGGGGCCGGGGGCGC	CGGGGGGGCGCGCGGGCCGA	-	-	-	-	-	ABL1	A3KFJ3	NA	NA	Not found	NA	NA	NA
rs66959993	in-del	5PRIME_UTR	1	-/C	292	291	-	-	133710744	133710743	TGGCGGGGCCGGGGGCGCCG	GGGGGGCGCGCGGGCCGAGC	-	-	-	-	-	ABL1	A3KFJ3	NA	NA	Not found	NA	NA	NA
rs7866590	snp	5PRIME_UTR	1	T/C	352	352	-	-	133710804	133710804	GGACCGAGCTGGGAGAGGGG	TCCGGCCCCCGACGTGCTGG	-	-	-	-	-	ABL1	A3KFJ3	NA	NA	Not found	NA	NA	NA
rs11433463	in-del	5PRIME_UTR	1	-/C	368	367	-	-	133710820	133710819	GGGGTTCCGGCCCCCGACGT	GCTGGCGCGGGAAAATGTTG	-	-	-	-	-	ABL1	A3KFJ3	NA	NA	Not found	NA	NA	NA
rs67372388	in-del	5PRIME_UTR	1	-/C	369	368	-	-	133710821	133710820	GGGTTCCGGCCCCCGACGTG	CTGGCGCGGGAAAATGTTGG	-	-	-	-	-	ABL1	A3KFJ3	NA	NA	Not found	NA	NA	NA
rs61741003	snp	NON_SYNONYMOUS_CODING	1	G/A	559	559	-	-	133729499	133729499	CTTTGAGCCTCAGGGTCTGA	TGAAGCCGCTCGTTGGAACT	S/N	62	62	FVEHEALQRPVASDFEPQGL	EAARWNSKENLLAGPSENDP	ABL1	A3KFJ3	NA	NA	Not found	NA	NA	NA
rs61749011	snp	SPLICE_SITE	1	T/C	686	686	-	-	133730189	133730189	TTGGTTCCTTTCTTCTCAGG	GAAAAGCTCCGGGTCTTAGG	G	104	104	LFVALYDFVASGDNTLSITK	EKLRVLGYNHNGEWCEAQTK	ABL1	A3KFJ3	NA	NA	Not found	NA	NA	NA
rs1064152	snp	NON_SYNONYMOUS_CODING	1	T/C	850	850	1	,Superfamily,;IPR000980,Pfam,SH2;IPR000980,Smart,SH2;IPR000980,pfscan,SH2;IPR001720,Prints,PI3kinase_P85;	133730353	133730353	CCGCAATGCCGCTGAGTATC	GCTGAGCAGCGGGATCAATG	L/P	159	159	NSLEKHSWYHGPVSRNAAEY	LSSGINGSFLVRESESSPGQ	ABL1	A3KFJ3	NA	NA	Not found	probably damaging	NA	-0.999999
rs1064153	snp	NON_SYNONYMOUS_CODING	1	G/A	906	906	1	IPR000980,Pfam,SH2;IPR000980,Smart,SH2;IPR000980,pfscan,SH2;IPR000980,Prints,SH2;	133730409	133730409	GTGAGAGTGAGAGCAGTCCT	GCCAGAGGTCCATCTCGCTG	G/S	178	178	YLLSSGINGSFLVRESESSP	QRSISLRYEGRVYHYRINTA	ABL1	A3KFJ3	NA	NA	Not found	possibly damaging	NA	-0.999999
rs79052735	snp	NON_SYNONYMOUS_CODING	1	T/C	990	990	1	IPR000980,Pfam,SH2;IPR000980,Smart,SH2;IPR000980,pfscan,SH2;IPR001720,Prints,PI3kinase_P85;	133738159	133738159	GTTTCCTTCAGCTCTACGTC	CCTCCGAGAGCCGCTTCAAC	S/P	206	206	YEGRVYHYRINTASDGKLYV	SESRFNTLAELVHHHSTVAD	ABL1	A3KFJ3	NA	NA	Not found	NA	NA	NA
rs56271006	snp	NON_SYNONYMOUS_CODING	1	G/T	1090	1090	-	-	133738259	133738259	CCATTATCCAGCCCCAAAGC	CAACAAGCCCACTGTCTATG	R/L	239	239	HHHSTVADGLITTLHYPAPK	NKPTVYGVSPNYDKWEMERT	ABL1	A3KFJ3	NA	NA	0.19	NA	NA	NA
rs2229069	snp	SYNONYMOUS_CODING	1	G/A	1151	1151	-	-	133738320	133738320	AAGTGGGAGATGGAACGCAC	GACATCACCATGAAGCACAA	T	259	259	RNKPTVYGVSPNYDKWEMER	DITMKHKLGGGQYGEVYEGV	ABL1	A3KFJ3	NA	NA	Not found	NA	NA	NA
rs34549764	snp	NON_SYNONYMOUS_CODING	1	A/G	1171	1171	1	IPR017442,Pfam,Se/Thr_prot_kinase-like_dom;IPR001245,Pfam,Ser-Thr/Tyr-Pkinase;IPR020635,Smart,Tyr_Pkinase_cat_dom;IPR011009,Superfamily,Kinase-like_dom;IPR002290,Smart,Ser/Thr_prot_kinase_dom;	133738340	133738340	GGACATCACCATGAAGCACA	GCTGGGCGGGGGCCAGTACG	K/R	266	266	GVSPNYDKWEMERTDITMKH	LGGGQYGEVYEGVWKKYSLT	ABL1	A3KFJ3	NA	NA	0.01	NA	benign	0.29058
rs1141212	snp	SYNONYMOUS_CODING	1	G/A	1325	1325	-	-	133747587	133747587	GAGATCAAACACCCTAACCT	GTGCAGCTCCTTGGTGAGTA	L	317	317	MEVEEFLKEAAVMKEIKHPN	VQLLGVCTREPPFYIITEFM	ABL1	A3KFJ3	NA	NA	Not found	NA	NA	NA
rs34470251	in-del	FRAMESHIFT_CODING	1	-/C	1441	1440	-	-	133748349	133748348	CAACCGGCAGGAGGTGAACG	CCGTGGTGCTGCTGTACATG	-	356	356	FMTYGNLLDYLRECNRQEVN	VVLLYMATQISSAMEYLEKK	ABL1	A3KFJ3	NA	NA	Not found	NA	NA	NA
rs1141213	snp	SYNONYMOUS_CODING	1	G/A	1493	1493	-	-	133748401	133748401	TCGTCAGCCATGGAGTACCT	GAGAAGAAAAACTTCATCCA	L	373	373	EVNAVVLLYMATQISSAMEY	EKKNFIHRDLAARNCLVGEN	ABL1	A3KFJ3	NA	NA	Not found	NA	NA	NA
rs67495456	in-del	FRAMESHIFT_CODING	1	-/C	1654	1653	-	-	133750392	133750391	CCCCATCAAATGGACTGCAC	CCGAGAGCCTGGCCTACAAC	-	427	427	MTGDTYTAHAGAKFPIKWTA	ESLAYNKFSIKSDVWAFGVL	ABL1	A3KFJ3	NA	NA	Not found	NA	NA	NA
rs67981317	in-del	FRAMESHIFT_CODING	1	-/C	1749	1748	-	-	133753849	133753848	CTACCTATGGCATGTCCCCT	TACCCGGGAATTGACCTGTC	-	459	458	SDVWAFGVLLWEIATYGMSP	YPGIDLSQVYELLEKDYRME	ABL1	A3KFJ3	NA	NA	Not found	NA	NA	NA
rs1064156	snp	NON_SYNONYMOUS_CODING	1	G/A	1806	1806	1	IPR017442,Pfam,Se/Thr_prot_kinase-like_dom;IPR001245,Pfam,Ser-Thr/Tyr-Pkinase;IPR020635,Smart,Tyr_Pkinase_cat_dom;IPR011009,Superfamily,Kinase-like_dom;IPR002290,Smart,Ser/Thr_prot_kinase_dom;	133753906	133753906	TAGAGAAGGACTACCGCATG	AGCGCCCAGAAGGCTGCCCA	E/K	478	478	PYPGIDLSQVYELLEKDYRM	RPEGCPEKVYELMRACWQWN	ABL1	A3KFJ3	NA	NA	Not found	possibly damaging	NA	-0.284109
rs66887049	in-del	FRAMESHIFT_CODING	1	-/A	1831	1830	-	-	133753931	133753930	CCCAGAAGGCTGCCCAGAGA	AGGTCTATGAACTCATGCGA	-	486	486	QVYELLEKDYRMERPEGCPE	VYELMRACWQWNPSDRPSFA	ABL1	A3KFJ3	NA	NA	Not found	NA	NA	NA
rs62638716	snp	NON_SYNONYMOUS_CODING	1	G/A	1849	1849	1	IPR017442,Pfam,Se/Thr_prot_kinase-like_dom;IPR001245,Pfam,Ser-Thr/Tyr-Pkinase;,Prints,;IPR020635,Smart,Tyr_Pkinase_cat_dom;IPR011009,Superfamily,Kinase-like_dom;IPR002290,Smart,Ser/Thr_prot_kinase_dom;	133753949	133753949	GAAGGTCTATGAACTCATGC	AGCATGTAAGCCTTCCTCAG	R/Q	492	492	EKDYRMERPEGCPEKVYELM	ACWQWNPSDRPSFAEIHQAF	ABL1	A3KFJ3	NA	NA	Not found	NA	NA	NA
rs62580066	snp	NON_SYNONYMOUS_CODING	1	G/T	1919	1919	1	IPR002290,Smart,Ser/Thr_prot_kinase_dom;	133755519	133755519	CACCAAGCCTTTGAAACAAT	TTCCAGGAATCCAGTATCTC	M/I	515	515	WQWNPSDRPSFAEIHQAFET	FQESSISDEVEKELGKQGVR	ABL1	A3KFJ3	NA	NA	Not found	NA	NA	NA
rs2227985	snp	SYNONYMOUS_CODING	1	A/G	1928	1928	-	-	133755528	133755528	TTTGAAACAATGTTCCAGGA	TCCAGTATCTCAGACGGTAA	E	518	518	NPSDRPSFAEIHQAFETMFQ	SSISDEVEKELGKQGVRGAV	ABL1	A3KFJ3	0.1009	rs1056209,rs7457	Not found	NA	NA	NA
rs34603024	snp	SPLICE_SITE	1	G/T	-	-	-	-	133755550	133755550	CCAGTATCTCAGACGGTAAA	TACCCATCCCGGGGTACCTG	-	-	-	-	-	ABL1	A3KFJ3	NA	NA	Not found	NA	NA	NA
rs1064157	snp	NON_SYNONYMOUS_CODING	1	G/C	1990	1990	-	-	133755932	133755932	AGGCGTCCGTGGGGCTGTGA	TACCTTGCTGCAGGCCCCAG	S/T	539	539	SSISDEVEKELGKQGVRGAV	TLLQAPELPTKTRTSRRAAE	ABL1	A3KFJ3	NA	NA	0	benign	NA	NA
rs79963149	snp	SYNONYMOUS_CODING	1	G/A	2105	2105	-	-	133756047	133756047	CACTCCAAGGGCCAGGGAGA	AGCGGTAAGTCCCCCGCTTC	E	577	577	AAEHRDTTDVPEMPHSKGQG	SDPLDHEPAVSPLLPRKERG	ABL1	A3KFJ3	NA	NA	Not found	NA	NA	NA
rs35381228	snp	SPLICE_SITE	1	C/T	2108	2108	-	-	133756050	133756050	TCCAAGGGCCAGGGAGAGAG	GGTAAGTCCCCCGCTTCCCC	S	578	578	AEHRDTTDVPEMPHSKGQGE	DPLDHEPAVSPLLPRKERGP	ABL1	A3KFJ3	NA	NA	Not found	NA	NA	NA
rs34372796	snp	SYNONYMOUS_CODING	1	C/T	2132	2132	-	-	133759378	133759378	CCTCTGGACCATGAGCCTGC	GTGTCTCCATTGCTCCCTCG	A	586	586	VPEMPHSKGQGESDPLDHEP	VSPLLPRKERGPPEGGLNED	ABL1	A3KFJ3	NA	NA	Not found	NA	NA	NA
rs34717358	snp	SYNONYMOUS_CODING	1	G/A	2300	2300	-	-	133759546	133759546	CGCAGCAGCTCCTTCCGGGA	ATGGACGGCCAGCCGGAGCG	E	642	642	LIKKKKKTAPTPPKRSSSFR	MDGQPERRGAGEEEGRDISN	ABL1	A3KFJ3	NA	NA	Not found	NA	NA	NA
rs2229068	snp	SYNONYMOUS_CODING	1	C/T	2330	2330	-	-	133759576	133759576	CAGCCGGAGCGCAGAGGGGC	GGCGAGGAAGAGGGCCGAGA	A	652	652	TPPKRSSSFREMDGQPERRG	GEEEGRDISNGALAFTPLDT	ABL1	A3KFJ3	NA	NA	Not found	NA	NA	NA
rs61746126	snp	NON_SYNONYMOUS_CODING	1	A/G	2440	2440	-	-	133759686	133759686	CAATGGGGCTGGGGTCCCCA	TGGAGCCCTCCGGGAGTCCG	N/S	689	689	PLDTADPAKSPKPSNGAGVP	GALRESGGSGFRSPHLWKKS	ABL1	A3KFJ3	NA	NA	Not found	NA	NA	NA
rs34634745	snp	NON_SYNONYMOUS_CODING	1	G/T	2548	2548	1	-	133759794	133759794	CACCGGCGAGGAGGAGGGCG	TGGCAGCTCCAGCAAGCGCT	G/V	725	725	LWKKSSTLTSSRLATGEEEG	GSSSKRFLRSCSASCVPHGA	ABL1	A3KFJ3	NA	NA	Not found	NA	NA	NA
rs1064158	snp	NON_SYNONYMOUS_CODING	1	C/T	2587	2587	-	-	133759833	133759833	CTTCCTGCGCTCTTGCTCCG	CTCCTGCGTTCCCCATGGGG	A/V	738	738	ATGEEEGGGSSSKRFLRSCS	SCVPHGAKDTEWRSVTLPRD	ABL1	A3KFJ3	NA	NA	Not found	benign	NA	NA
rs35670116	snp	SYNONYMOUS_CODING	1	G/A	2618	2618	-	-	133759864	133759864	CCCCATGGGGCCAAGGACAC	GAGTGGAGGTCAGTCACGCT	T	748	748	SSKRFLRSCSASCVPHGAKD	EWRSVTLPRDLQSTGRQFDS	ABL1	A3KFJ3	NA	NA	Not found	NA	NA	NA
rs2229070	snp	SYNONYMOUS_CODING	1	C/G	2783	2783	-	-	133760029	133760029	GGCACAGTAACGCCTCCCCC	AGGCTGGTGAAAAAGAATGA	P	803	803	RKRAGENRSDQVTRGTVTPP	RLVKKNEEAADEVFKDIMES	ABL1	A3KFJ3	NA	NA	Not found	NA	NA	NA
rs2229071	snp	NON_SYNONYMOUS_CODING	1	C/T	2860	2860	1	-	133760106	133760106	GTCCAGCCCGGGCTCCAGCC	GCCCAACCTGACTCCAAAAC	P/L	829	829	NEEAADEVFKDIMESSPGSS	PNLTPKPLRRQVTVAPASGL	ABL1	A3KFJ3	NA	NA	Not found	probably damaging	probably damaging	NA
rs11793737	snp	NON_SYNONYMOUS_CODING	1	G/T	2958	2958	-	-	133760204	133760204	CTGGAAAGGGCAGTGCCTTA	GGACCCCTGCTGCAGCTGAG	G/W	862	862	TVAPASGLPHKEEAGKGSAL	TPAAAEPVTPTSKAGSGAPG	ABL1	A3KFJ3	0.004717	NA	0	possibly damaging,benign	NA	NA
rs34272860	snp	NON_SYNONYMOUS_CODING	1	C/T	2986	2986	-	-	133760232	133760232	TGCTGCAGCTGAGCCAGTGA	CCCCACCAGCAAAGCAGGCT	T/I	871	871	HKEEAGKGSALGTPAAAEPV	PTSKAGSGAPGGTSKGPAEE	ABL1	A3KFJ3	NA	NA	Not found	NA	NA	NA
rs1064159	mixed	FRAMESHIFT_CODING	1	G/A/-	3018	3018	-	-	133760264	133760264	AAGCAGGCTCAGGTGCACCA	GGGGCACCAGCAAGGGCCCC	-	882	882	GTPAAAEPVTPTSKAGSGAP	GTSKGPAEESRVRRHKHSSE	ABL1	A3KFJ3	NA	NA	Not found	benign,possibly damaging	NA	NA
rs55694245	snp	SYNONYMOUS_CODING	1	C/T	3074	3074	-	-	133760320	133760320	GTGAGGAGGCACAAGCACTC	TCTGAGTCGCCAGGGAGGGA	S	900	900	APGGTSKGPAEESRVRRHKH	SESPGRDKGKLSRLKPAPPP	ABL1	A3KFJ3	NA	NA	Not found	NA	NA	NA
rs1064160	snp	NON_SYNONYMOUS_CODING	1	G/A	3112	3112	1	-	133760358	133760358	GGACAAGGGGAAATTGTCCA	GCTCAAACCTGCCCCGCCGC	R/K	913	913	RVRRHKHSSESPGRDKGKLS	LKPAPPPPPAASAGKAGGKP	ABL1	A3KFJ3	NA	NA	Not found	benign	NA	NA
rs35266696	snp	NON_SYNONYMOUS_CODING	1	C/T	3129	3129	1	,Prints,;	133760375	133760375	CCAGGCTCAAACCTGCCCCG	CGCCCCCACCAGCAGCCTCT	P/S	919	919	HSSESPGRDKGKLSRLKPAP	PPPAASAGKAGGKPSQSPSQ	ABL1	A3KFJ3	NA	NA	0	NA	NA	NA
rs67715703	in-del	FRAMESHIFT_CODING	1	-/C	3133	3132	-	-	133760379	133760378	GCTCAAACCTGCCCCGCCGC	CCCCACCAGCAGCCTCTGCA	-	920	920	SSESPGRDKGKLSRLKPAPP	PPAASAGKAGGKPSQSPSQE	ABL1	A3KFJ3	NA	NA	Not found	NA	NA	NA
rs56017837	snp	SYNONYMOUS_CODING	1	C/G	3134	3134	-	-	133760380	133760380	CTCAAACCTGCCCCGCCGCC	CCACCAGCAGCCTCTGCAGG	P	920	920	SSESPGRDKGKLSRLKPAPP	PPAASAGKAGGKPSQSPSQE	ABL1	A3KFJ3	NA	NA	Not found	NA	NA	NA
rs1064161	snp	SYNONYMOUS_CODING	1	G/T	3197	3197	-	-	133760443	133760443	CAGAGCCCGAGCCAGGAGGC	GCCGGGGAGGCAGTCCTGGG	A	941	941	PPAASAGKAGGKPSQSPSQE	AGEAVLGAKTKATSLVDAVN	ABL1	A3KFJ3	NA	NA	Not found	NA	NA	NA
rs56049716	snp	SYNONYMOUS_CODING	1	C/A	3212	3212	-	-	133760458	133760458	GAGGCGGCCGGGGAGGCAGT	CTGGGCGCAAAGACAAAAGC	V	946	946	AGKAGGKPSQSPSQEAAGEA	LGAKTKATSLVDAVNSDAAK	ABL1	A3KFJ3	NA	NA	Not found	NA	NA	NA
rs1064162	snp	SYNONYMOUS_CODING	1	C/T	3213	3213	-	-	133760459	133760459	AGGCGGCCGGGGAGGCAGTC	TGGGCGCAAAGACAAAAGCC	L	947	947	GKAGGKPSQSPSQEAAGEAV	GAKTKATSLVDAVNSDAAKP	ABL1	A3KFJ3	NA	NA	Not found	NA	NA	NA
rs1064163	snp	NON_SYNONYMOUS_CODING	1	G/C	3286	3286	-	-	133760532	133760532	TGCCAAGCCCAGCCAGCCGG	AGAGGGCCTCAAAAAGCCCG	G/A	971	971	TKATSLVDAVNSDAAKPSQP	EGLKKPVLPATPKPQSAKPS	ABL1	A3KFJ3	NA	NA	Not found	benign	NA	NA
rs1064164	snp	NON_SYNONYMOUS_CODING	1	G/C	3332	3332	1	,Prints,;	133760578	133760578	CCGGCCACTCCAAAGCCACA	TCCGCCAAGCCGTCGGGGAC	Q/H	986	986	KPSQPGEGLKKPVLPATPKP	SAKPSGTPISPAPVPSTLPS	ABL1	A3KFJ3	NA	NA	Not found	possibly damaging	NA	NA
rs1064165	snp	NON_SYNONYMOUS_CODING	1	T/C	3333	3333	1	,Prints,;	133760579	133760579	CGGCCACTCCAAAGCCACAG	CCGCCAAGCCGTCGGGGACC	S/P	987	987	PSQPGEGLKKPVLPATPKPQ	AKPSGTPISPAPVPSTLPSA	ABL1	A3KFJ3	NA	NA	0.01	benign	benign	NA
rs2229067	snp	NON_SYNONYMOUS_CODING	1	C/T	3346	3346	1	,Prints,;	133760592	133760592	GCCACAGTCCGCCAAGCCGT	GGGGACCCCCATCAGCCCAG	S/L	991	991	GEGLKKPVLPATPKPQSAKP	GTPISPAPVPSTLPSASSAL	ABL1	A3KFJ3	0.01376	NA	Not found	benign	benign	NA
rs11558834	snp	SYNONYMOUS_CODING	1	C/T	3371	3371	-	-	133760617	133760617	ACCCCCATCAGCCCAGCCCC	GTTCCCTCCACGTTGCCATC	P	999	999	LPATPKPQSAKPSGTPISPA	VPSTLPSASSALAGDQPSST	ABL1	A3KFJ3	NA	NA	Not found	NA	NA	NA
rs35445683	snp	SYNONYMOUS_CODING	1	A/G	3389	3389	-	-	133760635	133760635	CCCGTTCCCTCCACGTTGCC	TCAGCATCCTCGGCCCTGGC	P	1005	1005	PQSAKPSGTPISPAPVPSTL	SASSALAGDQPSSTAFIPLI	ABL1	A3KFJ3	NA	NA	Not found	NA	NA	NA
rs35900923	snp	SYNONYMOUS_CODING	1	G/A	3401	3401	-	-	133760647	133760647	ACGTTGCCATCAGCATCCTC	GCCCTGGCAGGGGACCAGCC	S	1009	1009	KPSGTPISPAPVPSTLPSAS	ALAGDQPSSTAFIPLISTRV	ABL1	A3KFJ3	NA	NA	Not found	NA	NA	NA
rs1056169	snp	SYNONYMOUS_CODING	1	C/T	3431	3431	-	-	133760677	133760677	GGGGACCAGCCGTCTTCCAC	GCCTTCATCCCTCTCATATC	T	1019	1019	PVPSTLPSASSALAGDQPSS	AFIPLISTRVSLRKTRQPPE	ABL1	A3KFJ3	NA	NA	Not found	NA	NA	NA
rs34276964	snp	SYNONYMOUS_CODING	1	C/T	3503	3503	-	-	133760749	133760749	CCTCCAGAGCGGATCGCCAG	GGCGCCATCACCAAGGGCGT	S	1043	1043	PLISTRVSLRKTRQPPERIA	GAITKGVVLDSTEALCLAIS	ABL1	A3KFJ3	NA	NA	Not found	NA	NA	NA
rs66593718	in-del	FRAMESHIFT_CODING	1	A/-	3616	3616	-	-	133760862	133760862	AGTGCTGGAGGCCGGCAAAA	CCTCTACACGTTCTGCGTGA	-	1081	1081	AISRNSEQMASHSAVLEAGK	LYTFCVSYVDSIQQMRNKFA	ABL1	A3KFJ3	NA	NA	Not found	NA	NA	NA
rs35829966	snp	SYNONYMOUS_CODING	1	G/A	3737	3737	-	-	133760983	133760983	GAGCTTCAGATCTGCCCGGC	ACAGCAGGCAGTGGTCCAGC	A	1121	1121	AFREAINKLENNLRELQICP	TAGSGPAATQDFSKLLSSVK	ABL1	A3KFJ3	NA	NA	Not found	NA	NA	NA
rs1064166	snp	NON_SYNONYMOUS_CODING	1	A/T	3738	3738	1	IPR015015,Smart,F-actin_binding;	133760984	133760984	AGCTTCAGATCTGCCCGGCG	CAGCAGGCAGTGGTCCAGCG	T/S	1122	1122	FREAINKLENNLRELQICPA	AGSGPAATQDFSKLLSSVKE	ABL1	A3KFJ3	NA	NA	Not found	benign	NA	NA
rs1056171	snp	SYNONYMOUS_CODING	1	A/G	3755	3755	-	-	133761001	133761001	GCGACAGCAGGCAGTGGTCC	GCGGCCACTCAGGACTTCAG	P	1127	1127	NKLENNLRELQICPATAGSG	AATQDFSKLLSSVKEISDIV	ABL1	A3KFJ3	0.4771	NA	Not found	NA	NA	NA
rs35659003	snp	3PRIME_UTR	1	C/T	3813	3813	-	-	133761109	133761109	TGTCAGGCCCGTCGGAGCTG	CTGCAGCACATGCGGGCTCG	-	-	-	-	-	ABL1	A3KFJ3	NA	NA	Not found	NA	NA	NA
rs1056174	snp	3PRIME_UTR	1	G/A	3843	3843	-	-	133761139	133761139	ATGCGGGCTCGCCCATACCC	TGACAGTGGCTGACAAGGGA	-	-	-	-	-	ABL1	A3KFJ3	NA	NA	Not found	NA	NA	NA
rs1064167	snp	3PRIME_UTR	1	C/G	3857	3857	-	-	133761153	133761153	ATACCCGTGACAGTGGCTGA	AAGGGACTAGTGAGTCAGCA	-	-	-	-	-	ABL1	A3KFJ3	NA	NA	Not found	NA	NA	NA
rs67083925	in-del	3PRIME_UTR	1	T/-	3945	3945	-	-	133761241	133761241	GTCCAGCTCTACTACCTACG	TTGCACCGCCTGCCCTCCCG	-	-	-	-	-	ABL1	A3KFJ3	NA	NA	Not found	NA	NA	NA
rs71501166	snp	3PRIME_UTR	1	C/G	3954	3954	-	-	133761250	133761250	TACTACCTACGTTTGCACCG	CTGCCCTCCCGCACCTTCCT	-	-	-	-	-	ABL1	A3KFJ3	NA	NA	Not found	NA	NA	NA
CN_1306002	cnv probe	REGULATORY_REGION	1	CNV_PROBE	-	-	-	-	133761314	133761314	CGAATTTTATCTGTGGAGTT	CTGCTCCGTGGACTGCAGTC	-	-	-	-	-	ABL1	A3KFJ3	NA	NA	nan	NA	NA	NA
rs13287259	snp	REGULATORY_REGION	1	C/T	-	-	-	-	133761321	133761321	TATCTGTGGAGTTCCTGCTC	GTGGACTGCAGTCGGCATGC	-	-	-	-	-	ABL1	A3KFJ3	NA	NA	Not found	NA	NA	NA
rs35750093	snp	3PRIME_UTR	1	C/T	4109	4109	-	-	133761405	133761405	CTCTCCAGGCCAGGTGGGAA	GGCTGATGTGGACTGTCTTT	-	-	-	-	-	ABL1	A3KFJ3	NA	NA	Not found	NA	NA	NA
rs35085101	snp	3PRIME_UTR	1	C/T	4174	4174	-	-	133761470	133761470	CTCCTCCCCCGGCTGGGCCT	CTTCTTCCACTTCTCCAAGA	-	-	-	-	-	ABL1	A3KFJ3	NA	NA	Not found	NA	NA	NA
rs33977130	snp	3PRIME_UTR	1	C/T	4379	4379	-	-	133761675	133761675	GTGCACTCGCCATTTCCTCA	GTGCAGGACAGCTCTTGATT	-	-	-	-	-	ABL1	A3KFJ3	NA	NA	Not found	NA	NA	NA
rs34500516	snp	3PRIME_UTR	1	C/T	4441	4441	-	-	133761737	133761737	AAGCCAACCAGCCTTTGGGT	CTGGGCAGGTGGGAGCTGAA	-	-	-	-	-	ABL1	A3KFJ3	NA	NA	Not found	NA	NA	NA
rs3088012	snp	3PRIME_UTR	1	T/C	4587	4587	-	-	133761883	133761883	TCTCAAGGGTGGCAGGTCAC	GTCACTGCCGACATCCCTCC	-	-	-	-	-	ABL1	A3KFJ3	NA	NA	Not found	NA	NA	NA
rs7850647	snp	3PRIME_UTR	1	C/T	4596	4596	-	-	133761892	133761892	TGGCAGGTCACTGTCACTGC	GACATCCCTCCCCCAGCAGA	-	-	-	-	-	ABL1	A3KFJ3	NA	NA	Not found	NA	NA	NA
rs10753	snp	3PRIME_UTR	1	G/A	4627	4627	-	-	133761923	133761923	CCCCAGCAGAATGGAGGCAG	GGACAAGGGAGGCAGTGGCT	-	-	-	-	-	ABL1	A3KFJ3	NA	NA	Not found	NA	NA	NA
rs3088011	snp	3PRIME_UTR	1	G/C	4696	4696	-	-	133761992	133761992	CCCCAGACTGGGCCCAGGCA	GTCTGCAAGGGCCCAGAGTG	-	-	-	-	-	ABL1	A3KFJ3	NA	NA	Not found	NA	NA	NA
rs3049091	in-del	3PRIME_UTR	1	GG/-	4750	4751	-	-	133762046	133762047	CACATCTGGGTGCCCTGAAA	GCCCTTCCCCTCCCCCACTC	-	-	-	-	-	ABL1	A3KFJ3	NA	NA	Not found	NA	NA	NA
rs67812769	in-del	3PRIME_UTR	1	-/C	4763	4762	-	-	133762059	133762058	CCTGAAAGGGCCCTTCCCCT	CCCCCACTCCTCTAAGACAA	-	-	-	-	-	ABL1	A3KFJ3	NA	NA	Not found	NA	NA	NA
rs34712944	snp	3PRIME_UTR	1	C/G	4823	4823	-	-	133762119	133762119	TTTCCTTTGGAACAAGACAG	CTTCACTTTTCTGAGTTCTT	-	-	-	-	-	ABL1	A3KFJ3	NA	NA	Not found	NA	NA	NA
rs34806832	snp	3PRIME_UTR	1	C/G	4991	4991	-	-	133762287	133762287	GCGAATGTCTTATTTAATTA	CGTGAGTGACATAGCCTCAT	-	-	-	-	-	ABL1	A3KFJ3	NA	NA	Not found	NA	NA	NA
rs35601106	snp	3PRIME_UTR	1	C/T	5073	5073	-	-	133762369	133762369	CGGAGCCCCTGAAAGCCTCA	GTATTTCACAGAGCACGCCT	-	-	-	-	-	ABL1	A3KFJ3	NA	NA	Not found	NA	NA	NA
rs3739515	snp	3PRIME_UTR	1	G/A	5137	5137	-	-	133762433	133762433	CCAGGCCGGAGCCCAGATAC	GGGGCTGTGACTCTGGGCAG	-	-	-	-	-	ABL1	A3KFJ3	NA	NA	Not found	NA	NA	NA
rs35062165	snp	3PRIME_UTR	1	C/T	5163	5163	-	-	133762459	133762459	TGTGACTCTGGGCAGGGACC	GGGGTCTCCTGGACCTTGAC	-	-	-	-	-	ABL1	A3KFJ3	NA	NA	Not found	NA	NA	NA
rs12337653	snp	3PRIME_UTR	1	C/T	5198	5198	-	-	133762494	133762494	CTTGACAGAGCAGCTAACTC	GAGAGCAGTGGGCAGGTGGC	-	-	-	-	-	ABL1	A3KFJ3	NA	NA	Not found	NA	NA	NA
rs9762	snp	3PRIME_UTR	1	A/G	5257	5257	-	-	133762553	133762553	CCGGGAGAAGCCACCTTCCC	CCCCTTCATACCGCCTCGTG	-	-	-	-	-	ABL1	A3KFJ3	NA	NA	Not found	NA	NA	NA
rs11991	snp	3PRIME_UTR	1	T/C	5262	5262	-	-	133762558	133762558	AGAAGCCACCTTCCCACCCC	TCATACCGCCTCGTGCCAGC	-	-	-	-	-	ABL1	A3KFJ3	0.1514	rs11244178,rs2855197	Not found	NA	NA	NA
rs36038391	snp	3PRIME_UTR	1	C/T	5288	5288	-	-	133762584	133762584	CCGCCTCGTGCCAGCAGCCT	GCACAGGCCCTAGCTTTACG	-	-	-	-	-	ABL1	A3KFJ3	NA	NA	Not found	NA	NA	NA
rs1056209	snp	3PRIME_UTR	1	G/A	5294	5294	-	-	133762590	133762590	CGTGCCAGCAGCCTCGCACA	GCCCTAGCTTTACGCTCATC	-	-	-	-	-	ABL1	A3KFJ3	0.1009	rs10901296,rs7457,rs7866565	Not found	NA	NA	NA
rs35540520	snp	3PRIME_UTR	1	G/A	5487	5487	-	-	133762783	133762783	AGCGCCCACCCAGGTCCCCC	ACTGCCTGTCTCCATGAGGT	-	-	-	-	-	ABL1	A3KFJ3	NA	NA	Not found	NA	NA	NA
rs7457	snp	3PRIME_UTR	1	C/T	5530	5530	-	-	133762826	133762826	TGGTCCCTTCCTTTTGTTAA	GTGATGTGCCACTATATTTT	-	-	-	-	-	ABL1	A3KFJ3	0.1009	rs10901296,rs7866565	Not found	NA	NA	NA
rs34448359	snp	3PRIME_UTR	1	G/A	5612	5612	-	-	133762908	133762908	CTAAGTGGCGTGTGCATAGC	TCCTGCCCTGCCCCCTCGGG	-	-	-	-	-	ABL1	A3KFJ3	NA	NA	Not found	NA	NA	NA
rs3209026	snp	3PRIME_UTR	1	C/T	5626	5626	-	-	133762922	133762922	CATAGCGTCCTGCCCTGCCC	CTCGGGGGCCTGTGGTGGCT	-	-	-	-	-	ABL1	A3KFJ3	NA	NA	Not found	NA	NA	NA
rs3209027	snp	3PRIME_UTR	1	T/G	5628	5628	-	-	133762924	133762924	TAGCGTCCTGCCCTGCCCCC	CGGGGGCCTGTGGTGGCTCC	-	-	-	-	-	ABL1	A3KFJ3	NA	NA	Not found	NA	NA	NA
rs67272805	in-del	3PRIME_UTR	1	-/T	5737	5736	-	-	133763033	133763032	AAATCTGTCCTCTGTAGTAT	TTTTTAAATAAATCAGTGTT	-	-	-	-	-	ABL1	A3KFJ3	NA	NA	Not found	NA	NA	NA
rs2307411	in-del	3PRIME_UTR	1	AGAGCCAA/-	1543	1550	-	-	103767196	103767203	GGAGAGGAGTTCTTTGGCTC	TTGTCCAAACAGGTGCTGGC	-	-	-	-	-	ORC5L	A4D0P7	NA	NA	Not found	NA	NA	NA
rs61749914	snp	SYNONYMOUS_CODING	1	G/A	1415	1415	-	-	103767331	103767331	TTTGTTTTTAGGACGGTGAA	TTTGACATAATAAAATACTT	N	424	424	GPKYKCTVSLDFIRAIARTV	FDIIKYLYDFL	ORC5L	A4D0P7	NA	NA	Not found	NA	NA	NA
rs61756141	snp	NON_SYNONYMOUS_CODING	1	G/A	1408	1408	-	-	103767338	103767338	ATCTGTTTTTGTTTTTAGGA	GGTGAACTTTGACATAATAA	T/M	422	422	LDGPKYKCTVSLDFIRAIAR	VNFDIIKYLYDFL	ORC5L	A4D0P7	NA	NA	Not found	NA	NA	NA
rs2307404	snp	SYNONYMOUS_CODING	1	G/A	1175	1175	-	-	103805689	103805689	ACCAACTTTCTAAAAAAACA	GAAAAGGTATTTACATTTTA	H	344	344	DKRFFLKHHGKIKKTNFLKK	EKTSNHLLGPKPFPLDRLLA	ORC5L	A4D0P7	NA	NA	Not found	NA	NA	NA
rs17159723	snp	3PRIME_UTR	1	T/A	1403	1403	-	-	103808448	103808448	AAATAGAACTAATTTTACTT	AAAAAATGAGCAAATATTGA	-	-	-	-	-	ORC5L	A4D0P7	NA	NA	Not found	NA	NA	NA
rs79142830	snp	3PRIME_UTR	1	T/C	1302	1302	-	-	103808549	103808549	TTTATGTTAATCGGTTTGGG	TATGCACTTTGGTGGTTATG	-	-	-	-	-	ORC5L	A4D0P7	NA	NA	Not found	NA	NA	NA
rs76409797	snp	3PRIME_UTR	1	C/T	1277	1277	-	-	103808574	103808574	TGAGTTTTATGGAATAAAAT	TAATTTTATGTTAATCGGTT	-	-	-	-	-	ORC5L	A4D0P7	NA	NA	Not found	NA	NA	NA
rs12112876	snp	3PRIME_UTR	1	T/A	1243	1243	-	-	103808608	103808608	TGTGACAGTTTTATCTCATT	TGTTTATATTTCATGAGTTT	-	-	-	-	-	ORC5L	A4D0P7	NA	NA	Not found	NA	NA	NA
rs34022264	in-del	FRAMESHIFT_CODING	1	-/G	951	950	-	-	103808901	103808900	GGTATCAGAGGAAGTATTGA	GACAGTTACCGGAGATACTT	-	300	299	KLQKDDTDPGQLKGIRGSIE	TVTGDTSSANYQDTKVNTKE	ORC5L	A4D0P7	NA	NA	Not found	NA	NA	NA
rs28616282	snp	NON_SYNONYMOUS_CODING	1	T/G	973	973	-	-	103808968	103808968	TCTATTTTTTTTCAGTTCCC	GTGGGAAAAGCTACAGAAAG	Q/P	277	277	IEPHLKKAMQTVYLREISSS	WEKLQKDDTDPGQLKGLSAH	ORC5L	A4D0P7	NA	NA	0.23	possibly damaging,probably damaging	NA	-0.701973
rs78131573	snp	NON_SYNONYMOUS_CODING	1	C/A	669	669	1	-	103835618	103835618	CTGGATGCTTTGAGCCGTTT	TCTTATATTTCCCTGATTAC	V/F	176	176	FLSEIVWEKFRPNTGCFEPF	LYFPDYSIGNLQKILSHDHP	ORC5L	A4D0P7	NA	NA	Not found	NA	NA	NA
rs2307402	snp	NON_SYNONYMOUS_CODING	1	G/A	639	639	1	-	103835648	103835648	AAATTGTTTGGGAAAAGTTT	GTCCAAATACTGGATGCTTT	R/C	166	166	ELADRNVTVLFLSEIVWEKF	PNTGCFEPFVLYFPDYSIGN	ORC5L	A4D0P7	0.004673	NA	0.07	probably damaging	NA	-0.999999
rs2307407	snp	SYNONYMOUS_CODING	1	T/C	536	536	-	-	103838221	103838221	GATAAAGCAGAGTATCTAAG	GATATGGAAGCAAATCTTTT	R	131	131	TAENLKDQTVYIVLDKAEYL	DMEANLLPGFLRLQELADRN	ORC5L	A4D0P7	0.009174	NA	Not found	NA	NA	NA
rs2307413	snp	NON_SYNONYMOUS_CODING	1	T/A	299	299	1	-	103844599	103844599	GTAACACAAACGTTGTTGAA	ACTTTAGAGGTAAGAATAAA	K/N	52	52	SIFIYGHTASGKTYVTQTLL	TLELPHVFVNCVECFTLRLL	ORC5L	A4D0P7	NA	NA	0.06	benign	benign	0.668351
rs2075218	snp	5PRIME_UTR	1	G/C	83	83	-	-	103848413	103848413	CGCCAGACTCGGGAGAGGCT	CGTCTTGTGCAAGGGTCCTG	-	-	-	-	-	ORC5L	A4D0P7	NA	NA	Not found	NA	NA	NA
rs3087359	snp	5PRIME_UTR	1	C/T	61	61	-	-	103848435	103848435	GGTTTCCGGCGGGAGCGTGG	CCGCCAGACTCGGGAGAGGC	-	-	-	-	-	ORC5L	A4D0P7	NA	NA	Not found	NA	NA	NA
rs3087358	snp	5PRIME_UTR	1	T/G	14	14	-	-	103848482	103848482	AATCCAA	GGCTCCTCCCACGACGCTGC	-	-	-	-	-	ORC5L	A4D0P7	NA	NA	Not found	NA	NA	NA
rs1614188	snp	3PRIME_UTR	1	A/C	5641	5641	-	-	107664209	107664209	TCCTAACTTAAAAATAACAG	TTCCATATAACAAGTAGAAA	-	-	-	-	-	LAMB4	A4D0S4	0.05963	rs1613001,rs1616041,rs1636944,rs1636945,rs1636951,rs1732153,rs1732154,rs1732157	Not found	NA	NA	NA
rs74625110	snp	3PRIME_UTR	1	G/T	5608	5608	-	-	107664242	107664242	TCAGAAACTTTTCCTCTTAC	TTCCTTTCTCTTTCCTAACT	-	-	-	-	-	LAMB4	A4D0S4	NA	NA	Not found	NA	NA	NA
rs1636944	snp	3PRIME_UTR	1	G/A	5421	5421	-	-	107664429	107664429	TCTGGTTTCTGATGTACAAG	CCCTGGGGCTCTGTTGAACC	-	-	-	-	-	LAMB4	A4D0S4	0.05963	rs1613001,rs1616041,rs1636945,rs1636951,rs1732153,rs1732154,rs1732157	Not found	NA	NA	NA
rs1616041	snp	3PRIME_UTR	1	C/T	5404	5404	-	-	107664446	107664446	AAGCTTGTGCCTTTGTTTCT	GTTTCTGATGTACAAGCCCC	-	-	-	-	-	LAMB4	A4D0S4	0.05963	rs1613001,rs1636945,rs1636951,rs1732153,rs1732154,rs1732157	Not found	NA	NA	NA
rs1732158	snp	3PRIME_UTR	1	C/T/A	2315	2315	-	-	107667270	107667270	GAGAAGGGGCGGAACCACAA	GCTGTGCCTGTTCCTCTCTG	-	-	-	-	-	LAMB4	A4D0S4	NA	NA	Not found	NA	NA	NA
rs1636952	snp	3PRIME_UTR	1	T/C	2313	2313	-	-	107667272	107667272	TTGAGAAGGGGCGGAACCAC	AGGCTGTGCCTGTTCCTCTC	-	-	-	-	-	LAMB4	A4D0S4	NA	NA	Not found	NA	NA	NA
rs77093344	snp	STOP_GAINED	1	G/A	2233	2233	-	-	107667352	107667352	TTTCCTTTTGAGGCTGTTTT	AGAACTCAGCAAGATAGAAA	Q/*	745	745	AAEKLAGDTEAKIRRITGCF	NSAR	LAMB4	A4D0S4	NA	NA	Not found	NA	NA	NA
rs2528693	snp	NON_SYNONYMOUS_CODING	1	C/G	4916	4916	1	-	107671407	107671407	CAGGCTGAAAATCAAACCAG	GAAATGAAGAGTGAGCTGGA	R/S	1612	1612	QLTANITKIKKNVLQAENQT	EMKSELELAKQRSGLEDGLS	LAMB4	A4D0S4	NA	NA	0.63	benign	benign	0.882884
rs34682332	snp	SYNONYMOUS_CODING	1	C/T	4760	4760	-	-	107674791	107674791	ATGTTAATATCTTACCTTAG	AAAGCAGCAAATATTCTATT	E	1560	1560	NRLNEEADGAQKLLVKAKAA	KAANILLNLDKTLNQLQQAQ	LAMB4	A4D0S4	NA	NA	Not found	NA	NA	NA
rs1627354	snp	NON_SYNONYMOUS_CODING	1	G/A	4608	4608	-	-	107677984	107677984	CGAATGGTGTGCTTGACATT	ACCTACCAATTCCATCCCAA	H/Y	1510	1510	LEENVPPEDIEKVANGVLDI	LPIPSQNLTDELVKIQKHMQ	LAMB4	A4D0S4	0.06422	rs1636957,rs1636958	0.03	possibly damaging	possibly damaging	-0.143568
rs3735593	snp	SYNONYMOUS_CODING	1	C/A	4598	4598	-	-	107677994	107677994	GAGAAGGTTGCGAATGGTGT	CTTGACATTCACCTACCAAT	V	1506	1506	KNFLLEENVPPEDIEKVANG	LDIHLPIPSQNLTDELVKIQ	LAMB4	A4D0S4	NA	NA	Not found	NA	NA	NA
rs73424723	snp	NON_SYNONYMOUS_CODING	1	C/A	4474	4474	1	-	107684274	107684274	ACAGCTGAGGGAAAAACTGG	AAATATAAGAAACCAAAGTG	G/V	1465	1465	SISEQAEVSKNNALQLREKL	NIRNQSDSEEENINLFIKKV	LAMB4	A4D0S4	NA	NA	Not found	NA	NA	NA
rs10260756	snp	NON_SYNONYMOUS_CODING	1	G/T	4129	4129	-	-	107689844	107689844	TACCATCTTAGATACACTAA	CTCAAAAGGAAACTTGTCAT	T/N	1350	1350	STINTSANTRNDLLTILDTL	SKGNLSLERLKQIKIPDIQI	LAMB4	A4D0S4	0.009259	NA	0.02	benign	benign	0.999999
rs78106755	snp	SPLICE_SITE	1	G/A	-	-	-	-	107689981	107689981	CTTACTTCAATTTGCATTGA	GTAGACTCCTCAGAAAACAT	-	-	-	-	-	LAMB4	A4D0S4	NA	NA	Not found	NA	NA	NA
rs17154865	snp	SYNONYMOUS_CODING	1	C/T	3623	3623	-	-	107696289	107696289	TGTCACTTGTGCTTTGATCA	TGGGACCACACCATTTCTTC	Q	1181	1181	CARGHSQEFPTCLQCHLCFD	WDHTISSLSKAVQGLMRLAA	LAMB4	A4D0S4	NA	NA	Not found	NA	NA	NA
rs76448794	snp	NON_SYNONYMOUS_CODING	1	T/A	3584	3584	1	IPR002049,Pfam,EGF_laminin;,Superfamily,;IPR002049,pfscan,EGF_laminin;	107696328	107696328	GCCCGGGGACACAGCCAGGA	TTCCCTACTTGTCTTCAATG	E/D	1168	1168	RCREGVSGQRCDRCARGHSQ	FPTCLQCHLCFDQWDHTISS	LAMB4	A4D0S4	NA	NA	Not found	NA	NA	NA
rs59354040	snp	SYNONYMOUS_CODING	1	G/T	3567	3567	-	-	107696345	107696345	AGAGATGTGATCGCTGTGCC	GGGGACACAGCCAGGAATTC	R	1163	1163	DTGMCRCREGVSGQRCDRCA	GHSQEFPTCLQCHLCFDQWD	LAMB4	A4D0S4	NA	NA	Not found	NA	NA	NA
rs79876638	snp	SYNONYMOUS_CODING	1	G/A	3560	3560	-	-	107696352	107696352	AGCGGCCAGAGATGTGATCG	TGTGCCCGGGGACACAGCCA	R	1160	1160	CDPDTGMCRCREGVSGQRCD	CARGHSQEFPTCLQCHLCFD	LAMB4	A4D0S4	NA	NA	Not found	NA	NA	NA
rs78995625	snp	NON_SYNONYMOUS_CODING	1	T/C	3402	3402	1	,pfscan,;IPR013032,scanprosite,EGF-like_reg_CS;IPR002049,pfscan,EGF_laminin;IPR002049,Pfam,EGF_laminin;IPR013032,scanprosite,EGF-like_reg_CS;IPR006210,Smart,EGF-like;,Prints,;	107698334	107698334	GTAAATTAGGTTACGGCGGG	AACGTTGCAGTGAGTGCCAG	K/E	1108	1108	QSSHCDQLTGQCPCKLGYGG	RCSECQENYYGDPPGRCIPC	LAMB4	A4D0S4	NA	NA	Not found	NA	NA	NA
rs73725316	snp	SYNONYMOUS_CODING	1	C/T	2915	2915	-	-	107706208	107706208	AATTGTCTTCAAGGTTATAC	GGTATGCAGTATAGTGCTTG	T	945	945	HSCYQNLWSSDVICNCLQGY	GTQCGECSTGFYGNPRISGA	LAMB4	A4D0S4	NA	NA	Not found	NA	NA	NA
rs2240445	snp	NON_SYNONYMOUS_CODING	1	T/C	2677	2677	1	IPR002049,Pfam,EGF_laminin;IPR002049,pfscan,EGF_laminin;	107706895	107706895	CTGCCACCCTTGCCCTTGTA	TAGGTTTGCTGAACTTTGTG	N/S	866	866	RCDRCLAGYFGFPSCHPCPC	RFAELCDPETGSCFNCGGFT	LAMB4	A4D0S4	0.009174	NA	0.01	probably damaging	benign	-0.999999
rs35117370	in-del	3PRIME_UTR	1	-/T	2538	2537	-	-	107716045	107716044	CTTCAACAGAATTATATAGA	ATTGTGTGGGATTTTTAAAA	-	-	-	-	-	LAMB4	A4D0S4	NA	NA	Not found	NA	NA	NA
rs79961844	snp	3PRIME_UTR	1	A/C	2483	2483	-	-	107716099	107716099	CCAATTAATTTTTAAGATCA	TAGTACAGTATGAAGGTACC	-	-	-	-	-	LAMB4	A4D0S4	NA	NA	Not found	NA	NA	NA
rs77473914	snp	NON_SYNONYMOUS_CODING	1	C/A	1903	1903	1	-	107716453	107716453	TATGGCTCTTGAAATAATTT	TCAAAATATTTTCTGGAACA	V/F	607	607	EKDFEPYACMLYPSVMALEF	KIFSGTYFPIHFFSVLRRNL	LAMB4	A4D0S4	NA	NA	Not found	NA	NA	NA
rs74790077	snp	SYNONYMOUS_CODING	1	C/T	2198	2198	-	-	107717395	107717395	GCTCATTCACATGTCCTGGT	GACTCTGTAAGTATCACAGA	V	706	706	IDVYFSQPLQGESHAHSHVL	DSLGLIPQINSLENFCSKQD	LAMB4	A4D0S4	NA	NA	Not found	NA	NA	NA
rs10269515	snp	NON_SYNONYMOUS_CODING	1	A/G	1775	1775	1	-	107720023	107720023	ATCCTTTAACTCTCCAACTT	GGTGGTGAAAAGCTGACAGA	L/S	564	564	PVDFTIAIHYETQVSFNSPT	VVKSRNTFLNCFHFSLARIG	LAMB4	A4D0S4	NA	NA	Not found	NA	NA	NA
rs9690688	snp	NON_SYNONYMOUS_CODING	1	C/A	1851	1851	1	-	107720162	107720162	AGCCAGTTCCTGGGAACCCT	TTACATGGACTGGACCTGGA	V/F	591	591	TFGQSPAVHVVLGEPVPGNP	TWTGPGFARVLPGAGLRFAV	LAMB4	A4D0S4	0.06075	NA	0.05	possibly damaging	possibly damaging	0.999999
rs76115749	snp	NON_SYNONYMOUS_CODING	1	C/G	1802	1802	1	IPR013015,pfscan,Laminin_IV;	107720211	107720211	GGCTCGGAGACGTTTGGCCA	AGTCCTGCTGTTCACGTTGT	Q/H	574	574	EAEEATTLQGLAPLGSETFG	SPAVHVVLGEPVPGNPVTWT	LAMB4	A4D0S4	NA	NA	Not found	NA	NA	NA
rs34856038	snp	SYNONYMOUS_CODING	1	C/T	1793	1793	-	-	107720220	107720220	CCATTTTAGGGCTCGGAGAC	TTTGGCCAGAGTCCTGCTGT	T	571	571	YLYEAEEATTLQGLAPLGSE	FGQSPAVHVVLGEPVPGNPV	LAMB4	A4D0S4	NA	NA	Not found	NA	NA	NA
rs34137471	snp	SYNONYMOUS_CODING	1	C/T	1586	1586	-	-	107732826	107732826	CTGGGAAATCATCTCCATGG	TGTTCTCCCTGTGACTGTGA	G	502	502	TGAHCEECTVGYWGLGNHLH	CSPCDCDIGGAYSNVCSPKN	LAMB4	A4D0S4	NA	NA	Not found	NA	NA	NA
rs3735594	snp	NON_SYNONYMOUS_CODING	1	T/C	1543	1543	1	,Superfamily,;IPR002049,scanprosite,EGF_laminin;,pfscan,;IPR002049,pfscan,EGF_laminin;IPR006210,Smart,EGF-like;	107735680	107735680	CACCGGAGCACACTGCGAAG	ATGCACTGTATGTATTTGCC	E/G	488	488	CDVDTGQCLCLSYVTGAHCE	CTVGYWGLGNHLHGCSPCDC	LAMB4	A4D0S4	NA	NA	0	possibly damaging	NA	-0.999999
rs6974722	snp	NON_SYNONYMOUS_CODING	1	T/C	1339	1339	-	-	107738836	107738836	GCTGCCAGCGTAAGTCCATA	TCGGGGGTCGGGGGAGTGTC	I/V	419	419	KPNHYGLSATDPLGCQRKSI	GGRGSVHQPLCGWLVCLFLR	LAMB4	A4D0S4	0.3486	rs378962,rs3815246,rs401487,rs402113,rs403731,rs410866,rs448559,rs451252	Not found	NA	NA	NA
rs1735499	snp	SYNONYMOUS_CODING	1	G/A	1406	1406	-	-	107738882	107738882	CAGTGCAAACCCAACCACTA	GGACTAAGCGCCACCGACCC	Y	442	442	QCLCKENVEGAKCDQCKPNH	GLSATDPLGCQPCDCNPLGS	LAMB4	A4D0S4	NA	NA	Not found	NA	NA	NA
rs451252	snp	SYNONYMOUS_CODING	1	G/A	1340	1340	-	-	107738948	107738948	CCTGCCTTAGGGTCTGTGGC	GGCCAGTGCCTTTGTAAAGA	A	420	420	DGTISGGICVSHSDPALGSV	GQCLCKENVEGAKCDQCKPN	LAMB4	A4D0S4	0.3472	rs378962,rs401487,rs402113,rs403731,rs409815,rs410866,rs429252,rs448559	Not found	NA	NA	NA
rs55649109	snp	NON_SYNONYMOUS_CODING	1	C/T	1329	1329	1	,pfscan,;IPR002049,pfscan,EGF_laminin;IPR006210,Smart,EGF-like;	107738959	107738959	GCCACTCTGATCCTGCCTTA	GGTCTGTGGCCGGCCAGTGC	G/R	417	417	CDPDGTISGGICVSHSDPAL	SVAGQCLCKENVEGAKCDQC	LAMB4	A4D0S4	NA	NA	0	NA	NA	NA
rs402113	snp	SYNONYMOUS_CODING	1	A/G	1085	1085	-	-	107743664	107743664	CTTTCAGCGTGCAGCTGTAA	AGCCACTCCAGCCGCTGTCA	N	335	335	DAPWRPAADLQDNACRSCSC	SHSSRCHFDMTTYLASGGLS	LAMB4	A4D0S4	0.3486	rs402264,rs403731,rs409815,rs410866,rs419031,rs420753,rs429252	Not found	NA	NA	NA
rs2074748	snp	SYNONYMOUS_CODING	1	A/G	986	986	-	-	107745029	107745029	GTGTGTCAGCACAATACAGA	GGTCCGAACTGTGAGAGATG	D	302	302	GDVFSPPGMVHGQCVCQHNT	GPNCERCKDFFQDAPWRPAA	LAMB4	A4D0S4	0.01376	NA	Not found	NA	NA	NA
rs420753	snp	SPLICE_SITE	1	A/G	-	-	-	-	107746253	107746253	CCTCCTGGAATGGTGAGTTA	TAATCCAAAAGAACAGTGGG	-	-	-	-	-	LAMB4	A4D0S4	0.3716	rs17155006,rs402264,rs419031	Not found	NA	NA	NA
rs35265257	snp	SYNONYMOUS_CODING	1	T/C	899	899	-	-	107746313	107746313	TGCAATGGCCATGCTAGCGA	TGTCGCCCTATGCAGAAGAT	E	273	273	YYALYEMIVRGSCFCNGHAS	CRPMQKMRGDVFSPPGMVHG	LAMB4	A4D0S4	NA	NA	Not found	NA	NA	NA
rs2142326	snp	NON_SYNONYMOUS_CODING	1	T/G	829	829	1	IPR008211,Smart,Laminin_N;IPR008211,pfscan,Laminin_N;	107746383	107746383	GAGGCAAAATGATTCCCTTG	TAAATACTACTATGCTCTGT	D/A	250	250	FTKLHTLGDALLGRRQNDSL	KYYYALYEMIVRGSCFCNGH	LAMB4	A4D0S4	NA	NA	0.01	possibly damaging	NA	-0.235902
rs2074749	snp	NON_SYNONYMOUS_CODING	1	G/A	780	780	1	IPR008211,Smart,Laminin_N;IPR008211,pfscan,Laminin_N;	107746432	107746432	GGATAAACTTTACCAAGCTC	ACACCCTTGGGGATGCTTTG	H/Y	234	234	SPYIQDLVTLTNLRINFTKL	TLGDALLGRRQNDSLDKYYY	LAMB4	A4D0S4	0.01415	NA	0.02	probably damaging	probably damaging	0.165713
rs76185317	snp	ESSENTIAL_SPLICE_SITE	1	C/T	-	-	-	-	107747857	107747857	CTCAGCTGAAGGTGGGCATG	GATAACACTTAAACGGGGCA	-	-	-	-	-	LAMB4	A4D0S4	NA	NA	Not found	NA	NA	NA
rs402264	snp	NON_SYNONYMOUS_CODING	1	G/A	419	419	1	IPR008211,Smart,Laminin_N;IPR008211,pfscan,Laminin_N;	107748337	107748337	AAAAATGGAATTAGAAAATA	AAATATTCAATCTGAAGTTG	T/I	112	112	VIVSFEPDREKKWWQSENEN	NIQSEVDNKICLCEMCQLLL	LAMB4	A4D0S4	0.3716	rs17155006,rs419031	Not found	NA	NA	NA
rs78949167	snp	NON_SYNONYMOUS_CODING	1	T/G	334	334	1	IPR008211,Smart,Laminin_N;IPR008211,pfscan,Laminin_N;	107752330	107752330	TGATCCGTATGACCAACCCA	CAGCCACACCATTGAGAATG	N/T	85	85	GEQKCFICDSRFPYDPYDQP	SHTIENVIVSFEPDREKKWW	LAMB4	A4D0S4	NA	NA	Not found	NA	NA	NA
rs35601410	in-del	FRAMESHIFT_CODING	1	-/C	321	320	-	-	107752344	107752343	TCTAGATTTCCATATGATCC	GTATGACCAACCCAACAGCC	-	81	80	SYLEGEQKCFICDSRFPYDP	YDQPNSHTIENVIVSFEPDR	LAMB4	A4D0S4	NA	NA	Not found	NA	NA	NA
rs35644375	snp	NON_SYNONYMOUS_CODING	1	A/G	211	211	1	IPR008211,Smart,Laminin_N;IPR008211,pfscan,Laminin_N;	107756510	107756510	GGGCAGGAACACGCAGCTTA	GGCTTCTTCTACCTGTGGGC	M/T	44	44	NRGACHPTTGDLLVGRNTQL	ASSTCGLSRAQKYCILSYLE	LAMB4	A4D0S4	NA	NA	1	NA	possibly damaging	0.999999
rs35828694	in-del	FRAMESHIFT_CODING	1	T/-	151	151	-	-	107756570	107756570	AAAAGCTCAAGATGACTGCA	CAGGGGTGCCTGTCATCCCA	-	24	24	QLTLFLHLGWLSYSKAQDDC	RGACHPTTGDLLVGRNTQLM	LAMB4	A4D0S4	NA	NA	0.43	NA	NA	NA
rs7788865	snp	ESSENTIAL_SPLICE_SITE	1	C/T	-	-	-	-	107763575	107763575	GACCCTTTTTTTGCACCTTG	TGAGTATTTGTTGTCAAAAT	-	-	-	-	-	LAMB4	A4D0S4	NA	NA	Not found	NA	NA	NA
rs4730287	snp	REGULATORY_REGION	1	A/G	-	-	-	-	107770624	107770624	CATATTAGCACATAGATTAC	ATTACTTTTACAGAATGATA	-	-	-	-	-	LAMB4	A4D0S4	0.4771	NA	Not found	NA	NA	NA
rs73725360	snp	REGULATORY_REGION	1	A/C	-	-	-	-	107770684	107770684	TTAAATGAAGGTATTAGAAT	TAGGGGGTAAGTGGAGTTGT	-	-	-	-	-	LAMB4	A4D0S4	NA	NA	Not found	NA	NA	NA
rs79245911	snp	3PRIME_UTR	1	T/C	2704	2704	-	-	116916888	116916888	TATGGGAGCATCAGTATGCA	ATAGTGGTTGGCTTCTGCCA	-	-	-	-	-	WNT2	A4D0V1	NA	NA	Not found	NA	NA	NA
rs4730775	snp	3PRIME_UTR	1	C/T	2474	2474	-	-	116917118	116917118	GCCTGAAAGAAGTCGGCCAC	TCCGCCGTCTGCTAATGCCC	-	-	-	-	-	WNT2	A4D0V1	0.445	NA	Not found	NA	NA	NA
rs74942385	snp	3PRIME_UTR	1	T/A	2346	2346	-	-	116917246	116917246	CATGGAATCTCATAACTGAA	GACTTGAAGGATGAAAATTT	-	-	-	-	-	WNT2	A4D0V1	NA	NA	Not found	NA	NA	NA
rs3840660	in-del	3PRIME_UTR	1	-/A	2347	2346	-	-	116917246	116917245	CATGGAATCTCATAACTGAA	AGACTTGAAGGATGAAAATT	-	-	-	-	-	WNT2	A4D0V1	NA	NA	Not found	NA	NA	NA
rs33933897	in-del	3PRIME_UTR	1	-/A	2346	2345	-	-	116917247	116917246	CCATGGAATCTCATAACTGA	AAGACTTGAAGGATGAAAAT	-	-	-	-	-	WNT2	A4D0V1	NA	NA	Not found	NA	NA	NA
rs2024233	snp	3PRIME_UTR	1	G/A	2165	2165	-	-	116917427	116917427	GTTCCTTCTCACTTAGAATC	GAAGGGAATTAAAAAGAAGA	-	-	-	-	-	WNT2	A4D0V1	NA	NA	Not found	NA	NA	NA
rs6972479	snp	3PRIME_UTR	1	G/A	1532	1532	-	-	116918060	116918060	CCCCTCTTCCTCCCTGGGGG	CCCAGGATGGGGGGGCCACA	-	-	-	-	-	WNT2	A4D0V1	NA	NA	Not found	NA	NA	NA
rs76213441	snp	3PRIME_UTR	1	C/G	1531	1531	-	-	116918061	116918061	CCCCCTCTTCCTCCCTGGGG	CCCCAGGATGGGGGGGCCAC	-	-	-	-	-	WNT2	A4D0V1	NA	NA	Not found	NA	NA	NA
rs66536060	in-del	3PRIME_UTR	1	C/-	1527	1527	-	-	116918065	116918065	GAAGCCCCCTCTTCCTCCCT	GGGGCCCCAGGATGGGGGGG	-	-	-	-	-	WNT2	A4D0V1	NA	NA	Not found	NA	NA	NA
rs2228946	snp	3PRIME_UTR	1	C/T	1507	1507	-	-	116918085	116918085	ATGTGGCCTTTATCTCAACG	AAGCCCCCTCTTCCTCCCTG	-	-	-	-	-	WNT2	A4D0V1	0.2361	NA	Not found	NA	NA	NA
rs1051751	snp	NON_SYNONYMOUS_CODING	1	C/A	1181	1181	1	IPR005817,Pfam,Wnt_SF;	116918411	116918411	GGGTACAGCAGGCCGTGTGT	CAACCTGACTTCCCGGGGCA	C/F	294	294	SPDYCIRDREAGSLGTAGRV	NLTSRGMDSCEVMCCGRGYD	WNT2	A4D0V1	NA	NA	0	probably damaging	NA	-0.999999
rs80298829	snp	STOP_GAINED	1	G/C	941	941	-	-	116937878	116937878	GTGCCACGGGGTGAGCGGCT	ATGTACTCTCAGGACATGCT	S/*	214	214	GRKAVKRFLKQECKCHGVSG	CTLRTCWLAMADFRKTGDYL	WNT2	A4D0V1	NA	NA	Not found	NA	NA	NA
rs77959382	snp	SYNONYMOUS_CODING	1	G/C	939	939	-	-	116937880	116937880	AAGTGCCACGGGGTGAGCGG	TCATGTACTCTCAGGACATG	G	213	213	AGRKAVKRFLKQECKCHGVS	SCTLRTCWLAMADFRKTGDY	WNT2	A4D0V1	NA	NA	Not found	NA	NA	NA
rs61334719	in-del	3PRIME_UTR	1	A/-	11233	11233	-	-	92234614	92234614	AAAGGTAACATGTCAGAAAA	TCAGAGGGTTGCATACCAAT	-	-	-	-	-	CDK6	A4D1G0	NA	NA	Not found	NA	NA	NA
rs11979348	snp	3PRIME_UTR	1	A/C	11192	11192	-	-	92234655	92234655	TGGGAAAGGGAGAACTGCAG	GGTGTTTCTGTTGCAGTGGC	-	-	-	-	-	CDK6	A4D1G0	NA	NA	Not found	NA	NA	NA
rs7806571	snp	3PRIME_UTR	1	C/T	11080	11080	-	-	92234767	92234767	TACCCTATCATTAAAAATCT	GTTTTAAAAGTAGCTCAAGT	-	-	-	-	-	CDK6	A4D1G0	NA	NA	Not found	NA	NA	NA
rs7810546	snp	3PRIME_UTR	1	G/A	11022	11022	-	-	92234825	92234825	AAAGTAGGGTAAATATGTAA	GTAAAATATGTCATTCAAGG	-	-	-	-	-	CDK6	A4D1G0	NA	NA	Not found	NA	NA	NA
rs7810195	snp	3PRIME_UTR	1	A/C	10973	10973	-	-	92234874	92234874	AAATATAGCCAGTTTATCTA	ACCCTTCCTATCTGAGGAGG	-	-	-	-	-	CDK6	A4D1G0	NA	NA	Not found	NA	NA	NA
rs7810956	snp	3PRIME_UTR	1	G/T	10731	10731	-	-	92235116	92235116	TGAAAGCAAGAACCTTCCTA	CTATTCTAACGTTTTTGCCC	-	-	-	-	-	CDK6	A4D1G0	NA	NA	Not found	NA	NA	NA
rs7793950	snp	3PRIME_UTR	1	T/C	10714	10714	-	-	92235133	92235133	GGTGCAGCACAGCTCTCTGA	AGCAAGAACCTTCCTACCTA	-	-	-	-	-	CDK6	A4D1G0	NA	NA	Not found	NA	NA	NA
rs7810749	snp	3PRIME_UTR	1	A/C	10618	10618	-	-	92235229	92235229	AGAATGTTGGCAGGTGACTT	GTATCAGATGTTGCTTCTCT	-	-	-	-	-	CDK6	A4D1G0	NA	NA	Not found	NA	NA	NA
rs78697905	snp	3PRIME_UTR	1	C/T	10461	10461	-	-	92235386	92235386	CAGGGTACAGACTTATAAGG	TGCATGTTCCTTAAAGGTGC	-	-	-	-	-	CDK6	A4D1G0	NA	NA	Not found	NA	NA	NA
rs11980251	snp	3PRIME_UTR	1	A/G	10262	10262	-	-	92235585	92235585	AAATGCCTCTAGCATCTTTG	ATGCATCTTGATTTTTAAAC	-	-	-	-	-	CDK6	A4D1G0	NA	NA	Not found	NA	NA	NA
rs78450959	snp	3PRIME_UTR	1	C/A	9933	9933	-	-	92235914	92235914	ACTTGTTAGTTTCTGTGTTT	AAATCATGGTTCTAGAAATG	-	-	-	-	-	CDK6	A4D1G0	NA	NA	Not found	NA	NA	NA
rs5885811	in-del	3PRIME_UTR	1	-/T	9896	9895	-	-	92235952	92235951	TTTGAAAGTAAAAAAAAAAA	ATCTAATTTGGAAATTTGAC	-	-	-	-	-	CDK6	A4D1G0	NA	NA	Not found	NA	NA	NA
rs33962171	in-del	3PRIME_UTR	1	-/T	9895	9894	-	-	92235953	92235952	TTTTGAAAGTAAAAAAAAAA	AATCTAATTTGGAAATTTGA	-	-	-	-	-	CDK6	A4D1G0	NA	NA	Not found	NA	NA	NA
rs72314263	in-del	3PRIME_UTR	1	-/T	9892	9891	-	-	92235956	92235955	ATGTTTTGAAAGTAAAAAAA	AAAAATCTAATTTGGAAATT	-	-	-	-	-	CDK6	A4D1G0	NA	NA	Not found	NA	NA	NA
rs67247719	in-del	3PRIME_UTR	1	-/T	9891	9890	-	-	92235957	92235956	AATGTTTTGAAAGTAAAAAA	AAAAAATCTAATTTGGAAAT	-	-	-	-	-	CDK6	A4D1G0	NA	NA	Not found	NA	NA	NA
rs11454366	in-del	3PRIME_UTR	1	-/T	9888	9887	-	-	92235960	92235959	GAAAATGTTTTGAAAGTAAA	AAAAAAAAATCTAATTTGGA	-	-	-	-	-	CDK6	A4D1G0	NA	NA	Not found	NA	NA	NA
rs67691110	in-del	3PRIME_UTR	1	-/T	9887	9886	-	-	92235961	92235960	AGAAAATGTTTTGAAAGTAA	AAAAAAAAAATCTAATTTGG	-	-	-	-	-	CDK6	A4D1G0	NA	NA	Not found	NA	NA	NA
rs34436017	in-del	3PRIME_UTR	1	-/T	9886	9885	-	-	92235962	92235961	TAGAAAATGTTTTGAAAGTA	AAAAAAAAAAATCTAATTTG	-	-	-	-	-	CDK6	A4D1G0	NA	NA	Not found	NA	NA	NA
rs57462481	in-del	3PRIME_UTR	1	-/T	9884	9883	-	-	92235964	92235963	AATAGAAAATGTTTTGAAAG	TAAAAAAAAAAAATCTAATT	-	-	-	-	-	CDK6	A4D1G0	NA	NA	Not found	NA	NA	NA
rs66527922	in-del	3PRIME_UTR	1	-/T	9883	9882	-	-	92235965	92235964	TAATAGAAAATGTTTTGAAA	GTAAAAAAAAAAAATCTAAT	-	-	-	-	-	CDK6	A4D1G0	NA	NA	Not found	NA	NA	NA
rs34263052	in-del	3PRIME_UTR	1	-/T	9741	9740	-	-	92236107	92236106	ATTATCATTTTGAGATGTGT	TAAAGTAGGTTTTCACTGTA	-	-	-	-	-	CDK6	A4D1G0	NA	NA	Not found	NA	NA	NA
rs8179	snp	3PRIME_UTR	1	T/C	9683	9683	-	-	92236164	92236164	GAAAAGAAAAATATTGGTTC	CGTAGAGTGCAAATTAGAAC	-	-	-	-	-	CDK6	A4D1G0	0.2706	rs4272	Not found	NA	NA	NA
rs42030	snp	3PRIME_UTR	1	G/A	9426	9426	-	-	92236421	92236421	GTGCCTTGAGGCTTCCAGAA	GTGTCAGATGGAGAAGTCCA	-	-	-	-	-	CDK6	A4D1G0	NA	NA	Not found	NA	NA	NA
rs4272	snp	3PRIME_UTR	1	A/G	9018	9018	-	-	92236829	92236829	AGCTGCATGCATTTGTAACA	GATTAGTAGATTTGAATATA	-	-	-	-	-	CDK6	A4D1G0	0.2706	NA	Not found	NA	NA	NA
rs3814100	snp	3PRIME_UTR	1	C/T	8471	8471	-	-	92237376	92237376	TTAAAGTTCTGAAGATACCC	TTGTACCCTTACTTGAAAGT	-	-	-	-	-	CDK6	A4D1G0	NA	NA	Not found	NA	NA	NA
rs42031	snp	3PRIME_UTR	1	A/T	8451	8451	-	-	92237396	92237396	ATTCCGTTGATGTGCTTAGG	TAAAGTTCTGAAGATACCCG	-	-	-	-	-	CDK6	A4D1G0	NA	NA	Not found	NA	NA	NA
rs42032	snp	3PRIME_UTR	1	G/A	8421	8421	-	-	92237426	92237426	AATTTCTAACTCTCTGTGGT	CCTAGAAAAATTCCGTTGAT	-	-	-	-	-	CDK6	A4D1G0	NA	NA	Not found	NA	NA	NA
rs42033	snp	3PRIME_UTR	1	A/T	8314	8314	-	-	92237533	92237533	GATTGTCAAATGTAGGTTTT	CTCAAAGGGGGCATATAACT	-	-	-	-	-	CDK6	A4D1G0	NA	NA	Not found	NA	NA	NA
rs34956279	in-del	3PRIME_UTR	1	-/G	8241	8240	-	-	92237607	92237606	TTTCATGTTGAGAGGAATCT	TCCGTGTGAGTTGTTTGGTC	-	-	-	-	-	CDK6	A4D1G0	NA	NA	Not found	NA	NA	NA
rs28756324	snp	3PRIME_UTR	1	A/T	8023	8023	-	-	92237824	92237824	ATTGCAGGAATTTTTTTTTA	TTTTTTATTTTCCATCATTC	-	-	-	-	-	CDK6	A4D1G0	NA	NA	Not found	NA	NA	NA
rs28736851	snp	3PRIME_UTR	1	T/A	8022	8022	-	-	92237825	92237825	AATTGCAGGAATTTTTTTTT	TTTTTTTATTTTCCATCATT	-	-	-	-	-	CDK6	A4D1G0	NA	NA	Not found	NA	NA	NA
rs74960681	snp	3PRIME_UTR	1	A/T	8013	8013	-	-	92237834	92237834	AAGATGTATAATTGCAGGAA	TTTTTTTTATTTTTTTATTT	-	-	-	-	-	CDK6	A4D1G0	NA	NA	Not found	NA	NA	NA
rs73404442	snp	3PRIME_UTR	1	T/G	7807	7807	-	-	92238040	92238040	CAGAGGCATCTGTTCTGCAA	TCTTAGGAAGAAAAATGTCC	-	-	-	-	-	CDK6	A4D1G0	NA	NA	Not found	NA	NA	NA
rs76908789	snp	3PRIME_UTR	1	G/C	7746	7746	-	-	92238101	92238101	CCTGAAATTATGTGCGGCCC	GCGGGCTGCTTTCCGAGGTC	-	-	-	-	-	CDK6	A4D1G0	NA	NA	Not found	NA	NA	NA
rs35739607	in-del	3PRIME_UTR	1	-/A	7515	7514	-	-	92238333	92238332	CCCTCTGCTCCCAGGAACTA	GAGTCCAGTTAAAGCCCCTA	-	-	-	-	-	CDK6	A4D1G0	NA	NA	Not found	NA	NA	NA
rs10241602	snp	3PRIME_UTR	1	T/A	7091	7091	-	-	92238756	92238756	ATTCATAAGAAGCTCTAATT	AAAAAAAAAAGTCTGAAGTA	-	-	-	-	-	CDK6	A4D1G0	NA	NA	Not found	NA	NA	NA
rs71775530	in-del	3PRIME_UTR	1	AA/-	7089	7090	-	-	92238757	92238758	AATTCATAAGAAGCTCTAAT	AAAAAAAAAAGTCTGAAGTA	-	-	-	-	-	CDK6	A4D1G0	NA	NA	Not found	NA	NA	NA
rs10229000	snp	3PRIME_UTR	1	C/A	6964	6964	-	-	92238883	92238883	GCAAAATGAGTAGCACATCA	TAATTCAGTAGACAAAACTT	-	-	-	-	-	CDK6	A4D1G0	NA	NA	Not found	NA	NA	NA
rs78545854	snp	3PRIME_UTR	1	A/G	6805	6805	-	-	92239042	92239042	GTCCTCATCTGTGAACAGGA	AGTTTCGTTAGAAGTATAAA	-	-	-	-	-	CDK6	A4D1G0	NA	NA	Not found	NA	NA	NA
rs42034	snp	3PRIME_UTR	1	A/G	6703	6703	-	-	92239144	92239144	AGTAAAGAAAGCCTAGTCAT	CATTCAGTCAAGAAAAAATT	-	-	-	-	-	CDK6	A4D1G0	NA	NA	Not found	NA	NA	NA
rs42035	snp	3PRIME_UTR	1	A/G	6316	6316	-	-	92239531	92239531	TCGAGCATCTGCTGAAATAC	GTTACAGCAATTTGAAGTTG	-	-	-	-	-	CDK6	A4D1G0	NA	NA	Not found	NA	NA	NA
rs55741533	in-del	3PRIME_UTR	1	A/-	5663	5663	-	-	92240184	92240184	ACGTTCATTGAAAAAATAAA	TTTTAAAAGGCATGTGTTTC	-	-	-	-	-	CDK6	A4D1G0	NA	NA	Not found	NA	NA	NA
rs10215534	snp	3PRIME_UTR	1	T/C	5369	5369	-	-	92240478	92240478	AGGCTTTAAAAATTATTCAT	AAACAGTGGGCAATAGATAA	-	-	-	-	-	CDK6	A4D1G0	NA	NA	Not found	NA	NA	NA
rs34855746	in-del	3PRIME_UTR	1	-/T	4912	4911	-	-	92240936	92240935	GTACCAAACATTTTGAACTT	TAAATTATGTATTTAAAGTG	-	-	-	-	-	CDK6	A4D1G0	NA	NA	Not found	NA	NA	NA
rs74980371	snp	3PRIME_UTR	1	C/T	4585	4585	-	-	92241262	92241262	GAAGTGGATGGGAACTCAAG	TGCAAAGAACCTGTTTTGGA	-	-	-	-	-	CDK6	A4D1G0	NA	NA	Not found	NA	NA	NA
rs42036	snp	3PRIME_UTR	1	C/G	4396	4396	-	-	92241451	92241451	GGGAACTGTTGCACAGGGTG	AGTCAAAACAACCTACATAT	-	-	-	-	-	CDK6	A4D1G0	NA	NA	Not found	NA	NA	NA
rs2285332	snp	3PRIME_UTR	1	G/C	4214	4214	-	-	92241633	92241633	AAAAGCTAAGCAGTGGTGAA	TGAAAAGGGCATATTGCCCC	-	-	-	-	-	CDK6	A4D1G0	NA	NA	Not found	NA	NA	NA
rs73710416	snp	3PRIME_UTR	1	A/T	3144	3144	-	-	92242703	92242703	GCTTTCTGACTCAGAGTGCA	GCAACAGTTAGATCATGCAA	-	-	-	-	-	CDK6	A4D1G0	NA	NA	Not found	NA	NA	NA
rs77036956	snp	3PRIME_UTR	1	G/T	2653	2653	-	-	92243194	92243194	CTCAGCTTATGGTTTATGGC	TCGATTCTGCAAACCTAACA	-	-	-	-	-	CDK6	A4D1G0	NA	NA	Not found	NA	NA	NA
rs76922652	snp	3PRIME_UTR	1	A/G	2642	2642	-	-	92243205	92243205	AAATTCGCAGTCTCAGCTTA	GGTTTATGGCCTCGATTCTG	-	-	-	-	-	CDK6	A4D1G0	NA	NA	Not found	NA	NA	NA
rs76119479	snp	3PRIME_UTR	1	C/A	2356	2356	-	-	92243491	92243491	TTGTTTGTTGTTGTTATTTT	TTTTTGTTTTTAGGAATTTG	-	-	-	-	-	CDK6	A4D1G0	NA	NA	Not found	NA	NA	NA
rs35112359	in-del	3PRIME_UTR	1	A/-	2316	2316	-	-	92243531	92243531	TTTGAAATTCCTTTCTTCCC	TTTTTTGTTGTTGTTATTGT	-	-	-	-	-	CDK6	A4D1G0	NA	NA	Not found	NA	NA	NA
rs42037	snp	3PRIME_UTR	1	T/A	2264	2264	-	-	92243583	92243583	GTGTACCTCAGATAGATTTT	AAAAAAAGAATAGAAAGCCT	-	-	-	-	-	CDK6	A4D1G0	NA	NA	Not found	NA	NA	NA
rs60102070	in-del	3PRIME_UTR	1	G/-	2178	2178	-	-	92243669	92243669	TTTAACCTTCTGTATGACAT	ATGCTTTATCATTTCTTTTG	-	-	-	-	-	CDK6	A4D1G0	NA	NA	Not found	NA	NA	NA
rs60054298	in-del	3PRIME_UTR	1	GT/-	2174	2175	-	-	92243672	92243673	TATTTTAACCTTCTGTATGA	TCATGCTTTATCATTTCTTT	-	-	-	-	-	CDK6	A4D1G0	NA	NA	Not found	NA	NA	NA
rs42377	snp	3PRIME_UTR	1	G/A	2175	2175	-	-	92243672	92243672	TATTTTAACCTTCTGTATGA	ATCATGCTTTATCATTTCTT	-	-	-	-	-	CDK6	A4D1G0	0.3726	rs42038,rs42235	Not found	NA	NA	NA
rs42038	snp	3PRIME_UTR	1	C/T	2128	2128	-	-	92243719	92243719	TGCATTCTATTTAGTCTTCA	AATGCTGAATTTACTTGTTG	-	-	-	-	-	CDK6	A4D1G0	0.367	rs10269774,rs42235	Not found	NA	NA	NA
rs10552976	in-del	3PRIME_UTR	1	AC/-	1835	1836	-	-	92244011	92244012	TGTGTGTGTGTGTGTGTGTG	TGTGAGAGATTCTGTGATCT	-	-	-	-	-	CDK6	A4D1G0	NA	NA	Not found	NA	NA	NA
rs71711454	in-del	3PRIME_UTR	1	-/CA	1827	1826	-	-	92244021	92244020	TGTGTGTGTGTGTGTGTGTG	TGTGTGTGTGTATGTGAGAG	-	-	-	-	-	CDK6	A4D1G0	NA	NA	Not found	NA	NA	NA
rs3731390	snp	3PRIME_UTR	1	C/T	1821	1821	-	-	92244026	92244026	GCATGTGTGTGTGTGTGTGT	TGTGTGTGTGTGTGTATGTG	-	-	-	-	-	CDK6	A4D1G0	NA	NA	Not found	NA	NA	NA
rs72170781	in-del	3PRIME_UTR	1	ACACAC/-	1813	1818	-	-	92244029	92244034	TGTGCATGTGTGTGTGTGTG	TGTGTGTGTGTGTATGTGAG	-	-	-	-	-	CDK6	A4D1G0	NA	NA	Not found	NA	NA	NA
rs72435884	in-del	3PRIME_UTR	1	CACACA/-	1812	1817	-	-	92244030	92244035	GTGTGCATGTGTGTGTGTGT	GTGTGTGTGTGTGTATGTGA	-	-	-	-	-	CDK6	A4D1G0	NA	NA	Not found	NA	NA	NA
rs71681240	in-del	3PRIME_UTR	1	AC/-	1815	1816	-	-	92244031	92244032	TGTGTGCATGTGTGTGTGTG	TGTGTGTGTGTGTGTGTGTA	-	-	-	-	-	CDK6	A4D1G0	NA	NA	Not found	NA	NA	NA
rs10579165	in-del	3PRIME_UTR	1	CA/-	1814	1815	-	-	92244032	92244033	GTGTGTGCATGTGTGTGTGT	GTGTGTGTGTGTGTGTGTGT	-	-	-	-	-	CDK6	A4D1G0	NA	NA	Not found	NA	NA	NA
rs72108452	in-del	3PRIME_UTR	1	CA/-	1812	1813	-	-	92244034	92244035	GTGTGTGTGCATGTGTGTGT	GTGTGTGTGTGTGTGTGTGT	-	-	-	-	-	CDK6	A4D1G0	NA	NA	Not found	NA	NA	NA
rs58837271	in-del	3PRIME_UTR	1	CACACA/-	1804	1809	-	-	92244038	92244043	GAGTGTGTGTGTGCATGTGT	GTGTGTGTGTGTGTGTGTGT	-	-	-	-	-	CDK6	A4D1G0	NA	NA	Not found	NA	NA	NA
rs35748651	in-del	3PRIME_UTR	1	CA/-	1804	1805	-	-	92244042	92244043	TTTTGAGTGTGTGTGTGCAT	GTGTGTGTGTGTGTGTGTGT	-	-	-	-	-	CDK6	A4D1G0	NA	NA	Not found	NA	NA	NA
rs3731389	snp	3PRIME_UTR	1	C/T	1654	1654	-	-	92244193	92244193	CTGGAAAAATTCCAGAAGAA	AGAAGCTGCTGACCAATTGT	-	-	-	-	-	CDK6	A4D1G0	0.01835	NA	Not found	NA	NA	NA
rs42039	snp	3PRIME_UTR	1	C/T	1425	1425	-	-	92244422	92244422	CCGCCTTAAGCTGATCCTGC	GAGAACACCCTTGGTGGCTT	-	-	-	-	-	CDK6	A4D1G0	0.3073	rs11771637,rs17766836,rs42041	Not found	NA	NA	NA
rs55860121	snp	SYNONYMOUS_CODING	1	T/C	1258	1258	-	-	92244589	92244589	TTATTACAGAAGTGTTTGAC	TTTAACCCAGCCAAAAGAAT	T	282	282	IEKFVTDIDELGKDLLLKCL	FNPAKRISAYSALSHPYFQD	CDK6	A4D1G0	NA	NA	Not found	NA	NA	NA
rs34257565	snp	SYNONYMOUS_CODING	1	T/A	856	856	-	-	92355033	92355033	GTGCATCGCGATCTAAAACC	CAGAACATTCTGGTGACCAG	P	148	148	QLLRGLDFLHSHRVVHRDLK	QNILVTSSGQIKLADFGLAR	CDK6	A4D1G0	NA	NA	Not found	NA	NA	NA
rs35654944	snp	NON_SYNONYMOUS_CODING	1	C/T	740	740	1	IPR002290,Smart,Ser/Thr_prot_kinase_dom;IPR011009,Superfamily,Kinase-like_dom;IPR000719,pfscan,Prot_kinase_cat_dom;IPR020635,Smart,Tyr_Pkinase_cat_dom;	92404051	92404051	AAGACTTGACCACTTACTTG	ATAAAGTTCCAGAGCCTGGA	D/N	110	110	RETKLTLVFEHVDQDLTTYL	KVPEPGVPTETIKDMMFQLL	CDK6	A4D1G0	NA	NA	0.01	NA	benign	0.268011
rs3173528	snp	5PRIME_UTR	1	A/T	99	99	-	-	92462951	92462951	AGAGGCTATGTAATCGTGTC	GTGTTGAGGACTTCGCTTCG	-	-	-	-	-	CDK6	A4D1G0	NA	NA	Not found	NA	NA	NA
rs3731260	snp	5PRIME_UTR	1	C/G	48	48	-	-	92463002	92463002	TCCCGTCTCCTCCTTTAGGT	CAATGATTCTGGACTGAGAC	-	-	-	-	-	CDK6	A4D1G0	NA	NA	Not found	NA	NA	NA
rs73416990	snp	5PRIME_UTR	1	C/T	17	17	-	-	92463215	92463215	CTGCAACCTCTCCGCGCGAA	ACGGCTTCAGCCCTGCAGGG	-	-	-	-	-	CDK6	A4D1G0	NA	NA	Not found	NA	NA	NA
rs36227867	in-del	REGULATORY_REGION	1	CCCCCGCA/-	-	-	-	-	92464654	92464661	AGGCGCAGTTCCCTGCGGGG	TCCCCGACGCTTCCTTCGCT	-	-	-	-	-	CDK6	A4D1G0	NA	NA	Not found	NA	NA	NA
rs34108065	in-del	5PRIME_UTR	1	-/A	188	187	-	-	128828900	128828899	GCGCACAGGTCGCCTGAGCC	GCCTCCGCGGCCGCCGAGGT	-	-	-	-	-	SMO	A4D1K5	NA	NA	Not found	NA	NA	NA
rs41304185	snp	NON_SYNONYMOUS_CODING	1	A/G	354	354	1	,Signalp,;	128829066	128829066	GCTGCTGCTGCTGCTGGGGG	CCCGGGCCGGGGGGCGGCCT	D/G	25	25	RPARGPELPLLGLLLLLLLG	PGRGAASSGNATGPGPRSAG	SMO	A4D1K5	NA	NA	1	NA	NA	NA
rs41312544	snp	SYNONYMOUS_CODING	1	C/T	415	415	-	-	128829127	128829127	CCTGGGCCTCGGAGCGCGGG	GGGAGCGCGAGGAGGAGCGC	G	45	45	DPGRGAASSGNATGPGPRSA	GSARRSAAVTGPPPPLSHCG	SMO	A4D1K5	NA	NA	Not found	NA	NA	NA
rs45571737	snp	SYNONYMOUS_CODING	1	C/T	664	664	-	-	128843277	128843277	ATCCAGCCCCTGCTGTGTGC	GTATACATGCCCAAGTGTGA	A	128	128	LWSGLRNAPRCWAVIQPLLC	VYMPKCENDRVELPSRTLCQ	SMO	A4D1K5	NA	NA	Not found	NA	NA	NA
rs41303402	snp	NON_SYNONYMOUS_CODING	1	G/A	665	665	1	IPR000024,Superfamily,Frizzled_Cys-rich;IPR020068,Smart,Frizzled_dom_subgr;IPR020067,Pfam,Frizzled-like_dom;	128843278	128843278	TCCAGCCCCTGCTGTGTGCC	TATACATGCCCAAGTGTGAG	V/I	129	129	WSGLRNAPRCWAVIQPLLCA	YMPKCENDRVELPSRTLCQA	SMO	A4D1K5	NA	NA	0.08	NA	NA	0.459499
rs61746143	snp	NON_SYNONYMOUS_CODING	1	G/A	783	783	1	IPR000024,Superfamily,Frizzled_Cys-rich;IPR020068,Smart,Frizzled_dom_subgr;IPR020067,Pfam,Frizzled-like_dom;	128843396	128843396	GGGCTGGCCTGACTTCCTGC	CTGCACTCCTGACCGCTTCC	R/H	168	168	QATRGPCAIVERERGWPDFL	CTPDRFPEGCTNEVQNIKFN	SMO	A4D1K5	NA	NA	Not found	NA	NA	NA
rs56334250	snp	SYNONYMOUS_CODING	1	A/G	862	862	-	-	128845088	128845088	AACAGTTCAGGCCAGTGCGA	GTGCCCTTGGTTCGGACAGA	E	194	194	FPEGCTNEVQNIKFNSSGQC	VPLVRTDNPKSWYEDVEGCG	SMO	A4D1K5	NA	NA	Not found	NA	NA	NA
rs56318556	snp	SYNONYMOUS_CODING	1	C/T	901	901	-	-	128845127	128845127	GACAACCCCAAGAGCTGGTA	GAGGACGTGGAGGGCTGCGG	Y	207	207	FNSSGQCEVPLVRTDNPKSW	EDVEGCGIQCQNPLFTEAEH	SMO	A4D1K5	NA	NA	Not found	NA	NA	NA
rs55789540	snp	NON_SYNONYMOUS_CODING	1	A/G	927	927	-	-	128845153	128845153	CGTGGAGGGCTGCGGCATCC	GTGCCAGAACCCGCTCTTCA	Q/R	216	216	PLVRTDNPKSWYEDVEGCGI	CQNPLFTEAEHQDMHSYIAA	SMO	A4D1K5	NA	NA	0.27	NA	NA	NA
rs45541540	snp	SYNONYMOUS_CODING	1	G/A	1015	1015	-	-	128845241	128845241	GCCGTCACGGGCCTCTGCAC	CTCTTCACCCTGGTCAGCCG	T	245	245	AEHQDMHSYIAAFGAVTGLC	LFTLATFVADWRNSNRYPAV	SMO	A4D1K5	NA	NA	Not found	NA	NA	NA
rs45445295	snp	SYNONYMOUS_CODING	1	G/A	1132	1132	-	-	128845555	128845555	AGCATTGGCTGGCTGGCCCA	TTCATGGATGGTGCCCGCCG	Q	284	284	AVILFYVNACFFVGSIGWLA	FMDGARREIVCRADGTMRLG	SMO	A4D1K5	NA	NA	Not found	NA	NA	NA
rs35678076	snp	SYNONYMOUS_CODING	1	G/A	1417	1417	-	-	128846207	128846207	GTGGCAATCCTTGCTGTGGC	CAGGTATAGTGACTGGTAGG	A	379	379	YFHLLTWSLPFVLTVAILAV	QVDGDSVSGICFVGYKNYRY	SMO	A4D1K5	NA	NA	Not found	NA	NA	NA
rs2228617	snp	SYNONYMOUS_CODING	1	G/C	1444	1444	-	-	128846328	128846328	GATGGGGACTCTGTGAGTGG	ATTTGTTTTGTGGGCTACAA	G	388	388	PFVLTVAILAVAQVDGDSVS	ICFVGYKNYRYRAGFVLAPI	SMO	A4D1K5	NA	NA	Not found	NA	NA	NA
rs75188814	snp	STOP_GAINED	1	C/A	1462	1462	-	-	128846346	128846346	GGGATTTGTTTTGTGGGCTA	AAGAACTACCGATACCGTGC	Y/*	394	394	AILAVAQVDGDSVSGICFVG	KNYRYRAGFVLAPIGLVLIV	SMO	A4D1K5	NA	NA	Not found	NA	NA	NA
rs17710891	snp	NON_SYNONYMOUS_CODING	1	G/C	1697	1697	1	IPR017981,pfscan,GPCR_2-like;	128849189	128849189	CCTTCAGCTGCCACTTCTAC	ACTTCTTCAACCAGGCTGAG	D/H	473	473	GIFGFLAFGFVLITFSCHFY	FFNQAEWERSFRDYVLCQAN	SMO	A4D1K5	NA	NA	0	possibly damaging	NA	0.999999
rs68147647	in-del	FRAMESHIFT_CODING	1	G/-	1988	1988	-	-	128850861	128850861	TCAAGAAGAGCAAGATGATT	CCAAGGCCTTCTCTAAGCGG	-	570	570	CRLTGQSDDEPKRIKKSKMI	KAFSKRHELLQNPGQELSFS	SMO	A4D1K5	NA	NA	Not found	NA	NA	NA
rs2016607	snp	SYNONYMOUS_CODING	1	T/C	2002	2002	-	-	128850875	128850875	ATGATTGCCAAGGCCTTCTC	AAGCGGCACGAGCTCCTGCA	S	574	574	GQSDDEPKRIKKSKMIAKAF	KRHELLQNPGQELSFSMHTV	SMO	A4D1K5	NA	NA	Not found	NA	NA	NA
rs56383695	snp	NON_SYNONYMOUS_CODING	1	A/T	2004	2004	-	-	128850877	128850877	GATTGCCAAGGCCTTCTCTA	GCGGCACGAGCTCCTGCAGA	K/M	575	575	QSDDEPKRIKKSKMIAKAFS	RHELLQNPGQELSFSMHTVS	SMO	A4D1K5	NA	NA	0.05	NA	NA	NA
rs61740964	snp	NON_SYNONYMOUS_CODING	1	G/A	2012	2012	-	-	128850885	128850885	AGGCCTTCTCTAAGCGGCAC	AGCTCCTGCAGAACCCAGGC	E/K	578	578	DEPKRIKKSKMIAKAFSKRH	LLQNPGQELSFSMHTVSHDG	SMO	A4D1K5	NA	NA	Not found	NA	NA	NA
rs34545616	snp	NON_SYNONYMOUS_CODING	1	C/T	2219	2219	1	-	128851867	128851867	TGTCTCTCCTCCTGTCAGTG	CCCCAGAGGAACAAGCCAAC	P/S	647	647	ARRGAILPQDISVTPVATPV	PEEQANLWLVEAEISPELQK	SMO	A4D1K5	NA	NA	0.5	NA	NA	0.999999
rs77320475	snp	SYNONYMOUS_CODING	1	G/A	2332	2332	-	-	128851980	128851980	AGGAAGAAGGAGGTGTGCCC	CTGGCGCCGCCCCCTGAGCT	P	684	684	ELQKRLGRKKKRRKRKKEVC	LAPPPELHPPAPAPSTIPRL	SMO	A4D1K5	NA	NA	Not found	NA	NA	NA
rs35859288	in-del	FRAMESHIFT_CODING	1	-/G	2335	2334	-	-	128851983	128851982	AAGAAGGAGGTGTGCCCGCT	GGCGCCGCCCCCTGAGCTTC	-	685	685	LQKRLGRKKKRRKRKKEVCP	APPPELHPPAPAPSTIPRLP	SMO	A4D1K5	NA	NA	Not found	NA	NA	NA
rs55722779	snp	NON_SYNONYMOUS_CODING	1	C/T	2340	2340	1	,Seg,;	128851988	128851988	GGAGGTGTGCCCGCTGGCGC	GCCCCCTGAGCTTCACCCCC	P/L	687	687	KRLGRKKKRRKRKKEVCPLA	PPELHPPAPAPSTIPRLPQL	SMO	A4D1K5	NA	NA	0.06	NA	NA	NA
rs56346729	snp	NON_SYNONYMOUS_CODING	1	C/T	2357	2357	1	,Seg,;	128852005	128852005	CGCCGCCCCCTGAGCTTCAC	CCCCTGCCCCTGCCCCCAGT	P/S	693	693	KKRRKRKKEVCPLAPPPELH	PAPAPSTIPRLPQLPRQKCL	SMO	A4D1K5	NA	NA	0.05	NA	NA	NA
rs45516102	snp	SYNONYMOUS_CODING	1	G/A	2539	2539	-	-	128852187	128852187	CCATTTCTGCCCAGTGCACC	GCCCCCGTGGCATGGGCTCA	P	753	753	VSNPFCPEPSPPQDPFLPSA	APVAWAHGRRQGLGPIHSRT	SMO	A4D1K5	NA	NA	Not found	NA	NA	NA
rs2075780	snp	REGULATORY_REGION	1	C/T	2733	2733	-	-	128852381	128852381	AGCATGCTTCCCTAGGATCC	GTCTTCCAGAGAACCTGTGG	-	-	-	-	-	SMO	A4D1K5	NA	NA	Not found	NA	NA	NA
rs41274236	snp	3PRIME_UTR	1	G/A	2863	2863	-	-	128852511	128852511	ACCCCAGGGACAGGGCCCTG	AGCTCAGGGTCCTTGTTTCT	-	-	-	-	-	SMO	A4D1K5	NA	NA	Not found	NA	NA	NA
rs3824	snp	3PRIME_UTR	1	C/G	3205	3205	-	-	128852853	128852853	TGCTCCCACAGGGGCCATGT	CTCTCTTAATAGGTGGCACT	-	-	-	-	-	SMO	A4D1K5	NA	NA	Not found	NA	NA	NA
rs77153611	snp	3PRIME_UTR	1	C/T	3260	3260	-	-	128852908	128852908	TTTTGTTCTCCTATATCCTC	TTCTTCTGTTCCATTTCAGT	-	-	-	-	-	SMO	A4D1K5	NA	NA	Not found	NA	NA	NA
rs2703098	snp	3PRIME_UTR	1	T/C	3265	3265	-	-	128852913	128852913	TTCTCCTATATCCTCCTTCT	CTGTTCCATTTCAGTTCAGT	-	-	-	-	-	SMO	A4D1K5	NA	NA	Not found	NA	NA	NA
rs1061275	snp	3PRIME_UTR	1	C/T	3372	3372	-	-	128853020	128853020	CACCTCTAACCCCCTCCCCT	GCTGCTGGGCCCCATCTCCA	-	-	-	-	-	SMO	A4D1K5	NA	NA	Not found	NA	NA	NA
rs9607	snp	3PRIME_UTR	1	A/G	3409	3409	-	-	128853057	128853057	TCCACAGGAGAGACTGGTTC	GCTCTAGGGCCTCAGTCTGG	-	-	-	-	-	SMO	A4D1K5	0.2248	rs1061280,rs1061285,rs13237986,rs4728160	Not found	NA	NA	NA
rs1061280	snp	3PRIME_UTR	1	A/G	3475	3475	-	-	128853123	128853123	AAGCCTCTGAAAGATGCATC	TCTCTTCCTCACACCCATTT	-	-	-	-	-	SMO	A4D1K5	0.1881	rs1061285	Not found	NA	NA	NA
rs1061282	snp	3PRIME_UTR	1	C/T	3544	3544	-	-	128853192	128853192	GGGCTACCCTGGGAAGCTGC	GTAGCTTCAGCCAGGCAAGA	-	-	-	-	-	SMO	A4D1K5	NA	NA	Not found	NA	NA	NA
rs78319039	snp	3PRIME_UTR	1	T/C	3604	3604	-	-	128853252	128853252	TAGCCGGTGGGTGAGGAGAT	CCCACCTTCCATAGCCTCCA	-	-	-	-	-	SMO	A4D1K5	NA	NA	Not found	NA	NA	NA
rs1061283	snp	3PRIME_UTR	1	T/G	3655	3655	-	-	128853303	128853303	CAAGGCCCCACTTTCAAGAA	CAGACAGCAGGAAGCCATAG	-	-	-	-	-	SMO	A4D1K5	NA	NA	Not found	NA	NA	NA
rs1061285	snp	3PRIME_UTR	1	C/A	3660	3660	-	-	128853308	128853308	CCCCACTTTCAAGAATCAGA	AGCAGGAAGCCATAGATGCT	-	-	-	-	-	SMO	A4D1K5	0.1881	NA	Not found	NA	NA	NA
rs72319919	in-del	5PRIME_UTR	1	-/G	4	3	-	-	140396474	140396473	GTGACGTCACGGGAGGCGCG	GGCGGAGCGCCGGGGAAGCG	-	-	-	-	-	NDUFB2	A4D1T5	NA	NA	Not found	NA	NA	NA
rs75539215	in-del	5PRIME_UTR	1	-/G	5	4	-	-	140396475	140396474	TGACGTCACGGGAGGCGCGG	GCGGAGCGCCGGGGAAGCGA	-	-	-	-	-	NDUFB2	A4D1T5	NA	NA	Not found	NA	NA	NA
rs57717083	in-del	5PRIME_UTR	1	-/G	6	5	-	-	140396476	140396475	GACGTCACGGGAGGCGCGGG	CGGAGCGCCGGGGAAGCGAA	-	-	-	-	-	NDUFB2	A4D1T5	NA	NA	Not found	NA	NA	NA
rs66766854	in-del	5PRIME_UTR	1	-/G	7	6	-	-	140396477	140396476	ACGTCACGGGAGGCGCGGGC	GGAGCGCCGGGGAAGCGAAG	-	-	-	-	-	NDUFB2	A4D1T5	NA	NA	Not found	NA	NA	NA
rs16882339	snp	5PRIME_UTR	1	A/C	32	32	-	-	140396502	140396502	GCCGGGGAAGCGAAGTAGGC	GGGGCGAGGCGGCTGGGGAC	-	-	-	-	-	NDUFB2	A4D1T5	0.009524	NA	Not found	NA	NA	NA
rs2930314	snp	5PRIME_UTR	1	G/A	36	36	-	-	140396506	140396506	GGGAAGCGAAGTAGGCAGGG	CGAGGCGGCTGGGGACCGCG	-	-	-	-	-	NDUFB2	A4D1T5	NA	NA	Not found	NA	NA	NA
rs11552185	snp	NON_SYNONYMOUS_CODING	1	A/G	129	129	-	-	140396599	140396599	GCGTTGGAGGCCGCCTTTTC	GAAGCGGCTGCGCACGGACT	R/G	19	19	ED	SGCARTAGDGGVRHAGGGVH	NDUFB2	A4D1T5	NA	NA	0.09	probably damaging	NA	-0.344091
rs34424077	in-del	3PRIME_UTR	1	-/A	222	221	-	-	140397963	140397962	GGGGCAGGTGTGGGGTGGGC	AGAAGGCAAAGCCCTGTGTG	-	-	-	-	-	NDUFB2	A4D1T5	NA	NA	Not found	NA	NA	NA
rs35223067	in-del	SPLICE_SITE	1	G/-	327	327	-	-	140398068	140398068	GGAATGCCGATCTTCCCTGA	GTGCTGGCTTGTTCGTAACA	-	-	-	-	-	NDUFB2	A4D1T5	NA	NA	Not found	NA	NA	NA
rs7803697	snp	SPLICE_SITE	1	C/G	122	122	-	-	140400670	140400670	TGTAATATCTATATGCACAG	TAGATCCTGAATGAATAATA	-	-	-	-	-	NDUFB2	A4D1T5	0.1468	rs2364397,rs2968550	Not found	NA	NA	NA
GA024936	snp	ESSENTIAL_SPLICE_SITE	1	G/A	-	-	-	-	140402665	140402665	CCATGTTGTTTTGTCTTGCA	TGCCGGTGGTGGTGTGCACA	-	-	-	-	-	NDUFB2	A4D1T5	NA	NA	nan	NA	NA	NA
rs11852	snp	5PRIME_UTR	1	G/A	288	288	-	-	140402742	140402742	GATCCCAGGTGTTCCAGAGC	AGTTCTTCAGCGGACTCATG	-	-	-	-	-	NDUFB2	A4D1T5	NA	NA	0.04	benign	NA	0.428456
rs79658946	snp	3PRIME_UTR	1	C/T	443	443	-	-	140404746	140404746	GAAGACTGAAGGTGTAGACT	AGCCTCACTCTGTACAAGTG	-	-	-	-	-	NDUFB2	A4D1T5	NA	NA	Not found	NA	NA	NA
rs59579457	snp	3PRIME_UTR	1	A/G	489	489	-	-	140404850	140404850	TGCCTATGATGGACTTGAAA	AACTGCATATTCTAACAGCA	-	-	-	-	-	NDUFB2	A4D1T5	NA	NA	Not found	NA	NA	NA
rs11283754	in-del	3PRIME_UTR	1	-/TATGTTATGT	463	462	-	-	140406037	140406036	AGTAGCTGGGACTACTACTC	TTGGCTAATTTTTGTATATT	-	-	-	-	-	NDUFB2	A4D1T5	NA	NA	Not found	NA	NA	NA
rs9691722	snp	3PRIME_UTR	1	G/A	565	565	-	-	140406139	140406139	CCACCTCTTGGCTTCCCAAA	TGTTGGGATTACAGGTGTGA	-	-	-	-	-	NDUFB2	A4D1T5	NA	NA	Not found	NA	NA	NA
rs77681991	snp	3PRIME_UTR	1	T/C	714	714	-	-	140406288	140406288	CTCAATAAATACTTGAATAA	TGAATAAATGAATTATGGAT	-	-	-	-	-	NDUFB2	A4D1T5	NA	NA	Not found	NA	NA	NA
GA024937	snp	ESSENTIAL_SPLICE_SITE	1	G/A	-	-	-	-	140406362	140406362	TCTACTTTTGTTTTCCTGCA	GAGCCAGGTGAGAATTTCAA	-	-	-	-	-	NDUFB2	A4D1T5	NA	NA	nan	NA	NA	NA
rs3180758	snp	SPLICE_SITE	1	G/A	542	542	-	-	140406444	140406444	AGTGGCTTGGTCAAGAATGA	AATGGAGTTGTGGATCTTTT	-	-	-	-	-	NDUFB2	A4D1T5	NA	NA	Not found	NA	NA	NA
rs35895841	snp	3PRIME_UTR	1	C/A	454	454	-	-	140421378	140421378	CAACATGGACCACAGATATA	TGGTGACTCCGCTCTCCTCT	-	-	-	-	-	NDUFB2	A4D1T5	NA	NA	Not found	NA	NA	NA
rs1045559	snp	3PRIME_UTR	1	C/T	574	574	-	-	140421498	140421498	TCCATCCCAGTATAACATTT	AAGGATGTGCTGGAGACAAT	-	-	-	-	-	NDUFB2	A4D1T5	NA	NA	Not found	NA	NA	NA
rs35362365	in-del	3PRIME_UTR	1	-/G	599	598	-	-	140421523	140421522	ATGTGCTGGAGACAATACAT	GGACTTTCTCTTTCAATGGT	-	-	-	-	-	NDUFB2	A4D1T5	NA	NA	Not found	NA	NA	NA
rs10247224	snp	3PRIME_UTR	1	A/C	897	897	-	-	140421821	140421821	TTCCCCTTCTAAGTTAATAC	TGATTGCTGCCCATCATACA	-	-	-	-	-	NDUFB2	A4D1T5	NA	NA	Not found	NA	NA	NA
rs10247753	snp	3PRIME_UTR	1	A/G	1310	1310	-	-	140422234	140422234	TTATTGCATCATGAAGGCAC	GTAAGATCATTTGGCAAATT	-	-	-	-	-	NDUFB2	A4D1T5	NA	NA	Not found	NA	NA	NA
rs28729439	snp	3PRIME_UTR	1	T/C	1611	1611	-	-	140422535	140422535	AAGCTGCAGCAAACTCATTA	GAGGATGTACTGTCATGCCA	-	-	-	-	-	NDUFB2	A4D1T5	NA	NA	Not found	NA	NA	NA
rs3917218	snp	REGULATORY_REGION	1	C/T	2915	2915	-	-	76424710	76424710	GTGGTTCCATGCAGCCTTGG	GCATTATGGGTTCTTCCCCC	-	-	-	-	-	TGFB3	A5YM40	NA	NA	Not found	NA	NA	NA
rs35290094	in-del	REGULATORY_REGION	1	A/-	2912	2912	-	-	76424713	76424713	ATTGTGGTTCCATGCAGCCT	GGGGCATTATGGGTTCTTCC	-	-	-	-	-	TGFB3	A5YM40	NA	NA	Not found	NA	NA	NA
rs10129478	snp	3PRIME_UTR	1	A/G	2791	2791	-	-	76424834	76424834	AAGGGTGGAAATCAACCCTC	CCTGTCTGCCCTCTGGGTCC	-	-	-	-	-	TGFB3	A5YM40	NA	NA	Not found	NA	NA	NA
rs4252349	snp	3PRIME_UTR	1	C/T	2777	2777	-	-	76424848	76424848	CTGAACGCAGAAGAAAGGGT	GAAATCAACCCTCTCCTGTC	-	-	-	-	-	TGFB3	A5YM40	NA	NA	Not found	NA	NA	NA
rs4252348	snp	3PRIME_UTR	1	T/C	2761	2761	-	-	76424864	76424864	GGGCCTTTTGGATATGCTGA	CGCAGAAGAAAGGGTGGAAA	-	-	-	-	-	TGFB3	A5YM40	NA	NA	Not found	NA	NA	NA
rs1042587	snp	3PRIME_UTR	1	C/A	2628	2628	-	-	76424997	76424997	ATTGTATCTCATACTGTCTG	GATTAAGGGCAAATCTATTA	-	-	-	-	-	TGFB3	A5YM40	NA	NA	Not found	NA	NA	NA
rs3917217	snp	3PRIME_UTR	1	C/T	2591	2591	-	-	76425034	76425034	TTTTTTTAAAGACAGGTTAC	AAGACAAAGTCCCAGAATTG	-	-	-	-	-	TGFB3	A5YM40	NA	NA	Not found	NA	NA	NA
rs77337218	snp	3PRIME_UTR	1	G/T	2551	2551	-	-	76425074	76425074	GGAATCTGGATTATGTTATA	AAGGCAAGCATTTTTTTTTT	-	-	-	-	-	TGFB3	A5YM40	NA	NA	Not found	NA	NA	NA
rs11466443	snp	3PRIME_UTR	1	A/G	2452	2452	-	-	76425173	76425173	GGAGAAGGAAGGGCAGAGAA	GGCTGGGTCAGGGCCAGACT	-	-	-	-	-	TGFB3	A5YM40	NA	NA	Not found	NA	NA	NA
rs4252347	snp	3PRIME_UTR	1	G/A	2350	2350	-	-	76425275	76425275	AACACACAGACTTTCTGTGA	GCAGACAGAGGGGATGGGGA	-	-	-	-	-	TGFB3	A5YM40	NA	NA	Not found	NA	NA	NA
rs3917216	snp	3PRIME_UTR	1	G/A	2280	2280	-	-	76425345	76425345	CTTGCTGGCTCTGAGAATCA	GGTGGTAAAGAAAGTGTGGG	-	-	-	-	-	TGFB3	A5YM40	NA	NA	Not found	NA	NA	NA
rs4252346	snp	3PRIME_UTR	1	C/T	2104	2104	-	-	76425521	76425521	AAATGTAGCTGAGACCCCAC	TGCGACAGAGAGAGGGGAGA	-	-	-	-	-	TGFB3	A5YM40	NA	NA	Not found	NA	NA	NA
rs3917215	snp	3PRIME_UTR	1	G/A	2103	2103	-	-	76425522	76425522	TAAATGTAGCTGAGACCCCA	GTGCGACAGAGAGAGGGGAG	-	-	-	-	-	TGFB3	A5YM40	NA	NA	Not found	NA	NA	NA
rs4252345	snp	SYNONYMOUS_CODING	1	G/C	1978	1978	-	-	76425647	76425647	CTGAACCCTGAAGCATCTGC	TCGCCTTGCTGCGTGCCCCA	A	374	374	ADTTHSTVLGLYNTLNPEAS	SPCCVPQDLEPLTILYYVGR	TGFB3	A5YM40	NA	NA	Not found	NA	NA	NA
rs45606438	snp	SYNONYMOUS_CODING	1	G/C	1768	1768	-	-	76429673	76429673	AAGAAGCGGGCTTTGGACAC	AATTACTGCTTCCGGTGAGA	T	304	304	PPHRLDNPGQGGQRKKRALD	NYCFRNLEENCCVRPLYIDF	TGFB3	A5YM40	NA	NA	Not found	NA	NA	NA
rs78761646	snp	NON_SYNONYMOUS_CODING	1	G/C	1458	1458	1	IPR016319,PIRSF,TGF-beta;IPR001111,Pfam,TGF-b_N;	76437513	76437513	GGGCACTGCCGAGTGGCTGT	CTTTGATGTCACTGACACTG	S/C	201	201	AKQRYIGGKNLPTRGTAEWL	FDVTDTVREWLLRRESNLGL	TGFB3	A5YM40	NA	NA	Not found	NA	NA	NA
rs74592448	snp	NON_SYNONYMOUS_CODING	1	A/C	1457	1457	1	IPR016319,PIRSF,TGF-beta;IPR001111,Pfam,TGF-b_N;	76437514	76437514	GGGGCACTGCCGAGTGGCTG	CCTTTGATGTCACTGACACT	S/A	201	201	AKQRYIGGKNLPTRGTAEWL	FDVTDTVREWLLRRESNLGL	TGFB3	A5YM40	NA	NA	Not found	NA	NA	NA
rs45586636	snp	SPLICE_SITE	1	G/C	-	-	-	-	76437604	76437604	TACTCACTCCTTTCTCTGCC	TGTAGATCCTTCGGCCAGAT	-	-	-	-	-	TGFB3	A5YM40	NA	NA	Not found	NA	NA	NA
rs4252315	snp	NON_SYNONYMOUS_CODING	1	G/A	1035	1035	1	IPR015618,Prints,Transform_grow_fac_b3;IPR001111,Pfam,TGF-b_N;	76447058	76447058	CACCAGCCCCCCTGAGCCAA	GGTGATGACCCACGTCCCCT	T/M	60	60	VEAIRGQILSKLRLTSPPEP	VMTHVPYQVLALYNSTRELL	TGFB3	A5YM40	0.00463	NA	0.05	benign	benign	0.602227
rs34019007	snp	NON_SYNONYMOUS_CODING	1	G/A	1026	1026	1	IPR015618,Prints,Transform_grow_fac_b3;IPR001111,Pfam,TGF-b_N;	76447067	76447067	GCTCAGGCTCACCAGCCCCC	TGAGCCAACGGTGATGACCC	P/L	57	57	KKRVEAIRGQILSKLRLTSP	EPTVMTHVPYQVLALYNSTR	TGFB3	A5YM40	NA	NA	0	NA	NA	-0.999999
rs3917145	snp	SYNONYMOUS_CODING	1	A/G	944	944	-	-	76447149	76447149	CTCTGTCCACTTGCACCACC	TGGACTTCGGCCACATCAAG	L	30	30	VVLALLNFATVSLSLSTCTT	DFGHIKKKRVEAIRGQILSK	TGFB3	A5YM40	NA	NA	Not found	NA	NA	NA
rs11466415	snp	SYNONYMOUS_CODING	1	G/A	895	895	-	-	76447198	76447198	AGGGCTCTGGTGGTCCTGGC	CTGCTGAACTTTGCCACGGT	A	13	13	VVKSCKCS	LLNFATVSLSLSTCTTLDFG	TGFB3	A5YM40	NA	NA	Not found	NA	NA	NA
rs34262058	in-del	5PRIME_UTR	1	C/-	819	819	-	-	76447274	76447274	TGGGGTCTCTTCCTCTCCAG	CCTTGCCGTCCCCCTGGCCT	-	-	-	-	-	TGFB3	A5YM40	NA	NA	Not found	NA	NA	NA
rs1042582	snp	5PRIME_UTR	1	C/G	625	625	-	-	76447468	76447468	CTGTTTAGACACATGGACAA	AATCCCAGCGCTACAAGGCA	-	-	-	-	-	TGFB3	A5YM40	NA	NA	Not found	NA	NA	NA
rs10146951	snp	5PRIME_UTR	1	G/A	344	344	-	-	76447749	76447749	TTTTTTTTCCCTTTTCTTTT	CATTCTCTTTTCTTATTTTC	-	-	-	-	-	TGFB3	A5YM40	NA	NA	Not found	NA	NA	NA
rs74448762	snp	5PRIME_UTR	1	A/T	314	314	-	-	76447779	76447779	CCTACTCACTGGTGATCTTT	TTTTTTTACTTTTTTTTCCC	-	-	-	-	-	TGFB3	A5YM40	NA	NA	Not found	NA	NA	NA
rs71451199	in-del	5PRIME_UTR	1	A/-	311	311	-	-	76447782	76447782	CCACCTACTCACTGGTGATC	TTTTTTTTTTACTTTTTTTT	-	-	-	-	-	TGFB3	A5YM40	NA	NA	Not found	NA	NA	NA
rs11466414	snp	5PRIME_UTR	1	G/A	243	243	-	-	76447850	76447850	AGAGACAAGTGTGTCCTGTA	TGCCCCCACCTTTAGCTGGG	-	-	-	-	-	TGFB3	A5YM40	NA	NA	Not found	NA	NA	NA
rs45555532	snp	5PRIME_UTR	1	C/T	8	8	-	-	76448085	76448085	TTATTCTAAGGTG	CAATGGCCGAGGCAGAAGAC	-	-	-	-	-	TGFB3	A5YM40	NA	NA	Not found	NA	NA	NA
rs11811005	snp	5PRIME_UTR	1	G/T	9	9	-	-	26856266	26856266	AGTTGAAGCACG	CGGCGGCGGCGGCGGACGGC	-	-	-	-	-	RPS6KA1	A6NGG4	NA	NA	Not found	NA	NA	NA
rs11800553	snp	SYNONYMOUS_CODING	1	T/G	205	205	-	-	26856462	26856462	CCGCTCATGGAGCTAGTGCC	CTGGACCCGGAGGTGAGTGA	P	17	17	STTL	LDPENGQTSGEEAGLQPSKD	RPS6KA1	A6NGG4	0.05046	rs7519756,rs7555931	Not found	NA	NA	NA
rs17847444	snp	SYNONYMOUS_CODING	1	G/A	256	256	-	-	26863454	26863454	GAAGAAGCTGGACTTCAGCC	TCCAAGGTGAGGACCATGGC	P	34	34	ELVPLDPENGQTSGEEAGLQ	SKDEGVLKEISITHHVKAGS	RPS6KA1	A6NGG4	NA	NA	Not found	NA	NA	NA
rs921893	snp	5PRIME_UTR	1	G/A	8	8	-	-	26869610	26869610	GGCTAAAAAAAGCAGAAGTA	GAAGAGTAACGGGGCCCTCT	-	-	-	-	-	RPS6KA1	A6NGG4	0.2385	rs2278978,rs3816540,rs4443935	Not found	NA	NA	NA
rs41285443	snp	5PRIME_UTR	1	C/T	35	35	-	-	26869637	26869637	TAACGGGGCCCTCTGGTCAC	GGCTTGAGCCCCACCATGCA	-	-	-	-	-	RPS6KA1	A6NGG4	NA	NA	Not found	NA	NA	NA
rs71640330	snp	5PRIME_UTR	1	C/T	14	14	-	-	26872346	26872346	GGCCACCACTGCGGCAGCCC	GGACTCTGCCTGCTCCTGCC	-	-	-	-	-	RPS6KA1	A6NGG4	NA	NA	Not found	NA	NA	NA
rs35840157	in-del	5PRIME_UTR	1	-/C	50	49	-	-	26872382	26872381	CTGCCATGGTGCCGTGGCCC	TGCTGGGCGGATGGAGCAGG	-	-	-	-	-	RPS6KA1	A6NGG4	NA	NA	Not found	NA	NA	NA
rs67503835	in-del	5PRIME_UTR	1	C/-	179	179	-	-	26872511	26872511	GTCCCTGGCCCTGGCTCTGG	CCCCAGCGGGACTCGGTGAG	-	-	-	-	-	RPS6KA1	A6NGG4	NA	NA	Not found	NA	NA	NA
rs60319813	in-del	FRAMESHIFT_CODING	1	A/-	379	379	-	-	26873474	26873474	GGCCAGGGATCCTTTGGCAA	GTGAGTCATGAGCCCATAGC	-	75	75	EKADPSHFELLKVLGQGSFG	VFLVRKVTRPDSGHLYAMKV	RPS6KA1	A6NGG4	NA	NA	Not found	NA	NA	NA
rs12028491	snp	SYNONYMOUS_CODING	1	C/T	400	400	-	-	26873700	26873700	GTCTTCCTGGTGCGGAAAGT	ACCCGGCCTGACAGTGGGCA	V	82	82	FELLKVLGQGSFGKVFLVRK	TRPDSGHLYAMKVLKKATLK	RPS6KA1	A6NGG4	NA	NA	Not found	NA	NA	NA
rs7543005	snp	5PRIME_UTR	1	T/C	622	622	-	-	26879376	26879376	CCCACCCCAGCCCCCTCTAT	CCCATCTATAGGTAAACATT	-	-	-	-	-	RPS6KA1	A6NGG4	NA	NA	Not found	NA	NA	NA
rs4970490	snp	SYNONYMOUS_CODING	1	T/C	661	661	-	-	26879920	26879920	GATGTGAAGTTTTACCTGGC	GAGCTGGCTCTGGGCCTGGA	A	169	169	LFTRLSKEVMFTEEDVKFYL	ELALGLDHLHSLGIIYRDLK	RPS6KA1	A6NGG4	NA	NA	Not found	NA	NA	NA
rs873152	snp	NON_SYNONYMOUS_CODING	1	C/T	816	816	1	IPR020635,Smart,Tyr_Pkinase_cat_dom;IPR017442,Pfam,Se/Thr_prot_kinase-like_dom;IPR011009,Superfamily,Kinase-like_dom;IPR001245,Pfam,Ser-Thr/Tyr-Pkinase;IPR016239,PIRSF,Ribosomal_S6_kinase_II;IPR000719,pfscan,Prot_kinase_cat_dom;	26881135	26881135	CCACGAGAAGAAGGCCTATT	TTTCTGCGGGACAGTGGAGT	S/F	221	221	IKLTDFGLSKEAIDHEKKAY	FCGTVEYMAPEVVNRQGHSH	RPS6KA1	A6NGG4	NA	NA	Not found	probably damaging	NA	-0.999999
rs67370581	in-del	FRAMESHIFT_CODING	1	G/-	865	865	-	-	26881184	26881184	CCTGAGGTCGTCAACCGCCA	GGCCACTCCCATAGTGCGGA	-	237	237	KKAYSFCGTVEYMAPEVVNR	GHSHSADWWSYGVLMFEMLT	RPS6KA1	A6NGG4	NA	NA	Not found	NA	NA	NA
rs67831330	in-del	FRAMESHIFT_CODING	1	G/-	867	867	-	-	26881186	26881186	TGAGGTCGTCAACCGCCAGG	CCACTCCCATAGTGCGGACT	-	238	238	KAYSFCGTVEYMAPEVVNRQ	HSHSADWWSYGVLMFEMLTG	RPS6KA1	A6NGG4	NA	NA	Not found	NA	NA	NA
rs66696971	in-del	FRAMESHIFT_CODING	1	C/-	1078	1078	-	-	26883152	26883152	TGGGCTCTTTCAGGCTCCGG	CCTGATGGGGCAGAGGAAAT	-	308	308	EAQSLLRALFKRNPANRLGS	PDGAEEIKRHVFYSTIDWNK	RPS6KA1	A6NGG4	NA	NA	Not found	NA	NA	NA
rs67408304	in-del	FRAMESHIFT_CODING	1	C/-	1080	1080	-	-	26883154	26883154	GGCTCTTTCAGGCTCCGGCC	TGATGGGGCAGAGGAAATCA	-	309	309	AQSLLRALFKRNPANRLGSG	DGAEEIKRHVFYSTIDWNKL	RPS6KA1	A6NGG4	NA	NA	Not found	NA	NA	NA
rs2229712	snp	NON_SYNONYMOUS_CODING	1	A/C	1158	1158	1	IPR016239,PIRSF,Ribosomal_S6_kinase_II;IPR000961,Smart,AGC-kinase_C;	26883511	26883511	GCTATACCGTCGTGAGATCA	GCCACCCTTCAAGCCAGCAG	K/T	335	335	IKRHVFYSTIDWNKLYRREI	PPFKPAVAQPDDTFYFDTEF	RPS6KA1	A6NGG4	NA	NA	Not found	NA	benign	NA
rs11546001	snp	SYNONYMOUS_CODING	1	C/T	1165	1165	-	-	26883518	26883518	CGTCGTGAGATCAAGCCACC	TTCAAGCCAGCAGTGGCTCA	P	337	337	RHVFYSTIDWNKLYRREIKP	FKPAVAQPDDTFYFDTEFTS	RPS6KA1	A6NGG4	NA	NA	Not found	NA	NA	NA
rs56018615	snp	SYNONYMOUS_CODING	1	C/T	1408	1408	-	-	26887255	26887255	CTGGTTTTTAGTGACGGCTA	GTGGTAAAGGAGACAATTGG	Y	418	418	APLHSVVQQLHGKNLVFSDG	VVKETIGVGSYSECKRCVHK	RPS6KA1	A6NGG4	NA	NA	Not found	NA	NA	NA
rs1064196	snp	SYNONYMOUS_CODING	1	T/C	1552	1552	-	-	26887592	26887592	ATTGAGATTCTTCTGCGGTA	GGCCAGCACCCCAACATCAT	Y	466	466	VKVIDKSKRDPSEEIEILLR	GQHPNIITLKDVYDDGKHVY	RPS6KA1	A6NGG4	0.2523	rs188158,rs282175,rs282177	Not found	NA	NA	NA
rs11546000	snp	SYNONYMOUS_CODING	1	C/T	1795	1795	-	-	26897990	26897990	ATCCTGTATGTGGACGAGTC	GGGAATCCCGAGTGCCTGCG	S	547	547	HSQGVVHRDLKPSNILYVDE	GNPECLRICDFGFAKQLRAE	RPS6KA1	A6NGG4	NA	NA	Not found	NA	NA	NA
rs66951666	in-del	SPLICE_SITE	1	G/-	-	-	-	-	26898108	26898108	TTGTGGCGCCTGAGGTGAGT	GCCCAGCCTCCTCAGCTGTA	-	-	-	-	-	RPS6KA1	A6NGG4	NA	NA	Not found	NA	NA	NA
rs80024567	snp	SYNONYMOUS_CODING	1	C/T	2125	2125	-	-	26899738	26899738	CTGGTGTCCAAGATGCTACA	GTGGATCCCCACCAGCGCCT	H	657	657	SGGNWNTVSETAKDLVSKML	VDPHQRLTAKQVLQHPWVTQ	RPS6KA1	A6NGG4	NA	NA	Not found	NA	NA	NA
rs7417142	snp	SYNONYMOUS_CODING	1	C/T	2162	2162	-	-	26899775	26899775	GCCTCACAGCTAAGCAGGTT	TGCAGCATCCATGGGTCACC	L	670	670	DLVSKMLHVDPHQRLTAKQV	QHPWVTQKDKLPQSQLSHQD	RPS6KA1	A6NGG4	NA	NA	Not found	NA	NA	NA
rs2229713	snp	SYNONYMOUS_CODING	1	C/G	2290	2290	-	-	26900620	26900620	AACAGCTCCAAGCCCACCCC	CAGCTGAAGCCCATCGAGTC	P	712	712	QLVKGAMAATYSALNSSKPT	QLKPIESSILAQRRVRKLPS	RPS6KA1	A6NGG4	NA	NA	Not found	NA	NA	NA
rs2229714	snp	REGULATORY_REGION	1	G/A	2378	2378	-	-	26900708	26900708	TGTGAGGCACCAGGGCATTC	GGCCACAGGGCGGTGCTAGC	-	-	-	-	-	RPS6KA1	A6NGG4	0.1528	NA	Not found	NA	NA	NA
rs282179	snp	3PRIME_UTR	1	C/G	2405	2405	-	-	26900735	26900735	AGGGCGGTGCTAGCTTGACA	AGTCAGCATGCTTCCCAGAG	-	-	-	-	-	RPS6KA1	A6NGG4	NA	NA	Not found	NA	NA	NA
rs12121702	snp	3PRIME_UTR	1	G/A	2475	2475	-	-	26900805	26900805	GAGCTGGAACCCGAGGGGCC	GGGAAGCTGCCAGCCCAGAA	-	-	-	-	-	RPS6KA1	A6NGG4	NA	NA	Not found	NA	NA	NA
rs12118436	snp	3PRIME_UTR	1	A/T	2590	2590	-	-	26900920	26900920	GGAAAGCGATTCACTGTATA	ACTTTTTTTTATGAAAAAAA	-	-	-	-	-	RPS6KA1	A6NGG4	NA	NA	Not found	NA	NA	NA
rs76284268	snp	3PRIME_UTR	1	A/C	2666	2666	-	-	26900996	26900996	TTGCCTTTCTGGGAGCAGAA	CAGCCATTGCGGCCCCAGGA	-	-	-	-	-	RPS6KA1	A6NGG4	NA	NA	Not found	NA	NA	NA
rs41303623	snp	3PRIME_UTR	1	G/A	2677	2677	-	-	26901007	26901007	GGAGCAGAAACAGCCATTGC	GCCCCAGGAGGGGAACTGAG	-	-	-	-	-	RPS6KA1	A6NGG4	NA	NA	Not found	NA	NA	NA
rs11113	snp	3PRIME_UTR	1	C/T	2760	2760	-	-	26901090	26901090	TCCCACCCTGGGGACCCCCA	GATTGGCCACCTGTAGCCAT	-	-	-	-	-	RPS6KA1	A6NGG4	0.4495	NA	Not found	NA	NA	NA
rs14071	snp	3PRIME_UTR	1	C/T	2771	2771	-	-	26901101	26901101	GGACCCCCACGATTGGCCAC	TGTAGCCATCTGCACACACC	-	-	-	-	-	RPS6KA1	A6NGG4	NA	NA	Not found	NA	NA	NA
rs79417547	snp	3PRIME_UTR	1	C/T	2831	2831	-	-	26901161	26901161	ACCTCTCTCAGAGCATCTGG	TGTTTAGCAGAACTCATTCT	-	-	-	-	-	RPS6KA1	A6NGG4	NA	NA	Not found	NA	NA	NA
rs41303625	snp	3PRIME_UTR	1	A/G	2859	2859	-	-	26901189	26901189	CAGAACTCATTCTATCCCCA	TCAGCTCCTTTTCCGTTCTG	-	-	-	-	-	RPS6KA1	A6NGG4	NA	NA	Not found	NA	NA	NA
rs1804418	snp	3PRIME_UTR	1	T/A	2927	2927	-	-	26901257	26901257	CTGCTACAGGAGGGGTCTCA	GTCCTGCTGGCTTCCAGCTT	-	-	-	-	-	RPS6KA1	A6NGG4	NA	NA	Not found	NA	NA	NA
rs7726	snp	3PRIME_UTR	1	G/A	2989	2989	-	-	26901319	26901319	GCTCTGCCAGTGGATCCCCT	CGGTCAGGCTGGGCAGCCCC	-	-	-	-	-	RPS6KA1	A6NGG4	0.2037	NA	Not found	NA	NA	NA
rs77781101	snp	3PRIME_UTR	1	A/G	3025	3025	-	-	26901355	26901355	GCCCCAGAGAGAGGATGTGG	AAGCACTTTTTGGCTGACTT	-	-	-	-	-	RPS6KA1	A6NGG4	NA	NA	Not found	NA	NA	NA
rs78766784	snp	3PRIME_UTR	1	G/T	3037	3037	-	-	26901367	26901367	GGATGTGGAAAGCACTTTTT	GCTGACTTCATCTGGGGTTG	-	-	-	-	-	RPS6KA1	A6NGG4	NA	NA	Not found	NA	NA	NA
rs11543970	snp	SYNONYMOUS_CODING	1	A/G	384	384	-	-	11015664	11015664	TTTAAGTGCTCAGTGTCCCG	GAGACAGAGTGCAGCCGTGT	R	86	86	SAGIALYSHEDVCVFKCSVS	ETECSRVGKQSFIITLGCNS	CARM1	A6NN38	NA	NA	Not found	NA	NA	NA
GA015868	snp	ESSENTIAL_SPLICE_SITE	1	G/T	-	-	-	-	11018822	11018822	CTGCCGTGCAGTACTTCCAG	TGGGTTGTACTCCCCCTCAG	-	-	-	-	-	CARM1	A6NN38	NA	NA	nan	NA	NA	NA
rs79487754	snp	NON_SYNONYMOUS_CODING	1	T/A	1118	1118	1	-	11027425	11027425	GGCCCTCCGAGGTGCCGCGG	GGATGAGTATTTCCGGCAGC	V/E	331	331	NFWYQPSFHGVDLSALRGAA	DEYFRQPVVDTFDIRILMAK	CARM1	A6NN38	NA	NA	Not found	NA	NA	NA
rs11543972	snp	3PRIME_UTR	1	C/T	2366	2366	-	-	11032915	11032915	GAAAAGAACCAGTGTCAATC	GCAGACCCTCTGTGAAGCCA	-	-	-	-	-	CARM1	A6NN38	NA	NA	Not found	NA	NA	NA
rs11543971	snp	3PRIME_UTR	1	C/T	2413	2413	-	-	11032962	11032962	CCGGGCCGAGCCAGCAGCCC	TCTCCCTAGACTCAGAGGCG	-	-	-	-	-	CARM1	A6NN38	NA	NA	Not found	NA	NA	NA
rs12972709	snp	3PRIME_UTR	1	G/A	2438	2438	-	-	11032987	11032987	CCTAGACTCAGAGGCGCCGC	GGGAGGGGTGGCCCCGCCGA	-	-	-	-	-	CARM1	A6NN38	NA	NA	Not found	NA	NA	NA
rs12972716	snp	3PRIME_UTR	1	G/A	2445	2445	-	-	11032994	11032994	TCAGAGGCGCCGCGGGGAGG	GTGGCCCCGCCGAGGCTTCA	-	-	-	-	-	CARM1	A6NN38	NA	NA	Not found	NA	NA	NA
rs12974658	snp	3PRIME_UTR	1	C/A	2453	2453	-	-	11033002	11033002	GCCGCGGGGAGGGGTGGCCC	GCCGAGGCTTCAGGGGCCCC	-	-	-	-	-	CARM1	A6NN38	NA	NA	Not found	NA	NA	NA
rs12972875	snp	3PRIME_UTR	1	G/A	2457	2457	-	-	11033006	11033006	CGGGGAGGGGTGGCCCCGCC	AGGCTTCAGGGGCCCCCTCC	-	-	-	-	-	CARM1	A6NN38	0.00463	NA	Not found	NA	NA	NA
rs71810599	in-del	3PRIME_UTR	1	-/A	2619	2618	-	-	11033168	11033167	CCCCCCCACTCAAGAGTTAG	AGCAGGTGGCTGCAGGCCTT	-	-	-	-	-	CARM1	A6NN38	NA	NA	Not found	NA	NA	NA
rs251850	snp	REGULATORY_REGION	1	T/C	-	-	-	-	54494763	54494763	GGCTGGGAGCGGATGGCGGA	ATGTTCAGACACAGCTGGGG	-	-	-	-	-	CACNG6	A6NP74	0.2706	NA	Not found	NA	NA	NA
rs74578896	snp	5PRIME_UTR	1	C/A	50	50	-	-	54495591	54495591	CAAGGGAACCCCGGCCACAT	TCCTCCAAACACACACAGGA	-	-	-	-	-	CACNG6	A6NP74	NA	NA	Not found	NA	NA	NA
rs3810244	snp	5PRIME_UTR	1	A/G	391	391	-	-	54495932	54495932	CTTCCCCAGCCCTGGGGATC	TTTTTCTCTTCTGAACCCCA	-	-	-	-	-	CACNG6	A6NP74	0.3073	NA	Not found	NA	NA	NA
rs467228	snp	NON_SYNONYMOUS_CODING	1	C/G	640	640	1	IPR008370,Prints,VDCC_g6su;	54496181	54496181	GGAGAACCGGCGGCGGGGGG	CGCGGGCCGGCGGCGGGCGC	A/G	17	17	HRAT	AGRRRAHGQGRSGLTPEREG	CACNG6	A6NP74	NA	NA	0.26	NA	NA	0.311991
rs10424407	snp	SYNONYMOUS_CODING	1	C/T	788	788	-	-	54496329	54496329	GAGTTCTGGGTGGAGCTCAA	ACCTACAAGGCCAACGGCAG	N	66	66	AAVGATLAVLSVGTEFWVEL	TYKANGSAVCEAAHLGLWKA	CACNG6	A6NP74	NA	NA	Not found	NA	NA	NA
rs34604090	snp	SYNONYMOUS_CODING	1	G/A	956	956	-	-	54501527	54501527	TATTTTAAATTCTTCACCAC	GGGGAGAATGCACGCATCTT	T	122	122	TCGPAELPGEANCTYFKFFT	GENARIFQRTTKKEVNLAAA	CACNG6	A6NP74	NA	NA	Not found	NA	NA	NA
rs78495589	snp	NON_SYNONYMOUS_CODING	1	C/T	969	969	-	-	54501540	54501540	TCACCACGGGGGAGAATGCA	GCATCTTTCAGAGAACCACA	R/C	127	127	ELPGEANCTYFKFFTTGENA	IFQRTTKKEVNLAAAVIAVL	CACNG6	A6NP74	NA	NA	Not found	NA	NA	NA
rs61737876	snp	NON_SYNONYMOUS_CODING	1	C/G	1077	1077	1	-	54502968	54502968	GCCTCTGTATCATCATGGTG	TCAGTAAAGGTGCAGAGTTC	L/V	163	163	VIAVLGLAVMALGCLCIIMV	SKGAEFLLRVGAVCFGLSGL	CACNG6	A6NP74	NA	NA	Not found	NA	NA	NA
rs61738518	snp	NON_SYNONYMOUS_CODING	1	C/A	1329	1329	1	-	54515399	54515399	TGCTCACACTGCCTTCCTGG	CCTGGGGGTCCCTCTGTCCC	P/T	247	247	AGLILLLGAGCFLLLTLPSW	WGSLCPKRGHRAT	CACNG6	A6NP74	NA	NA	Not found	NA	NA	NA
rs12980121	snp	NON_SYNONYMOUS_CODING	1	G/C	1345	1345	1	-	54515415	54515415	CTGGCCCTGGGGGTCCCTCT	TCCCAAGCGGGGGCACCGGG	C/S	252	252	LLGAGCFLLLTLPSWPWGSL	PKRGHRAT	CACNG6	A6NP74	NA	NA	Not found	probably damaging	NA	-0.926809
rs74403906	snp	REGULATORY_REGION	1	C/A	1482	1482	-	-	54515552	54515552	GAAACTGTGTTCTCCCTGCT	GGGGGCCCATGTTTTTTTAC	-	-	-	-	-	CACNG6	A6NP74	NA	NA	Not found	NA	NA	NA
rs2291068	snp	REGULATORY_REGION	1	A/G	1491	1491	-	-	54515561	54515561	TTCTCCCTGCTCGGGGGCCC	TGTTTTTTTACACGCCTGCC	-	-	-	-	-	CACNG6	A6NP74	NA	NA	Not found	NA	NA	NA
rs79135916	snp	3PRIME_UTR	1	C/T	1510	1510	-	-	54515580	54515580	CATGTTTTTTTACACGCCTG	CTCCTGTCCCCTTATCCTTT	-	-	-	-	-	CACNG6	A6NP74	NA	NA	Not found	NA	NA	NA
rs35722772	in-del	3PRIME_UTR	1	-/T	1709	1708	-	-	54515779	54515778	GGGTGGGAGTTGGGGGCCCC	TTCATTTCCCAGGTCTGGAT	-	-	-	-	-	CACNG6	A6NP74	NA	NA	Not found	NA	NA	NA
rs73601886	snp	3PRIME_UTR	1	C/G	1760	1760	-	-	54515830	54515830	CCGGGAGAGACTTTTTACAA	TCATCTGCAGCTCCGGGTGC	-	-	-	-	-	CACNG6	A6NP74	NA	NA	Not found	NA	NA	NA
rs459247	snp	REGULATORY_REGION	1	C/T	1804	1804	-	-	54515874	54515874	TGGGGGAGATAGCGAAGGGT	TGGCCTCGCTGTGATCTGAT	-	-	-	-	-	CACNG6	A6NP74	0.3532	rs8101466	Not found	NA	NA	NA
rs1385602	snp	3PRIME_UTR	1	T/C	5998	5998	-	-	77926351	77926351	GACAATAAAGTCCACTAGAA	TGCACCCCA	-	-	-	-	-	GAB2	A7MD36	NA	NA	Not found	NA	NA	NA
rs3758662	snp	3PRIME_UTR	1	G/T/A	5871	5871	-	-	77926478	77926478	TAAATTGTAACATATTTATC	GGTGGGTGGGACAGGAGTGT	-	-	-	-	-	GAB2	A7MD36	NA	NA	Not found	NA	NA	NA
rs34804802	mixed	3PRIME_UTR	1	A/T/-	5851	5851	-	-	77926498	77926498	TTCTGTTGTATTCTTTTTTT	AAATTGTAACATATTTATCC	-	-	-	-	-	GAB2	A7MD36	NA	NA	Not found	NA	NA	NA
rs9922	snp	3PRIME_UTR	1	A/T	5836	5836	-	-	77926513	77926513	TAAGTTATTAATTTATTCTG	TGTATTCTTTTTTTTAAATT	-	-	-	-	-	GAB2	A7MD36	NA	NA	Not found	NA	NA	NA
rs3834429	in-del	3PRIME_UTR	1	-/GA	5764	5763	-	-	77926586	77926585	GTCTTGAGTTCTTGTCTTGT	TACCATTTAAAATTGACATT	-	-	-	-	-	GAB2	A7MD36	NA	NA	Not found	NA	NA	NA
rs1046780	snp	3PRIME_UTR	1	A/G	5580	5580	-	-	77926769	77926769	TTTAGGACCTGGGACCACAA	GGGGTACCTGCCGAGGGGGT	-	-	-	-	-	GAB2	A7MD36	0.1422	rs1318241,rs1385600,rs1385601,rs1485483,rs2450122,rs2511162,rs901104	Not found	NA	NA	NA
rs74861793	snp	3PRIME_UTR	1	G/C	5553	5553	-	-	77926796	77926796	GTCGTCTTTCTGGGACTAGC	CTGCTGTTTAGGACCTGGGA	-	-	-	-	-	GAB2	A7MD36	NA	NA	Not found	NA	NA	NA
rs35001332	in-del	3PRIME_UTR	1	-/C	5534	5533	-	-	77926816	77926815	CTAAAGCCCTTCCGTGGGGG	GTCGTCTTTCTGGGACTAGC	-	-	-	-	-	GAB2	A7MD36	NA	NA	Not found	NA	NA	NA
rs2511162	snp	3PRIME_UTR	1	A/G	5248	5248	-	-	77927101	77927101	GTAACTTCTTTCTGGGGGAT	GGGGTGGGCAGTACCTATCC	-	-	-	-	-	GAB2	A7MD36	0.1389	rs1318241,rs1385600,rs1385601,rs1485483,rs2248407,rs2450122,rs901104	Not found	NA	NA	NA
rs11543007	snp	3PRIME_UTR	1	G/A	5073	5073	-	-	77927276	77927276	CACTTCCAGCTCCACTTCTG	AAGGTTAAGTCAAGTGAGAA	-	-	-	-	-	GAB2	A7MD36	NA	NA	Not found	NA	NA	NA
rs75865244	snp	3PRIME_UTR	1	C/T	4950	4950	-	-	77927399	77927399	GTCAAAGTCCACCTCTCCTG	GGGCCTGGAGAGGACTGAGC	-	-	-	-	-	GAB2	A7MD36	NA	NA	Not found	NA	NA	NA
rs2852483	snp	3PRIME_UTR	1	G/C	4811	4811	-	-	77927538	77927538	GACCTTTTGAAAGCAAAGCT	TGGCTCACAGGCCCCAAACT	-	-	-	-	-	GAB2	A7MD36	NA	NA	Not found	NA	NA	NA
rs2852484	snp	3PRIME_UTR	1	G/C	4724	4724	-	-	77927625	77927625	CTTCCTTCCAGCCCCCTATT	TGGTAACTACCAAAATCCCT	-	-	-	-	-	GAB2	A7MD36	NA	NA	Not found	NA	NA	NA
rs2629614	snp	3PRIME_UTR	1	G/C	4519	4519	-	-	77927830	77927830	GCTTTTAACTGGTGCCTTCC	TGTACCCGCAGCAGCCACAA	-	-	-	-	-	GAB2	A7MD36	NA	NA	Not found	NA	NA	NA
rs55656631	snp	3PRIME_UTR	1	G/A	4405	4405	-	-	77927944	77927944	AATGGAAGCAGTGGTGGTAG	TACACTGGGCAGAGTTGGCA	-	-	-	-	-	GAB2	A7MD36	NA	NA	Not found	NA	NA	NA
rs2450135	snp	3PRIME_UTR	1	A/G	4354	4354	-	-	77927995	77927995	GGTCCAGCCACTCAGAAGTG	AGGGGCCATGCCTTGGTGTT	-	-	-	-	-	GAB2	A7MD36	0.03211	NA	Not found	NA	NA	NA
rs3740677	snp	3PRIME_UTR	1	G/T	4313	4313	-	-	77928036	77928036	AAAGCCTTGTGTCTTGGGAA	AAAAGGCCTTTGAGCATATG	-	-	-	-	-	GAB2	A7MD36	0.1743	NA	Not found	NA	NA	NA
rs3832723	in-del	3PRIME_UTR	1	-/ATTA	4164	4163	-	-	77928186	77928185	GTGTCAGAGGCAGGAGTGGG	GGATCAGGGAAGGTGGATTC	-	-	-	-	-	GAB2	A7MD36	NA	NA	Not found	NA	NA	NA
rs71914699	in-del	3PRIME_UTR	1	-/ATTA	4163	4162	-	-	77928187	77928186	GGTGTCAGAGGCAGGAGTGG	GGGATCAGGGAAGGTGGATT	-	-	-	-	-	GAB2	A7MD36	NA	NA	Not found	NA	NA	NA
rs75771375	snp	3PRIME_UTR	1	T/C	4157	4157	-	-	77928192	77928192	AGGTTGGTGTCAGAGGCAGG	GTGGGGGATCAGGGAAGGTG	-	-	-	-	-	GAB2	A7MD36	NA	NA	Not found	NA	NA	NA
rs2511165	snp	3PRIME_UTR	1	C/G	4155	4155	-	-	77928194	77928194	GGAGGTTGGTGTCAGAGGCA	GAGTGGGGGATCAGGGAAGG	-	-	-	-	-	GAB2	A7MD36	NA	NA	Not found	NA	NA	NA
rs2852485	snp	3PRIME_UTR	1	C/G	4121	4121	-	-	77928228	77928228	TCAAATGCTGATGGAGGGCA	AGGAAGTACTTAGGGAGGTT	-	-	-	-	-	GAB2	A7MD36	NA	NA	Not found	NA	NA	NA
rs2629609	snp	3PRIME_UTR	1	C/G	4095	4095	-	-	77928254	77928254	GTGGTGATGGCCATCAGACA	AGACTTCAAATGCTGATGGA	-	-	-	-	-	GAB2	A7MD36	NA	NA	Not found	NA	NA	NA
rs482132	snp	3PRIME_UTR	1	G/C	3910	3910	-	-	77928439	77928439	AGAAGTTATTTCTTCAAGAG	TGCACCTCTCCTCCTAGCAT	-	-	-	-	-	GAB2	A7MD36	NA	NA	Not found	NA	NA	NA
rs542022	snp	3PRIME_UTR	1	G/C	3885	3885	-	-	77928464	77928464	GCCATTCTCTAAGTCCCATC	TGGAAGAAGTTATTTCTTCA	-	-	-	-	-	GAB2	A7MD36	NA	NA	Not found	NA	NA	NA
rs542102	snp	3PRIME_UTR	1	T/G	3853	3853	-	-	77928496	77928496	GAGCATGCATAGTTCACCAG	CCAATGGCCTAGCCATTCTC	-	-	-	-	-	GAB2	A7MD36	NA	NA	Not found	NA	NA	NA
rs2848980	snp	3PRIME_UTR	1	T/C	3715	3715	-	-	77928634	77928634	GAAGCAACAGGACAGACCAG	CGTTTCATTCTACCCTGGGG	-	-	-	-	-	GAB2	A7MD36	NA	NA	Not found	NA	NA	NA
rs2848981	snp	3PRIME_UTR	1	T/G	3710	3710	-	-	77928639	77928639	TTTCAGAAGCAACAGGACAG	CCAGACGTTTCATTCTACCC	-	-	-	-	-	GAB2	A7MD36	NA	NA	Not found	NA	NA	NA
rs78927971	snp	3PRIME_UTR	1	T/C	3686	3686	-	-	77928663	77928663	TGTTCTTGACTAAATTTTCA	GAGTTTCAGAAGCAACAGGA	-	-	-	-	-	GAB2	A7MD36	NA	NA	Not found	NA	NA	NA
rs2629615	snp	3PRIME_UTR	1	A/T	3656	3656	-	-	77928693	77928693	GGTGGGGGATCTGAATGTTT	TATGTTGACTGTTCTTGACT	-	-	-	-	-	GAB2	A7MD36	NA	NA	Not found	NA	NA	NA
rs2848982	snp	3PRIME_UTR	1	G/T	3631	3631	-	-	77928718	77928718	CCAAGGTTCCTTCTCTTAAA	TAAGGGTGGGGGATCTGAAT	-	-	-	-	-	GAB2	A7MD36	NA	NA	Not found	NA	NA	NA
rs481240	snp	3PRIME_UTR	1	C/G	3203	3203	-	-	77929146	77929146	TGGTGAAGGCCATGTAGCAA	TGGGGAAATACATCCAAAGG	-	-	-	-	-	GAB2	A7MD36	NA	NA	Not found	NA	NA	NA
rs2852486	snp	3PRIME_UTR	1	C/A	2869	2869	-	-	77929480	77929480	CACTCTAGGCCCAAGGGCTA	TCCTCTTCCCCAGTCCCCTC	-	-	-	-	-	GAB2	A7MD36	NA	NA	Not found	NA	NA	NA
rs2848983	snp	3PRIME_UTR	1	C/A	2856	2856	-	-	77929493	77929493	TGGAGCTACAGGCCACTCTA	GCCCAAGGGCTAGTCCTCTT	-	-	-	-	-	GAB2	A7MD36	NA	NA	Not found	NA	NA	NA
rs59326135	snp	3PRIME_UTR	1	G/T	2728	2728	-	-	77929621	77929621	CAGAGGCAGAAGATGAAGGA	AAAAGGAAGGGAAAACTGAT	-	-	-	-	-	GAB2	A7MD36	NA	NA	Not found	NA	NA	NA
rs2629613	snp	3PRIME_UTR	1	A/G	2528	2528	-	-	77929821	77929821	GTGGATAATGGACTTTTTCA	TCCTGTTTTTCTTGGCAGGA	-	-	-	-	-	GAB2	A7MD36	NA	NA	Not found	NA	NA	NA
rs2852487	snp	3PRIME_UTR	1	T/C	2506	2506	-	-	77929843	77929843	AGTCAAGGACCAGCAAACCA	AGTGGATAATGGACTTTTTC	-	-	-	-	-	GAB2	A7MD36	NA	NA	Not found	NA	NA	NA
rs1485483	snp	3PRIME_UTR	1	T/C	2211	2211	-	-	77930138	77930138	TGGGAGGTGAGGGCCTGATC	AGGCACCTCCTCTGCCCACT	-	-	-	-	-	GAB2	A7MD36	0.1274	rs1007837,rs1318241,rs1385600,rs1385601,rs2248407,rs2450122,rs2450129,rs2512549,rs901104	Not found	NA	NA	NA
rs2450122	snp	SYNONYMOUS_CODING	1	T/C	2004	2004	-	-	77930345	77930345	ACAGACGTGCGGCAGTCCTC	GAGCCTTCCAAGGGTGCCAA	S	668	668	KEKTQALQNTMQEWTDVRQS	EPSKGAKL	GAB2	A7MD36	0.133	rs1007837,rs1318241,rs1385600,rs1385601,rs2248407,rs2450129,rs2450130,rs2512549,rs901104	Not found	NA	NA	NA
rs61749244	snp	SYNONYMOUS_CODING	1	G/A	1902	1902	-	-	77930447	77930447	CCTCAGCCATCTACTTCATC	GTCACCTCTGATGAGAAGGT	S	634	634	YLALDFQPSSPSPHRKPSTS	VTSDEKVDYVQVDKEKTQAL	GAB2	A7MD36	NA	NA	Not found	NA	NA	NA
rs77949622	snp	SYNONYMOUS_CODING	1	G/A	1827	1827	-	-	77931425	77931425	CCTGCCCCTAAGAAGAGCAC	GGCAGCGTTGATTATCTGGC	T	609	609	NPVSASPVPSGTNSPAPKKS	GSVDYLALDFQPSSPSPHRK	GAB2	A7MD36	NA	NA	Not found	NA	NA	NA
rs556235	snp	NON_SYNONYMOUS_CODING	1	G/C	1775	1775	-	-	77931477	77931477	GTGACAGCAAAACCCAGTGT	TGCATCTCCCGTTCCCAGTG	S/C	592	592	ITSTDSGDSEENYVPMQNPV	ASPVPSGTNSPAPKKSTGSV	GAB2	A7MD36	NA	NA	Not found	possibly damaging	NA	-0.999999
rs2848984	snp	NON_SYNONYMOUS_CODING	1	G/T	1757	1757	-	-	77932727	77932727	CAGCGAAGAGAACTATGTCC	TATGGTGAGTCCTTCGGGCT	P/H	586	586	PISTQSITSTDSGDSEENYV	MQNPVSASPVPSGTNSPAPK	GAB2	A7MD36	NA	NA	Not found	possibly damaging	benign	0.876584
rs476687	snp	SYNONYMOUS_CODING	1	G/T	1683	1683	-	-	77932801	77932801	ACCTTCAACTCCAGCTCCTC	CAGTACTGCCGCCCCATCTC	S	561	561	FKSPITKSWSRANHTFNSSS	QYCRPISTQSITSTDSGDSE	GAB2	A7MD36	NA	NA	Not found	NA	NA	NA
rs76023882	snp	SPLICE_SITE	1	T/G	-	-	-	-	77932829	77932829	GTTAACTCTTCCTTCCCACA	CAGCCACACCTTCAACTCCA	-	-	-	-	-	GAB2	A7MD36	NA	NA	Not found	NA	NA	NA
rs479588	snp	NON_SYNONYMOUS_CODING	1	A/C	1648	1648	-	-	77933161	77933161	CACCTATCACCAAGTCTTGG	CTAGGGCCAAGTAAGTGCGT	S/A	550	550	LRNNTVIDELPFKSPITKSW	RANHTFNSSSSQYCRPISTQ	GAB2	A7MD36	NA	NA	Not found	benign	NA	0.432162
rs671332	snp	SYNONYMOUS_CODING	1	G/A	1623	1623	-	-	77933186	77933186	GTCATCGATGAACTCCCCTT	AAGTCACCTATCACCAAGTC	F	541	541	RKAKPTPLDLRNNTVIDELP	KSPITKSWSRANHTFNSSSS	GAB2	A7MD36	NA	NA	Not found	NA	NA	NA
rs1385600	snp	SYNONYMOUS_CODING	1	A/G	1290	1290	-	-	77936166	77936166	GAATCCATGAGTGATGGAGT	GGCTCTTTCCTGGTGAGTGT	V	430	430	EYPQRGGESAGRSAESMSDG	GSFLPGKMIVGRSDSTNSED	GAB2	A7MD36	0.133	rs1007837,rs1017908,rs2248407,rs2450129,rs2450130,rs2510054,rs2512549,rs731600	Not found	NA	NA	NA
rs74817689	snp	NON_SYNONYMOUS_CODING	1	C/T	1241	1241	-	-	77936215	77936215	GACCTACGAGTACCCACAGC	TGGTGGAGAGAGTGCAGGCC	R/H	414	414	AMDNSRLHRASSCETYEYPQ	GGESAGRSAESMSDGVGSFL	GAB2	A7MD36	NA	NA	Not found	NA	NA	NA
rs61758969	snp	NON_SYNONYMOUS_CODING	1	G/A	1067	1067	1	-	77937651	77937651	AGCTCCCCCACCCCGCCCCC	CAAGCCAAGTCAGGCAGAAA	P/L	356	356	HNAMTVATPGDSAIAPPPRP	KPSQAETPRWGSPQQRPPIS	GAB2	A7MD36	NA	NA	Not found	NA	NA	NA
rs61758968	snp	NON_SYNONYMOUS_CODING	1	G/A	1063	1063	1	-	77937655	77937655	CCATAGCTCCCCCACCCCGC	CCCCCAAGCCAAGTCAGGCA	P/S	355	355	NHNAMTVATPGDSAIAPPPR	PKPSQAETPRWGSPQQRPPI	GAB2	A7MD36	NA	NA	Not found	NA	NA	NA
rs2279374	snp	NON_SYNONYMOUS_CODING	1	G/A	1031	1031	-	-	77937687	77937687	TGCCATGACAGTGGCCACTC	TGGGGACTCAGCCATAGCTC	P/L	344	344	YQIPRTFTLDKNHNAMTVAT	GDSAIAPPPRPPKPSQAETP	GAB2	A7MD36	NA	NA	Not found	probably damaging	possibly damaging	0.123412
rs2248407	snp	SYNONYMOUS_CODING	1	G/A	918	918	-	-	77937800	77937800	AACACCCTGTGCAGGGAGTT	GGGGACCTCCTGGTAGACAA	F	306	306	ETDNEDVYTFKTPSNTLCRE	GDLLVDNMDVPATPLSAYQI	GAB2	A7MD36	0.133	rs1007837,rs1017908,rs2450129,rs2450130,rs2510038,rs2510054,rs2512549,rs731600	Not found	NA	NA	NA
rs34432093	snp	SYNONYMOUS_CODING	1	G/A	558	558	-	-	77961265	77961265	ATGCAGCCCACCTTGTCCAC	AGCGCACCTCAGGAGTATCT	T	186	186	QPTLFTFEPPVSNHMQPTLS	SAPQEYLYLHQCISRRAENA	GAB2	A7MD36	NA	NA	Not found	NA	NA	NA
rs34961678	snp	SYNONYMOUS_CODING	1	A/G	429	429	-	-	77961394	77961394	GGCCCCCGCTCTTCTCCAGC	GAGCTCAGCAGCTCTAGCCA	A	143	143	ESTDSLRNVSSAGHGPRSSP	ELSSSSQHLLRERKSSAPSH	GAB2	A7MD36	NA	NA	Not found	NA	NA	NA
rs76853537	snp	NON_SYNONYMOUS_CODING	1	C/A	404	404	-	-	77961419	77961419	GAGAAATGTTTCCTCAGCCG	TCATGGCCCCCGCTCTTCTC	G/V	135	135	ICGFNQAEESTDSLRNVSSA	HGPRSSPAELSSSSQHLLRE	GAB2	A7MD36	NA	NA	Not found	NA	NA	NA
rs34267367	snp	NON_SYNONYMOUS_CODING	1	T/C	226	226	1	IPR001849,pfscan,Pleckstrin_homology;IPR001849,Smart,Pleckstrin_homology;IPR001849,Pfam,Pleckstrin_homology;	77991797	77991797	TAGATGCAGGCCTGACCTTT	ACAAGAAGGAGCTGCAGGAT	N/D	76	76	KPLRIINLNFCEQVDAGLTF	KKELQDSFVFDIKTSERTFY	GAB2	A7MD36	NA	NA	Not found	NA	NA	0.180239
rs2292572	snp	NON_SYNONYMOUS_CODING	1	G/T	63	63	-	-	78052864	78052864	AGGAGTAACTGAGACAAAGG	GAGGCTAGCAATAGAGAGAC	A/E	13	13	EPSKGAKL	RLAIERQVRELDLWYHHEKA	GAB2	A7MD36	0.1284	rs10501426,rs10899481,rs10899485,rs10899488,rs11603112,rs2292573,rs2373115	Not found	NA	NA	NA
rs56278954	snp	NON_SYNONYMOUS_CODING	1	C/G	45	45	-	-	78052882	78052882	AAGAAGATCCCTGAAGAGAG	AGTAACTGAGACAAAGGCGA	G/A	7	7	DVRQSSEPSKGAKL	VTETKARLAIERQVRELDLW	GAB2	A7MD36	NA	NA	Not found	NA	NA	NA
rs3739942	snp	5PRIME_UTR	1	C/T	37	37	-	-	139776400	139776400	AGAGTGAAACCAGCTTCCCT	GGAGGCTGCAGCACAGGGCT	-	-	-	-	-	TRAF2	A8K107	0.2844	rs17243774,rs1800631,rs2811757,rs2811758,rs2811761,rs2811762,rs4636298,rs7047374	Not found	NA	NA	NA
rs59554134	snp	5PRIME_UTR	1	A/G	107	107	-	-	139776470	139776470	CTCTCGGTGTGAGCAAGTGG	CTGCGGCTATTTGAGGTGGG	-	-	-	-	-	TRAF2	A8K107	NA	NA	Not found	NA	NA	NA
rs4880072	snp	5PRIME_UTR	1	C/G	114	114	-	-	139776477	139776477	TGTGAGCAAGTGGACTGCGG	TATTTGAGGTGGGCACTTCC	-	-	-	-	-	TRAF2	A8K107	NA	NA	Not found	NA	NA	NA
rs10747039	snp	REGULATORY_REGION	1	G/A	-	-	-	-	139780499	139780499	GGGCCCCGCGTCCCGCGCGC	ACGCGCGCCTCGTGGGAACC	-	-	-	-	-	TRAF2	A8K107	NA	NA	Not found	NA	NA	NA
rs12340487	snp	5PRIME_UTR	1	G/T	159	159	-	-	139780675	139780675	CACAGCGCAGCACCTCACCA	CTCCCCGCACCAACGCCCCG	-	-	-	-	-	TRAF2	A8K107	NA	NA	Not found	NA	NA	NA
rs12340491	snp	5PRIME_UTR	1	G/A	203	203	-	-	139780719	139780719	CGCTCTTTGAGGAAAAAGCA	AGGGCGACTTAGGTACCCAC	-	-	-	-	-	TRAF2	A8K107	NA	NA	Not found	NA	NA	NA
rs17243690	snp	5PRIME_UTR	1	G/A	124	124	-	-	139784829	139784829	GCTCCTAGCTGACCCCTCAC	TCTCTTATGATACGTACAGA	-	-	-	-	-	TRAF2	A8K107	NA	NA	Not found	NA	NA	NA
rs17244376	snp	5PRIME_UTR	1	G/A	156	156	-	-	139784861	139784861	ACGTACAGAAAGCAAGAGCA	CCCATGCCGTCCGGCCGCGC	-	-	-	-	-	TRAF2	A8K107	NA	NA	Not found	NA	NA	NA
rs61735540	snp	NON_SYNONYMOUS_CODING	1	G/C	204	204	-	-	139793202	139793202	TCACAGCTCTCATGGCTGCA	CTAGCGTGACCCCCCCTGGC	A/P	4	4	CPERSLSCRHCRAPCCG	SVTPPGSLELLQPGFSKTLL	TRAF2	A8K107	NA	NA	Not found	NA	NA	NA
rs11555947	snp	NON_SYNONYMOUS_CODING	1	G/T	454	454	-	-	139794117	139794117	AGGCATTTCTATTTTAGAAA	CAGTTCGGTAAGTAAAATGT	S/I	87	87	QNCAACVHEGIYEEGISILE	SSAFPDNAARREVESLPAVC	TRAF2	A8K107	NA	NA	0.15	benign	NA	0.477099
rs17250225	snp	NON_SYNONYMOUS_CODING	1	C/T	451	451	1	-	139795013	139795013	CATGGTGACAGAAGCTCCAG	AGTCGGGAGTCGTCCACGCT	A/V	136	136	GTLKEYEVKMPACGMVTEAP	VGSRPRSPSSYDLVLHVPLT	TRAF2	A8K107	NA	NA	Not found	NA	NA	NA
rs35257683	snp	SYNONYMOUS_CODING	1	G/A	584	584	-	-	139802545	139802545	TGCCACGAAGGCCGCTGCCC	CTCATGCTGACCGAATGTCC	P	130	130	DGCTWKGTLKEYESCHEGRC	LMLTECPACKGLVRLGEKER	TRAF2	A8K107	NA	NA	Not found	NA	NA	NA
rs17250428	snp	SYNONYMOUS_CODING	1	C/T	813	813	-	-	139804413	139804413	AAGTTCCCCTTAACTTGTGA	GGCTGCGGCAAGAAGAAGAT	D	190	190	CCGADVKAHHEVCPKFPLTC	GCG	TRAF2	A8K107	NA	NA	Not found	NA	NA	NA
rs34592255	snp	SYNONYMOUS_CODING	1	C/T	709	709	-	-	139811046	139811046	CGAGTCCCTTGCAGATTCCA	GCCATCGGCTGCCTCGAGAC	H	219	219	REKFQDHVKTCGKCRVPCRF	AIGCLETVEGEKQQEHEVQW	TRAF2	A8K107	NA	NA	Not found	NA	NA	NA
rs17244166	snp	SYNONYMOUS_CODING	1	G/T	976	976	-	-	139814931	139814931	GCCTGCAGCCGGCAGCACCG	CTGGACCAAGACAAGATTGA	R	308	308	VLNREVERVAMTAEACSRQH	LDQDKIEALSSKVQQLERSI	TRAF2	A8K107	NA	NA	Not found	NA	NA	NA
rs17250560	snp	SYNONYMOUS_CODING	1	C/T	1135	1135	-	-	139815612	139815612	ATCTGGAAGATCTCAGACTT	GCCAGGAAGCGCCAGGAAGC	F	361	361	KVLEMEASTYDGVFIWKISD	ARKRQEAVAGRIPAIFSPAF	TRAF2	A8K107	NA	NA	Not found	NA	NA	NA
rs17250680	snp	3PRIME_UTR	1	A/G	1568	1568	-	-	139820363	139820363	CAGGGCTCTAACTGCCCCCT	CTGGTGTCTGGGGGTTGGGG	-	-	-	-	-	TRAF2	A8K107	0.04587	NA	Not found	NA	NA	NA
rs13291315	snp	3PRIME_UTR	1	G/A	1605	1605	-	-	139820400	139820400	GGGGGCAGCCAGGCACAGCC	GCTCACGGAGGGGCCACCAC	-	-	-	-	-	TRAF2	A8K107	NA	NA	Not found	NA	NA	NA
rs7852970	snp	3PRIME_UTR	1	G/A	1626	1626	-	-	139820421	139820421	GCTCACGGAGGGGCCACCAC	CTGGGCCAGGGTCTCACTGT	-	-	-	-	-	TRAF2	A8K107	NA	NA	Not found	NA	NA	NA
rs35624333	in-del	3PRIME_UTR	1	-/GG	2059	2058	-	-	139820854	139820853	CCTCTGGCCCCTGGAGAGAA	GGGAGCATTCCTAGACCCCT	-	-	-	-	-	TRAF2	A8K107	NA	NA	Not found	NA	NA	NA
rs71753893	in-del	3PRIME_UTR	1	-/GG	2060	2059	-	-	139820855	139820854	CTCTGGCCCCTGGAGAGAAG	GGAGCATTCCTAGACCCCTG	-	-	-	-	-	TRAF2	A8K107	NA	NA	Not found	NA	NA	NA
rs17250694	in-del	3PRIME_UTR	1	-/GG	2062	2061	-	-	139820857	139820856	CTGGCCCCTGGAGAGAAGGG	AGCATTCCTAGACCCCTGGG	-	-	-	-	-	TRAF2	A8K107	0.4037	rs10781524,rs3750512,rs7028946,rs908831	Not found	NA	NA	NA
rs66847154	in-del	3PRIME_UTR	1	-/GG	2063	2062	-	-	139820858	139820857	TGGCCCCTGGAGAGAAGGGA	GCATTCCTAGACCCCTGGGT	-	-	-	-	-	TRAF2	A8K107	NA	NA	Not found	NA	NA	NA
rs5901111	in-del	3PRIME_UTR	1	A/-	2189	2189	-	-	139820984	139820984	CCACTGTGTGGGAGGTGCAC	GCACAGCCTGCGGGTAAAGT	-	-	-	-	-	TRAF2	A8K107	NA	NA	Not found	NA	NA	NA
rs17244313	in-del	3PRIME_UTR	1	-/A	2257	2256	-	-	139821052	139821051	GACAGAGTTATTAAACCATT	CAAATCTC	-	-	-	-	-	TRAF2	A8K107	0.1147	rs7019752	Not found	NA	NA	NA
rs74442277	snp	3PRIME_UTR	1	T/C	3125	3125	-	-	67679826	67679826	CGTGTCATTCAGCGTTTCCC	TCATAGAGATTATCTACTAT	-	-	-	-	-	CTNNA3	A8K141	NA	NA	Not found	NA	NA	NA
rs77424782	snp	3PRIME_UTR	1	C/T	3106	3106	-	-	67679845	67679845	TGAATGAATGAAATTATCAC	TGTCATTCAGCGTTTCCCAT	-	-	-	-	-	CTNNA3	A8K141	NA	NA	Not found	NA	NA	NA
rs41313840	snp	NON_SYNONYMOUS_CODING	1	A/G	2748	2748	1	-	67680203	67680203	GGCTCCTGCAAAAAAACCCT	GATTAAAAGAGAGAAGCCAG	L/S	858	858	PAGPRHPVVMWRMKAPAKKP	IKREKPEETCAAVRRGSAKK	CTNNA3	A8K141	NA	NA	0	NA	NA	-0.999999
rs76944052	snp	ESSENTIAL_SPLICE_SITE	1	C/A	-	-	-	-	67726505	67726505	TTATCTTTGATTCATATTTA	TGCCCAGATCCATCTTGTAA	-	-	-	-	-	CTNNA3	A8K141	NA	NA	Not found	NA	NA	NA
rs61602518	snp	5PRIME_UTR	1	T/A	147	147	-	-	67838715	67838715	TACTGTAAACTGGGTCATGG	ATTCAGGTAACCAAACTTAT	-	-	-	-	-	CTNNA3	A8K141	NA	NA	Not found	NA	NA	NA
rs77165728	snp	NON_SYNONYMOUS_CODING	1	C/T	2075	2075	1	,Seg,;	67862992	67862992	TATAGACCCCAGAGGAACTG	AGGATGTTTCTGACCTTGAA	E/K	634	634	YDTIHDIRCSVMMIRTPEEL	DVSDLEEEHEVRSHTSIQTE	CTNNA3	A8K141	NA	NA	Not found	NA	NA	NA
rs4548513	snp	NON_SYNONYMOUS_CODING	1	C/T/A/G	1962	1962	1	IPR006077,Superfamily,Vinculin/catenin;	68040325	68040325	CTTGGAAGCCTTAAGCAAAA	CTCATTGAATGTGTTGGATG	S/N/I/T	596	596	STVIPEFVTQVNVALEALSK	SLNVLDDNQFVDISKKIYDT	CTNNA3	A8K141	0.3486	rs10740231,rs4607959,rs7899712,rs7907021,rs7907443	1	benign	benign	0.999999
rs74141465	snp	NON_SYNONYMOUS_CODING	1	C/A	1763	1763	1	IPR006077,Superfamily,Vinculin/catenin;	68139054	68139054	TAGCCTTAAGAGACCAGGAT	CTGATAATTTAGACCGTGCT	A/S	530	530	SESHILEDVNKCIIALRDQD	DNLDRAAGAIRGRAARVAHI	CTNNA3	A8K141	NA	NA	Not found	NA	NA	NA
rs74141466	snp	NON_SYNONYMOUS_CODING	1	A/T	1762	1762	1	IPR006077,Superfamily,Vinculin/catenin;	68139055	68139055	ATAGCCTTAAGAGACCAGGA	GCTGATAATTTAGACCGTGC	D/E	529	529	VSESHILEDVNKCIIALRDQ	ADNLDRAAGAIRGRAARVAH	CTNNA3	A8K141	NA	NA	Not found	NA	NA	NA
rs76737066	snp	SYNONYMOUS_CODING	1	G/A	1621	1621	-	-	68280460	68280460	AAAAACACCATGGAAATGTA	AAGCGTACATGGGAGAATCA	Y	482	482	AALALAARPKSQAVKNTMEM	KRTWENHIHVLTEAVDDITS	CTNNA3	A8K141	NA	NA	Not found	NA	NA	NA
rs60262757	snp	SYNONYMOUS_CODING	1	G/A	1222	1222	-	-	68940075	68940075	CTTTCAGAGTACATGAACAA	GTAGGTGACTGGTTTGCCTT	N	349	349	IAECNAIRQALQDLLSEYMN	AGKKERSNTLNIALDNMCKK	CTNNA3	A8K141	NA	NA	Not found	NA	NA	NA
rs12773665	snp	ESSENTIAL_SPLICE_SITE	1	C/T	-	-	-	-	68940279	68940279	ACAAATGTGTTCTTCTCTTA	AATTTAATTGTCCTGAATCC	-	-	-	-	-	CTNNA3	A8K141	NA	NA	Not found	NA	NA	NA
rs74142830	snp	SYNONYMOUS_CODING	1	G/A	658	658	-	-	69281696	69281696	CAAAGGACATTTGAGTCTCT	AAAAATGTTGCCAACAAATC	L	161	161	MIDVMCLLQHVSAFQRTFES	KNVANKSDLQKTYQKLGKEL	CTNNA3	A8K141	NA	NA	Not found	NA	NA	NA
rs61749223	snp	NON_SYNONYMOUS_CODING	1	A/T	653	653	1	IPR006077,Pfam,Vinculin/catenin;	69281701	69281701	AGTTTCAAAGGACATTTGAG	CTCTCAAAAATGTTGCCAAC	S/T	160	160	DMIDVMCLLQHVSAFQRTFE	LKNVANKSDLQKTYQKLGKE	CTNNA3	A8K141	NA	NA	Not found	NA	NA	NA
rs80182543	snp	SYNONYMOUS_CODING	1	C/T	568	568	-	-	69299327	69299327	GCCCGTGCCTTGCTGGCTGC	GTGACGAGACTCCTTATCCT	A	131	131	DPCFLPKREAVVQAARALLA	VTRLLILADMIDVMCLLQHV	CTNNA3	A8K141	NA	NA	Not found	NA	NA	NA
rs61749224	snp	SYNONYMOUS_CODING	1	T/G	523	523	-	-	69299372	69299372	GATGACCCCTGTTTTCTCCC	AAAAGGGAGGCTGTGGTTCA	P	116	116	KESEALKVSAERFTDDPCFL	KREAVVQAARALLAAVTRLL	CTNNA3	A8K141	NA	NA	Not found	NA	NA	NA
rs10997754	snp	NON_SYNONYMOUS_CODING	1	C/G	386	386	1	IPR006077,Pfam,Vinculin/catenin;	69366696	69366696	AAGCAACTTGGAATTTATTA	ACAAGGGAGAGAAGATTGCC	D/H	71	71	RSKRASVLLASVEEATWNLL	KGEKIAQEATVLKDELTASL	CTNNA3	A8K141	NA	NA	0	benign	possibly damaging	-0.11638
rs61759502	snp	SYNONYMOUS_CODING	1	C/G	331	331	-	-	69366751	69366751	AGCAGGAAAAAAGGACGTTC	AAAAGAGCCAGTGTCCTTCT	S	52	52	IQVTTLVNCPQNPSSRKKGR	KRASVLLASVEEATWNLLDK	CTNNA3	A8K141	NA	NA	Not found	NA	NA	NA
rs11814212	snp	SYNONYMOUS_CODING	1	T/C	157	157	-	-	69408502	69408502	TCAACGCAAAGGAGAGAGAA	CAAGGTAAAACAGGGCTAAA	K	9	9	ELTASLEEVRKE	QGSMSAETPITLNIDPQDLQ	CTNNA3	A8K141	NA	NA	Not found	NA	NA	NA
rs80217385	snp	5PRIME_UTR	1	G/A	123	123	-	-	69455805	69455805	TCTTTTTGGAAAATTCCCTA	GGGAGCTGAATTTTAAGCCC	-	-	-	-	-	CTNNA3	A8K141	NA	NA	Not found	NA	NA	NA
rs10043606	snp	3PRIME_UTR	1	A/C	5285	5285	-	-	149599091	149599091	GGCGTTTGTTTTATTCTTGG	GTTTTCAGTGCAATAAATAG	-	-	-	-	-	CAMK2A	A8K161	NA	NA	Not found	NA	NA	NA
rs10038060	snp	3PRIME_UTR	1	C/T	5263	5263	-	-	149599113	149599113	GGCGGGTGGGATGGGAAGAA	GGGCGTTTGTTTTATTCTTG	-	-	-	-	-	CAMK2A	A8K161	NA	NA	Not found	NA	NA	NA
rs10038061	snp	3PRIME_UTR	1	C/T	5260	5260	-	-	149599116	149599116	GGGGGCGGGTGGGATGGGAA	AAGGGGCGTTTGTTTTATTC	-	-	-	-	-	CAMK2A	A8K161	NA	NA	Not found	NA	NA	NA
rs59379636	mixed	3PRIME_UTR	1	G/-/C	5245	5245	-	-	149599131	149599131	CTTTCTGCTATTGGGGGGGG	GGGTGGGATGGGAAGAAGGG	-	-	-	-	-	CAMK2A	A8K161	NA	NA	Not found	NA	NA	NA
rs7721896	snp	3PRIME_UTR	1	C/A	5242	5242	-	-	149599134	149599134	AAACTTTCTGCTATTGGGGG	GGCGGGTGGGATGGGAAGAA	-	-	-	-	-	CAMK2A	A8K161	NA	NA	Not found	NA	NA	NA
rs1056045	snp	3PRIME_UTR	1	C/A/T	5241	5241	-	-	149599135	149599135	CAAACTTTCTGCTATTGGGG	GGGCGGGTGGGATGGGAAGA	-	-	-	-	-	CAMK2A	A8K161	NA	NA	Not found	NA	NA	NA
rs6882312	snp	3PRIME_UTR	1	C/A	5240	5240	-	-	149599136	149599136	TCAAACTTTCTGCTATTGGG	GGGGCGGGTGGGATGGGAAG	-	-	-	-	-	CAMK2A	A8K161	NA	NA	Not found	NA	NA	NA
rs13173132	mixed	3PRIME_UTR	1	C/T/-	5238	5238	-	-	149599138	149599138	GCTCAAACTTTCTGCTATTG	GGGGGGCGGGTGGGATGGGA	-	-	-	-	-	CAMK2A	A8K161	NA	NA	Not found	NA	NA	NA
GA022852	snp	3PRIME_UTR	1	G/A	5173	5173	-	-	149599203	149599203	TTTTAGTTCTTTTTTTTTTT	TTTTCTTTTTTAAAAATATG	-	-	-	-	-	CAMK2A	A8K161	NA	NA	nan	NA	NA	NA
rs71755265	in-del	3PRIME_UTR	1	-/A	5172	5171	-	-	149599205	149599204	TGTTTTAGTTCTTTTTTTTT	TTCTTTTCTTTTTTAAAAAT	-	-	-	-	-	CAMK2A	A8K161	NA	NA	Not found	NA	NA	NA
rs11398735	in-del	3PRIME_UTR	1	-/A	5162	5161	-	-	149599215	149599214	TTTGGGGTTTTGTTTTAGTT	CTTTTTTTTTTTCTTTTCTT	-	-	-	-	-	CAMK2A	A8K161	NA	NA	Not found	NA	NA	NA
rs33921140	in-del	3PRIME_UTR	1	-/A	5161	5160	-	-	149599216	149599215	GTTTGGGGTTTTGTTTTAGT	TCTTTTTTTTTTTCTTTTCT	-	-	-	-	-	CAMK2A	A8K161	NA	NA	Not found	NA	NA	NA
rs15645	snp	3PRIME_UTR	1	C/A	5152	5152	-	-	149599224	149599224	TACTATTTGTTTGGGGTTTT	TTTTAGTTCTTTTTTTTTTT	-	-	-	-	-	CAMK2A	A8K161	NA	NA	Not found	NA	NA	NA
rs6882623	snp	3PRIME_UTR	1	A/G	5002	5002	-	-	149599374	149599374	CTCCAGCATGAAAACACGTT	ACAGGAAAGTGTTCTCCTGG	-	-	-	-	-	CAMK2A	A8K161	0.02294	NA	Not found	NA	NA	NA
rs57339321	in-del	3PRIME_UTR	1	-/ATT	4954	4953	-	-	149599423	149599422	ATAATAATAAATAAATAAAT	AAAAATCCAAACCCAAGTCA	-	-	-	-	-	CAMK2A	A8K161	NA	NA	Not found	NA	NA	NA
rs34777554	in-del	3PRIME_UTR	1	-/ATTATT	4931	4930	-	-	149599446	149599445	TTAGATGCAAAATAATAATA	ATAATAATAATAAATAAATA	-	-	-	-	-	CAMK2A	A8K161	NA	NA	Not found	NA	NA	NA
rs71833849	in-del	3PRIME_UTR	1	-/T	4930	4929	-	-	149599447	149599446	TTTAGATGCAAAATAATAAT	AATAATAATAATAAATAAAT	-	-	-	-	-	CAMK2A	A8K161	NA	NA	Not found	NA	NA	NA
rs70973569	in-del	3PRIME_UTR	1	-/T	4929	4928	-	-	149599448	149599447	CTTTAGATGCAAAATAATAA	TAATAATAATAATAAATAAA	-	-	-	-	-	CAMK2A	A8K161	NA	NA	Not found	NA	NA	NA
rs67700842	in-del	3PRIME_UTR	1	-/T	4928	4927	-	-	149599449	149599448	CCTTTAGATGCAAAATAATA	ATAATAATAATAATAAATAA	-	-	-	-	-	CAMK2A	A8K161	NA	NA	Not found	NA	NA	NA
rs2163766	snp	3PRIME_UTR	1	A/G	4828	4828	-	-	149599548	149599548	CACCAGGGATGATCCTGATG	GGCAGGCAGGGGAGACTCAC	-	-	-	-	-	CAMK2A	A8K161	NA	NA	Not found	NA	NA	NA
rs73796375	snp	3PRIME_UTR	1	C/T	4535	4535	-	-	149599841	149599841	AGGGGAAAGAGCAGTGATTT	GGGTGAGTAGGCTTCAATTC	-	-	-	-	-	CAMK2A	A8K161	NA	NA	Not found	NA	NA	NA
rs10038918	snp	3PRIME_UTR	1	G/A	4300	4300	-	-	149600076	149600076	GCTCTTCTTCAGCCTCAGTT	CCTCATTGGTTAAAAGGGTT	-	-	-	-	-	CAMK2A	A8K161	NA	NA	Not found	NA	NA	NA
rs1056039	snp	3PRIME_UTR	1	G/A	4133	4133	-	-	149600243	149600243	CCTGCCCCAGGCCCAGAGGG	TTCCCAGTAAGGCCCAGTGA	-	-	-	-	-	CAMK2A	A8K161	NA	NA	Not found	NA	NA	NA
rs34655241	in-del	3PRIME_UTR	1	-/G	4117	4116	-	-	149600260	149600259	CAGGGGCAGGCTCTTGGCCT	GCCCCAGGCCCAGAGGGCTT	-	-	-	-	-	CAMK2A	A8K161	NA	NA	Not found	NA	NA	NA
rs6869490	snp	3PRIME_UTR	1	T/C	3928	3928	-	-	149600448	149600448	AGATTTTCTGAGCTCTCCCC	ATCACCAGCTGTCTGCTGGG	-	-	-	-	-	CAMK2A	A8K161	0.06075	NA	Not found	NA	NA	NA
rs79207651	snp	3PRIME_UTR	1	C/T	3907	3907	-	-	149600469	149600469	CTGGTGAGGATGTTTGATCC	AGATTTTCTGAGCTCTCCCC	-	-	-	-	-	CAMK2A	A8K161	NA	NA	Not found	NA	NA	NA
rs34266615	snp	3PRIME_UTR	1	G/A	3857	3857	-	-	149600519	149600519	GGAGGAGGCTCCGGTACCCT	GACCCTCCTGGGTGTTGGTT	-	-	-	-	-	CAMK2A	A8K161	NA	NA	Not found	NA	NA	NA
rs72837583	snp	3PRIME_UTR	1	C/T	3831	3831	-	-	149600545	149600545	GAGGAAGAGCCACGTCCCCA	GGATTGGAGGAGGCTCCGGT	-	-	-	-	-	CAMK2A	A8K161	NA	NA	Not found	NA	NA	NA
rs78529899	snp	3PRIME_UTR	1	A/T	3692	3692	-	-	149600684	149600684	TTTTGGACTAAAAAAAAAAA	AGAGGTTGTATTCTCAGTGT	-	-	-	-	-	CAMK2A	A8K161	NA	NA	Not found	NA	NA	NA
rs59633008	snp	3PRIME_UTR	1	C/T	3494	3494	-	-	149600882	149600882	CATCCTGCAGCCTCGGGTTC	CATTCTCTCTTTCTTTTCCT	-	-	-	-	-	CAMK2A	A8K161	NA	NA	Not found	NA	NA	NA
rs34864007	in-del	3PRIME_UTR	1	-/C	3451	3450	-	-	149600926	149600925	TGATGACCACAGCAAAGCAC	TGGGAATTTCTACTCTTCAT	-	-	-	-	-	CAMK2A	A8K161	NA	NA	Not found	NA	NA	NA
rs78265902	snp	3PRIME_UTR	1	T/C	3438	3438	-	-	149600938	149600938	CCCCTTGGCGTCTGATGACC	CAGCAAAGCACTGGGAATTT	-	-	-	-	-	CAMK2A	A8K161	NA	NA	Not found	NA	NA	NA
rs11952641	snp	3PRIME_UTR	1	G/A	3429	3429	-	-	149600947	149600947	TGCCTCTCTCCCCTTGGCGT	TGATGACCACAGCAAAGCAC	-	-	-	-	-	CAMK2A	A8K161	NA	NA	Not found	NA	NA	NA
rs34429496	in-del	3PRIME_UTR	1	-/G	3366	3365	-	-	149601011	149601010	ATCTGTGTGCCGCCCCCAGC	ACCCCCCACCCACCTCTGGG	-	-	-	-	-	CAMK2A	A8K161	NA	NA	Not found	NA	NA	NA
rs35651593	snp	3PRIME_UTR	1	C/T	3349	3349	-	-	149601027	149601027	GATTTCATCTCACCATATCT	TGTGCCGCCCCCAGCACCCC	-	-	-	-	-	CAMK2A	A8K161	NA	NA	Not found	NA	NA	NA
rs7732895	snp	3PRIME_UTR	1	A/G	3111	3111	-	-	149601265	149601265	TGTGGTTATTGGGGCCAAGG	GGACTCAGCTCCGGGGAGAA	-	-	-	-	-	CAMK2A	A8K161	NA	NA	Not found	NA	NA	NA
rs78368646	snp	3PRIME_UTR	1	C/A	3064	3064	-	-	149601312	149601312	TAGTTTTTTTTTTTTTTTTT	TCATCTCTGAGGTGGACCTT	-	-	-	-	-	CAMK2A	A8K161	NA	NA	Not found	NA	NA	NA
rs66658615	in-del	3PRIME_UTR	1	A/-	3063	3063	-	-	149601313	149601313	CTAGTTTTTTTTTTTTTTTT	GTCATCTCTGAGGTGGACCT	-	-	-	-	-	CAMK2A	A8K161	NA	NA	Not found	NA	NA	NA
rs67599830	in-del	3PRIME_UTR	1	A/-	3052	3052	-	-	149601324	149601324	TTTTTTCTGTTCTAGTTTTT	TTTTTTTTTTTGTCATCTCT	-	-	-	-	-	CAMK2A	A8K161	NA	NA	Not found	NA	NA	NA
rs35164363	in-del	3PRIME_UTR	1	A/-	3047	3047	-	-	149601329	149601329	GTAGTTTTTTTCTGTTCTAG	TTTTTTTTTTTTTTTTGTCA	-	-	-	-	-	CAMK2A	A8K161	NA	NA	Not found	NA	NA	NA
rs79354200	snp	3PRIME_UTR	1	C/T	2938	2938	-	-	149601438	149601438	GTATTTCGTAAATGGATTTC	CGTTAATGGATATTTATGTA	-	-	-	-	-	CAMK2A	A8K161	NA	NA	Not found	NA	NA	NA
rs1064129	snp	3PRIME_UTR	1	G/C	2888	2888	-	-	149601488	149601488	AGGTATCACTTCTACTTGGA	CGCATGCCTTTTTATAGCCA	-	-	-	-	-	CAMK2A	A8K161	NA	NA	Not found	NA	NA	NA
rs7448702	snp	3PRIME_UTR	1	G/C	2804	2804	-	-	149601572	149601572	CCGTCATCCCTGGAGAATTC	AGCTTTGTCGTATCTCAGAG	-	-	-	-	-	CAMK2A	A8K161	NA	NA	Not found	NA	NA	NA
rs957709	snp	3PRIME_UTR	1	T/C	2550	2550	-	-	149601826	149601826	CAGTGTCCCCGGGGAAGGGC	GATGACACTCCCTTCCCCCT	-	-	-	-	-	CAMK2A	A8K161	NA	NA	Not found	NA	NA	NA
rs957710	snp	3PRIME_UTR	1	C/T	2548	2548	-	-	149601828	149601828	TCCAGTGTCCCCGGGGAAGG	CAGATGACACTCCCTTCCCC	-	-	-	-	-	CAMK2A	A8K161	NA	NA	Not found	NA	NA	NA
rs2217641	snp	3PRIME_UTR	1	C/T	2487	2487	-	-	149601889	149601889	AGGAGGGGTGGCATGATGAG	AAGGCAGCATCCGTCCGTCC	-	-	-	-	-	CAMK2A	A8K161	NA	NA	Not found	NA	NA	NA
rs5872172	in-del	3PRIME_UTR	1	-/A	2444	2443	-	-	149601933	149601932	TAGGCTAGAATGCCCGGGCT	GGTGCCCACCAGGGGCTGGG	-	-	-	-	-	CAMK2A	A8K161	NA	NA	Not found	NA	NA	NA
rs33920720	in-del	3PRIME_UTR	1	-/A	2443	2442	-	-	149601934	149601933	GTAGGCTAGAATGCCCGGGC	TGGTGCCCACCAGGGGCTGG	-	-	-	-	-	CAMK2A	A8K161	NA	NA	Not found	NA	NA	NA
rs75000324	snp	3PRIME_UTR	1	G/A	2155	2155	-	-	149602221	149602221	CCGCAGAGATCCACTCTGTC	GTGGAGTGGAGCTGCTGGTT	-	-	-	-	-	CAMK2A	A8K161	NA	NA	Not found	NA	NA	NA
rs61217791	in-del	3PRIME_UTR	1	CA/-	2151	2152	-	-	149602224	149602225	GTGCCGCAGAGATCCACTCT	CCGTGGAGTGGAGCTGCTGG	-	-	-	-	-	CAMK2A	A8K161	NA	NA	Not found	NA	NA	NA
rs55976097	snp	SPLICE_SITE	1	T/C	-	-	-	-	149602280	149602280	AAGCACCCCGTGTGTGTCTT	CAGCTGAGGGACCAGGCTGG	-	-	-	-	-	CAMK2A	A8K161	NA	NA	Not found	NA	NA	NA
rs73281739	snp	REGULATORY_REGION	1	T/C	-	-	-	-	149602475	149602475	TGGAGGGGGTTACGTCGGGG	AGCTGCTGCCTTCAGCTCTG	-	-	-	-	-	CAMK2A	A8K161	NA	NA	Not found	NA	NA	NA
rs2241694	snp	SYNONYMOUS_CODING	1	A/G	2043	2043	-	-	149602608	149602608	CGTGTCTGGCACCGCCGGGA	GGCAAATGGCAGATCGTCCA	D	459	459	DAGGIPRTAQSEETRVWHRR	GKWQIVHFHRSGAPSVLPH	CAMK2A	A8K161	0.07798	rs4958468	Not found	NA	NA	NA
rs41287120	snp	SYNONYMOUS_CODING	1	G/A	2028	2028	-	-	149602623	149602623	CAGTCGGAGGAGACCCGTGT	TGGCACCGCCGGGATGGCAA	V	454	454	ITQYLDAGGIPRTAQSEETR	WHRRDGKWQIVHFHRSGAPS	CAMK2A	A8K161	NA	NA	Not found	NA	NA	NA
GA004753	snp	ESSENTIAL_SPLICE_SITE	1	A/C	-	-	-	-	149607753	149607753	CGATTCTATTTTGAAAACCG	GAGCAATTCCTTCTCTCTGT	-	-	-	-	-	CAMK2A	A8K161	NA	NA	nan	NA	NA	NA
GA022855	snp	ESSENTIAL_SPLICE_SITE	1	C/A	-	-	-	-	149607754	149607754	TCGATTCTATTTTGAAAACC	TGAGCAATTCCTTCTCTCTG	-	-	-	-	-	CAMK2A	A8K161	NA	NA	nan	NA	NA	NA
GA004754	snp	SPLICE_SITE	1	G/T	-	-	-	-	149618314	149618314	ATCTCCTGTATTCTCTTTGG	AGGAATCCTCAGAGAGCACC	-	-	-	-	-	CAMK2A	A8K161	NA	NA	nan	NA	NA	NA
rs55696902	snp	SYNONYMOUS_CODING	1	G/A	1629	1629	-	-	149624745	149624745	GGAGGGAAGAGTGGGGGAAA	AAGAAGAGCGATGGTGTGAA	N	321	321	GAILTTMLATRNFSGGKSGG	KKSDGVKESSESTNTTIEDE	CAMK2A	A8K161	NA	NA	Not found	NA	NA	NA
rs34518883	in-del	ESSENTIAL_SPLICE_SITE	1	-/C	-	-	-	-	149627379	149627378	GCCCTCTTCTTATGTCTTGC	AGGGAGCCATTCTCACCACG	-	-	-	-	-	CAMK2A	A8K161	NA	NA	Not found	NA	NA	NA
rs35495165	in-del	FRAMESHIFT_CODING	1	-/C	1502	1501	-	-	149629854	149629853	AGCACCGCTCCACCGTGGCA	TCCTGCATGCACAGACAGGA	-	279	279	RITAAEALKHPWISHRSTVA	CMHRQETVDCLKKFNARRKL	CAMK2A	A8K161	NA	NA	Not found	NA	NA	NA
GA004755	snp	ESSENTIAL_SPLICE_SITE	1	C/G	-	-	-	-	149630250	149630250	TTAAGCACCCCTGGATCTCG	TGAGCCTTCCTCAGCAGGAC	-	-	-	-	-	CAMK2A	A8K161	NA	NA	nan	NA	NA	NA
rs17854002	snp	NON_SYNONYMOUS_CODING	1	G/T	1333	1333	1	IPR011009,Superfamily,Kinase-like_dom;IPR000719,pfscan,Prot_kinase_cat_dom;IPR020635,Smart,Tyr_Pkinase_cat_dom;IPR002290,Smart,Ser/Thr_prot_kinase_dom;	149631339	149631339	AGGACCAGCACCGCCTGTAC	AGCAGATCAAAGCCGGCGCC	Q/K	223	223	LYILLVGYPPFWDEDQHRLY	QIKAGAYDFPSPEWDTVTPE	CAMK2A	A8K161	NA	NA	0	possibly damaging	NA	0.999999
rs11956781	snp	NON_SYNONYMOUS_CODING	1	T/A	1322	1322	1	IPR011009,Superfamily,Kinase-like_dom;IPR000719,pfscan,Prot_kinase_cat_dom;IPR020635,Smart,Tyr_Pkinase_cat_dom;IPR002290,Smart,Ser/Thr_prot_kinase_dom;	149631350	149631350	GTTCTGGGATGAGGACCAGC	CCGCCTGTACCAGCAGATCA	H/L	219	219	CGVILYILLVGYPPFWDEDQ	RLYQQIKAGAYDFPSPEWDT	CAMK2A	A8K161	NA	NA	0	probably damaging,possibly damaging	NA	-0.672536
rs2288799	snp	SPLICE_SITE	1	A/G	-	-	-	-	149631413	149631413	TGAAGGTTCTCTGGTCCTCT	TCCAGGGGTCATCCTGTACA	-	-	-	-	-	CAMK2A	A8K161	0.5	rs10463293	Not found	NA	NA	NA
rs55856831	snp	SYNONYMOUS_CODING	1	C/T	978	978	-	-	149636355	149636355	TTTGAAGATATCGTGGCCCG	GAGTATTACAGTGAGGCGGA	R	104	104	HHYLIFDLVTGGELFEDIVA	EYYSEADASHCIQQILEAVL	CAMK2A	A8K161	NA	NA	Not found	NA	NA	NA
rs73268710	snp	SYNONYMOUS_CODING	1	G/A	933	933	-	-	149637131	149637131	GGACACCACTACCTGATCTT	GACCTGTGAGTTTGGCCCCG	F	89	89	HPNIVRLHDSISEEGHHYLI	DLVTGGELFEDIVAREYYSE	CAMK2A	A8K161	NA	NA	Not found	NA	NA	NA
rs61732056	snp	NON_SYNONYMOUS_CODING	1	G/C	886	886	1	IPR011009,Superfamily,Kinase-like_dom;IPR000719,pfscan,Prot_kinase_cat_dom;IPR020635,Smart,Tyr_Pkinase_cat_dom;IPR002290,Smart,Ser/Thr_prot_kinase_dom;	149637178	149637178	GCCTTGCCCCGCCCACAGTC	GACTACATGACAGCATCTCA	R/G	74	74	HQKLEREARICRLLKHPNIV	LHDSISEEGHHYLIFDLVTG	CAMK2A	A8K161	NA	NA	Not found	NA	NA	NA
rs55877006	snp	SYNONYMOUS_CODING	1	G/C	861	861	-	-	149644541	149644541	CGTGAAGCCCGCATCTGCCG	CTGCTGAAGCACCCCAACAT	R	65	65	NTKKLSARDHQKLEREARIC	LLKHPNIVRLHDSISEEGHH	CAMK2A	A8K161	NA	NA	Not found	NA	NA	NA
GA022856	snp	SPLICE_SITE	1	G/C	-	-	-	-	149644581	149644581	TCACATGAGCCTCTGTGTTT	AGACCATCAGAAGCTGGAGC	-	-	-	-	-	CAMK2A	A8K161	NA	NA	nan	NA	NA	NA
rs2304042	snp	5PRIME_UTR	1	G/A	154	154	-	-	149644807	149644807	AGAATCATGGAAACGGAGGC	AGAGAGGGCGAGGGATGTGC	-	-	-	-	-	CAMK2A	A8K161	NA	NA	Not found	NA	NA	NA
rs75245941	snp	5PRIME_UTR	1	G/C	147	147	-	-	149644814	149644814	ACATTTAAGAATCATGGAAA	GGAGGCCAGAGAGGGCGAGG	-	-	-	-	-	CAMK2A	A8K161	NA	NA	Not found	NA	NA	NA
rs76054023	snp	5PRIME_UTR	1	C/G	105	105	-	-	149644856	149644856	AGGGCCTGAGGAACAGGCCT	GAGGAGTCTCGGAGAAGCCT	-	-	-	-	-	CAMK2A	A8K161	NA	NA	Not found	NA	NA	NA
rs10476934	snp	5PRIME_UTR	1	G/A	60	60	-	-	149644901	149644901	TCTGCTTGTAGAGGTGAAGT	GGCCATTTAGTCTGGCTAGA	-	-	-	-	-	CAMK2A	A8K161	NA	NA	Not found	NA	NA	NA
rs56178981	snp	SYNONYMOUS_CODING	1	G/A	819	819	-	-	149652632	149652632	AACACAAAGAAGCTGTCAGC	AGAGGTAGGTGCCTGATTTC	A	51	51	VKVLAGQEYAAKIINTKKLS	RDHQKLEREARICRLLKHPN	CAMK2A	A8K161	NA	NA	Not found	NA	NA	NA
rs6861622	snp	NON_SYNONYMOUS_CODING	1	T/A	694	694	1	-	149669161	149669161	CCATCACCTGCACCCGCTTC	CGGAAGAGTACCAGCTCTTC	T/S	10	10	HRSGAPSVLPH	EEYQLFEELGKGAFSVVRRC	CAMK2A	A8K161	NA	NA	0.05	benign	NA	0.999999
rs11539000	snp	5PRIME_UTR	1	G/T	630	630	-	-	149669225	149669225	CAGCGCCTCAGTCCTGGTCC	CCAGTCCCAAGCCTCACCTG	-	-	-	-	-	CAMK2A	A8K161	NA	NA	Not found	NA	NA	NA
rs873593	snp	5PRIME_UTR	1	C/T	384	384	-	-	149669471	149669471	GGCGTCCGAGAGCAGGTTTC	CAGTGGAAGGCAGGCAGGTG	-	-	-	-	-	CAMK2A	A8K161	NA	NA	Not found	NA	NA	NA
rs75877535	snp	REGULATORY_REGION	1	A/C	139	139	-	-	149669716	149669716	AATGCGGCACCCACTGGCTG	TACCATGGCAACTGCCTTTT	-	-	-	-	-	CAMK2A	A8K161	NA	NA	Not found	NA	NA	NA
rs873592	snp	5PRIME_UTR	1	G/A	99	99	-	-	149669756	149669756	GGTAACTGCATCCTGTCATT	GTTCCTGGGGACCATCCGGA	-	-	-	-	-	CAMK2A	A8K161	0.07798	rs10037049,rs17111118	Not found	NA	NA	NA
rs71586166	snp	REGULATORY_REGION	1	C/T	18	18	-	-	149669837	149669837	GCA	AACCCAGCTGTTGCCAGGGC	-	-	-	-	-	CAMK2A	A8K161	NA	NA	Not found	NA	NA	NA
rs73796397	snp	REGULATORY_REGION	1	G/T	13	13	-	-	149669842	149669842	TCTGTGCA	CTTAGAACCCAGCTGTTGCC	-	-	-	-	-	CAMK2A	A8K161	NA	NA	Not found	NA	NA	NA
rs35846860	in-del	5PRIME_UTR	1	-/G	32	31	-	-	39795777	39795776	CCACTCGCTGCTCTGCGGGG	AGGCGGGCGCTCCCGCAGGG	-	-	-	-	-	MAP3K7IP1	A8K6K3	NA	NA	Not found	NA	NA	NA
rs35226610	in-del	5PRIME_UTR	1	G/-	49	49	-	-	39795794	39795794	GGGAGGCGGGCGCTCCCGCA	GGGTTCCTCCAAGATGGCGG	-	-	-	-	-	MAP3K7IP1	A8K6K3	NA	NA	Not found	NA	NA	NA
rs6001584	snp	SYNONYMOUS_CODING	1	G/A	104	104	-	-	39811019	39811019	GTCCTTCCCCAGGAGCAGCA	CCAAGCTGGACAGATGACCT	Q	14	14	QSVVTAP	PSWTDDLPLCHLSGVGSASN	MAP3K7IP1	A8K6K3	NA	NA	Not found	NA	NA	NA
rs28481724	snp	SYNONYMOUS_CODING	1	C/T	392	392	-	-	39812801	39812801	CCTGTGTCCCCCTAGGCCTT	GATGTGGTGGAGAGGAGCTT	F	110	110	LGQLNAEHAEADVRRVLLQA	DVVERSFLESIDDALAEKAS	MAP3K7IP1	A8K6K3	NA	NA	Not found	NA	NA	NA
rs35469986	snp	NON_SYNONYMOUS_CODING	1	T/C	517	517	1	IPR001932,Smart,PP2C-related;IPR001932,Superfamily,PP2C-related;	39813759	39813759	TCCTCAGTATCAGAAGATCC	TGAGAGACTCAAGACGTTAG	L/P	152	152	QSQLPEGVPQHQLPPQYQKI	ERLKTLEREISGGAMAVVAV	MAP3K7IP1	A8K6K3	NA	NA	0.01	NA	NA	0.275999
rs35289423	in-del	SPLICE_SITE	1	-/G	-	-	-	-	39814857	39814856	TCTTTCGCAGCTGGGTGAGT	GGGGAGAGTGGGAGCGGAAG	-	-	-	-	-	MAP3K7IP1	A8K6K3	NA	NA	Not found	NA	NA	NA
rs17001096	snp	NON_SYNONYMOUS_CODING	1	T/G	734	734	1	IPR001932,Smart,PP2C-related;IPR001932,Superfamily,PP2C-related;	39815531	39815531	TTTCCCTCCGTAGGCTTGGA	GCTGGAAAGATCAAGCAGGT	D/E	224	224	NVDHTTENEDELFRLSQLGL	AGKIKQVGIICGQESTRRIG	MAP3K7IP1	A8K6K3	NA	NA	0.27	possibly damaging,benign	benign	-0.289929
rs78700996	snp	NON_SYNONYMOUS_CODING	1	T/G	881	881	1	IPR001932,Smart,PP2C-related;IPR001932,Superfamily,PP2C-related;	39817874	39817874	ATCGCAGAGCCAGAAATCCA	GGGGCACAGCCGCTGGATGG	H/Q	273	273	TDIDLLSAAKSKPIIAEPEI	GAQPLDGVTGFLVLMSEGLY	MAP3K7IP1	A8K6K3	NA	NA	Not found	NA	NA	NA
rs36044118	snp	SYNONYMOUS_CODING	1	C/T	1127	1127	-	-	39822851	39822851	GCCAGGTTCTGCCCCCGGCA	GAGGACATGACCCTGCTAGT	H	355	355	KRIHSDTFASGGERARFCPR	EDMTLLVRNFGYPLGEMSQP	MAP3K7IP1	A8K6K3	NA	NA	Not found	NA	NA	NA
rs34288773	snp	NON_SYNONYMOUS_CODING	1	C/T	1165	1165	-	-	39822889	39822889	AGTGAGGAACTTTGGCTACC	GCTGGGCGAAATGAGCCAGC	P/L	368	368	RARFCPRHEDMTLLVRNFGY	LGEMSQPTPSPAPAAGGRVY	MAP3K7IP1	A8K6K3	NA	NA	0	NA	NA	-0.908414
rs35110569	snp	3PRIME_UTR	1	A/G	1600	1600	-	-	39826250	39826250	CAGCCGGAGAATGCAGCCCA	GCAGGGCCTGGCATGGGGCA	-	-	-	-	-	MAP3K7IP1	A8K6K3	NA	NA	Not found	NA	NA	NA
rs34745489	snp	3PRIME_UTR	1	A/G	1603	1603	-	-	39826253	39826253	CCGGAGAATGCAGCCCAAGC	GGGCCTGGCATGGGGCAGGA	-	-	-	-	-	MAP3K7IP1	A8K6K3	NA	NA	Not found	NA	NA	NA
rs35053016	snp	3PRIME_UTR	1	C/G	1683	1683	-	-	39826333	39826333	CGGCCAGCAGGTGCCCCATC	TCTGCCCACAGCAGACTCTG	-	-	-	-	-	MAP3K7IP1	A8K6K3	NA	NA	Not found	NA	NA	NA
rs35064716	snp	3PRIME_UTR	1	G/A	1711	1711	-	-	39826361	39826361	ACAGCAGACTCTGTCCCATG	CTCTCCGGGCAGTAGAGTGT	-	-	-	-	-	MAP3K7IP1	A8K6K3	NA	NA	Not found	NA	NA	NA
rs17001102	snp	3PRIME_UTR	1	T/G	1744	1744	-	-	39826394	39826394	TAGAGTGTGTGAGTGCAGAC	GGACCTGTGGTTCATACCTT	-	-	-	-	-	MAP3K7IP1	A8K6K3	NA	NA	Not found	NA	NA	NA
rs35186391	snp	3PRIME_UTR	1	C/T	1774	1774	-	-	39826424	39826424	GTTCATACCTTGTCACCACC	GGGAAGCTGAAGGCCACTTC	-	-	-	-	-	MAP3K7IP1	A8K6K3	NA	NA	Not found	NA	NA	NA
rs1046847	snp	3PRIME_UTR	1	T/G	1851	1851	-	-	39826501	39826501	TCAGAGCAGAGGGCCAGGTA	AGAAACCGCAGTGGGCCTGC	-	-	-	-	-	MAP3K7IP1	A8K6K3	NA	NA	Not found	NA	NA	NA
rs1046848	snp	3PRIME_UTR	1	A/G	1852	1852	-	-	39826502	39826502	CAGAGCAGAGGGCCAGGTAT	GAAACCGCAGTGGGCCTGCA	-	-	-	-	-	MAP3K7IP1	A8K6K3	NA	NA	Not found	NA	NA	NA
rs34258099	snp	3PRIME_UTR	1	G/A	1877	1877	-	-	39826527	39826527	CCGCAGTGGGCCTGCAAGCC	CCCGAGCCTCCCCAGCAGCC	-	-	-	-	-	MAP3K7IP1	A8K6K3	NA	NA	Not found	NA	NA	NA
rs1046849	snp	3PRIME_UTR	1	C/T	2051	2051	-	-	39826701	39826701	CTCTCAGCCCTGTGCTCCTG	ATCCAGAGTGGAACCCAGGC	-	-	-	-	-	MAP3K7IP1	A8K6K3	NA	NA	Not found	NA	NA	NA
rs1046850	snp	REGULATORY_REGION	1	C/T	2081	2081	-	-	39826731	39826731	GGAACCCAGGCTGGTGTCCG	ATCTGTCCCTGGGCCCCACC	-	-	-	-	-	MAP3K7IP1	A8K6K3	NA	NA	Not found	NA	NA	NA
rs34008856	snp	REGULATORY_REGION	1	G/A	2117	2117	-	-	39826767	39826767	CCACCCCTGGACCTGCCTTG	TTGTGTCATCTGTTGTAAAC	-	-	-	-	-	MAP3K7IP1	A8K6K3	NA	NA	Not found	NA	NA	NA
rs5750822	snp	3PRIME_UTR	1	G/A	2138	2138	-	-	39826788	39826788	TTGTGTCATCTGTTGTAAAC	TTCAGGAGGACCAGGGCAGC	-	-	-	-	-	MAP3K7IP1	A8K6K3	0.3165	rs5750825,rs5757670,rs7949	Not found	NA	NA	NA
rs1063115	snp	3PRIME_UTR	1	C/G	2155	2155	-	-	39826805	39826805	AACGTTCAGGAGGACCAGGG	AGCATCTGGGGCCTGGGATG	-	-	-	-	-	MAP3K7IP1	A8K6K3	NA	NA	Not found	NA	NA	NA
rs76997437	snp	3PRIME_UTR	1	C/T	2167	2167	-	-	39826817	39826817	GACCAGGGCAGCATCTGGGG	CTGGGATGGCCACAGAAGGG	-	-	-	-	-	MAP3K7IP1	A8K6K3	NA	NA	Not found	NA	NA	NA
rs35389868	in-del	3PRIME_UTR	1	-/G	2170	2169	-	-	39826820	39826819	CAGGGCAGCATCTGGGGCCT	GGGATGGCCACAGAAGGGGC	-	-	-	-	-	MAP3K7IP1	A8K6K3	NA	NA	Not found	NA	NA	NA
rs1046851	snp	3PRIME_UTR	1	A/G	2520	2520	-	-	39827170	39827170	GAAAGAAAGAGGAGTGGAAA	TGGTTCCAGGAGGGAAGAGG	-	-	-	-	-	MAP3K7IP1	A8K6K3	NA	NA	Not found	NA	NA	NA
rs35161617	snp	3PRIME_UTR	1	C/T	2582	2582	-	-	39827232	39827232	GGGAGGCATAGGAGAAGGGT	GGGCCAGCCCAGCCCAGGGC	-	-	-	-	-	MAP3K7IP1	A8K6K3	NA	NA	Not found	NA	NA	NA
rs34207713	snp	3PRIME_UTR	1	G/T	2794	2794	-	-	39827444	39827444	GTCAGTATCCAGGACCCCCC	GATTCTCCACGCCCTCCCCA	-	-	-	-	-	MAP3K7IP1	A8K6K3	NA	NA	Not found	NA	NA	NA
rs5757669	snp	3PRIME_UTR	1	G/A	2885	2885	-	-	39827535	39827535	GCCGCTGTCGCACAGCCTCT	GGGTGCTTGGTCTCTGCGAA	-	-	-	-	-	MAP3K7IP1	A8K6K3	NA	NA	Not found	NA	NA	NA
rs7949	snp	3PRIME_UTR	1	G/A	2903	2903	-	-	39827553	39827553	CTGGGGTGCTTGGTCTCTGC	AAGTCAAAGGCCTGACAGCT	-	-	-	-	-	MAP3K7IP1	A8K6K3	0.3165	rs5750825,rs5757670	Not found	NA	NA	NA
rs34804656	snp	3PRIME_UTR	1	G/A	2906	2906	-	-	39827556	39827556	GGGTGCTTGGTCTCTGCGAA	TCAAAGGCCTGACAGCTCTG	-	-	-	-	-	MAP3K7IP1	A8K6K3	NA	NA	Not found	NA	NA	NA
rs74373284	snp	3PRIME_UTR	1	G/A	3083	3083	-	-	39827733	39827733	AAGCCATCTCTGTTCTGCAG	TGAGAGGATTTAAAGTCAGT	-	-	-	-	-	MAP3K7IP1	A8K6K3	NA	NA	Not found	NA	NA	NA
rs13058220	snp	3PRIME_UTR	1	G/A	1418	1418	-	-	39832586	39832586	CCCCAGGGTAGGAAGGAAGC	CCTACACCAAGGGGCCCTCT	-	-	-	-	-	MAP3K7IP1	A8K6K3	NA	NA	Not found	NA	NA	NA
rs10854722	snp	ESSENTIAL_SPLICE_SITE	1	G/A	-	-	-	-	39913557	39913557	GGACCCAGGAGAGGCCCCGA	GTGGGAGGGTTCTGTAAATA	-	-	-	-	-	MAP3K7IP1	A8K6K3	0.3303	rs1028321,rs5750844	Not found	NA	NA	NA
rs34307528	in-del	FRAMESHIFT_CODING	1	-/G	119	118	-	-	39913560	39913559	CCCAGGAGAGGCCCCGAGGT	GGGAGGGTTCTGTAAATACA	-	40	40	QLNAEHAEADVRRVLLQAFD	GGFCKYRLLRVS	MAP3K7IP1	A8K6K3	NA	NA	Not found	NA	NA	NA
rs56011629	snp	5PRIME_UTR	1	T/C	48	48	-	-	134273355	134273355	GGCAGCGCCTCTCAGGCCAC	CCCGAGGGACCCCGAGGACG	-	-	-	-	-	TBPL1	A8K8F5	NA	NA	Not found	NA	NA	NA
rs55972523	snp	5PRIME_UTR	1	G/A	98	98	-	-	134273405	134273405	CCCAGGGCGACGGTTCAAAC	GGCCATTGTGCGCCCCCGGG	-	-	-	-	-	TBPL1	A8K8F5	NA	NA	Not found	NA	NA	NA
rs13206902	snp	5PRIME_UTR	1	T/G	462	462	-	-	134273769	134273769	AATTCGCCTAGTGAGGAATC	CACTAGGGGAATTTATCGCG	-	-	-	-	-	TBPL1	A8K8F5	NA	NA	Not found	NA	NA	NA
rs2239558	snp	5PRIME_UTR	1	G/C	471	471	-	-	134273778	134273778	AGTGAGGAATCTCACTAGGG	AATTTATCGCGACATCATAA	-	-	-	-	-	TBPL1	A8K8F5	NA	NA	Not found	NA	NA	NA
rs35692939	in-del	FRAMESHIFT_CODING	1	-/C	616	615	-	-	134301274	134301273	AACCACCCCAATGGATGCAG	ACAGTGATGTTGCATTGGAC	-	4	4	PFEIRLPEFTKNNRPHA	SDVALDILITNVVCVFRTRC	TBPL1	A8K8F5	NA	NA	Not found	NA	NA	NA
rs17849302	snp	NON_SYNONYMOUS_CODING	1	T/C	736	736	1	IPR012294,Superfamily,TFIID_C/glycos_N;	134301394	134301394	TGTAATTTATAAACGTGATG	TGGAGTAAGTATCTGAGTTT	V/A	44	44	CHLNLRKIALEGANVIYKRD	GKVLMKLRKPRITATIWSSG	TBPL1	A8K8F5	NA	NA	0.23	benign	NA	-0.999999
rs41286222	snp	NON_SYNONYMOUS_CODING	1	C/A	820	820	1	IPR000814,Pfam,TBP;IPR012294,Superfamily,TFIID_C/glycos_N;	134303785	134303785	AATTATTTGCACTGGAGCAA	AAGGTAAATGCTACTTGGGT	T/K	72	72	RKPRITATIWSSGKIICTGA	SEEEAKFGARRLARSLQKLG	TBPL1	A8K8F5	NA	NA	0	NA	NA	0.999999
rs2076583	snp	SPLICE_SITE	1	C/T	-	-	-	-	134304023	134304023	GAAACTAGGTTTTCAGGTAA	GTTTTCAAATAGTATCTAAA	-	-	-	-	-	TBPL1	A8K8F5	0.4679	rs35776966	Not found	NA	NA	NA
rs78080205	snp	SPLICE_SITE	1	G/T	-	-	-	-	134305711	134305711	TTAATTGTGGCTTATTTTGT	TAGTTACGAACCTGAACTTC	-	-	-	-	-	TBPL1	A8K8F5	NA	NA	Not found	NA	NA	NA
rs35936179	in-del	FRAMESHIFT_CODING	1	-/C	671	670	-	-	134305724	134305723	ATTTTGTGTAGTTACGAACC	TGAACTTCATCCTGCTGTGT	-	132	132	PFEIRLPEFTKNNRPHASYE	ELHPAVCYRIKSLRATLQIF	TBPL1	A8K8F5	NA	NA	1	NA	NA	NA
rs78601981	snp	3PRIME_UTR	1	T/C	801	801	-	-	134305854	134305854	CTTATCAATTATGGATTGAA	GATACAAGATGCTCATACCA	-	-	-	-	-	TBPL1	A8K8F5	NA	NA	Not found	NA	NA	NA
rs3822940	snp	REGULATORY_REGION	1	A/G	-	-	-	-	134306705	134306705	ACTAGGCATTCATGTCAGAG	GTAGCATTAGCATGCTGTGT	-	-	-	-	-	TBPL1	A8K8F5	NA	NA	Not found	NA	NA	NA
rs11553666	snp	3PRIME_UTR	1	T/G	845	845	-	-	134308187	134308187	GAAATTTTATAATTCACCAC	TAATTGGTTAGAATCTCTAA	-	-	-	-	-	TBPL1	A8K8F5	0.08796	NA	Not found	NA	NA	NA
rs36028195	in-del	REGULATORY_REGION	1	-/A	911	910	-	-	134308253	134308252	CATTGGACTCAAAAGGAAAA	CTGGACCAACAATAATTGAG	-	-	-	-	-	TBPL1	A8K8F5	NA	NA	Not found	NA	NA	NA
rs12526265	snp	5PRIME_UTR	1	G/T	38	38	-	-	80713641	80713641	CGGCAGAGCCTCGCACCCGC	AAGATTATTACTAGGGAGAT	-	-	-	-	-	TTK	A8K8U5	NA	NA	Not found	NA	NA	NA
rs34758583	in-del	5PRIME_UTR	1	G/-	74	74	-	-	80713677	80713677	GAGATGTTTTTACCCCTGAG	ACACCTGAGCCCTTAAGTGG	-	-	-	-	-	TTK	A8K8U5	NA	NA	Not found	NA	NA	NA
rs16891400	snp	5PRIME_UTR	1	G/A	119	119	-	-	80713722	80713722	GGCTTCGAGGGAGGGGGGCC	ATAAGGCGACTTCAGACAGG	-	-	-	-	-	TTK	A8K8U5	NA	NA	Not found	NA	NA	NA
rs2295838	snp	5PRIME_UTR	1	C/T	358	358	-	-	80713961	80713961	CTAAGCCAGGCTGTGAGAAC	GCGGGAAACGAAGGAGAAGG	-	-	-	-	-	TTK	A8K8U5	0.2936	rs1897870	Not found	NA	NA	NA
rs73747959	snp	REGULATORY_REGION	1	T/C	380	380	-	-	80713983	80713983	CGGGAAACGAAGGAGAAGGG	GGCGGTGGGGTCAGTAAAGG	-	-	-	-	-	TTK	A8K8U5	NA	NA	Not found	NA	NA	NA
rs240218	snp	5PRIME_UTR	1	G/A	482	482	-	-	80714085	80714085	TCCTCTCACTGGGTAGGTTT	CTCGGGAGTGGCTACCTCCC	-	-	-	-	-	TTK	A8K8U5	0.4541	rs239560	Not found	NA	NA	NA
rs79212871	snp	5PRIME_UTR	1	A/C	503	503	-	-	80714106	80714106	CTCGGGAGTGGCTACCTCCC	GGCAAAAATTCGGCCTGGTT	-	-	-	-	-	TTK	A8K8U5	NA	NA	Not found	NA	NA	NA
rs45570634	snp	5PRIME_UTR	1	C/A	537	537	-	-	80714140	80714140	CCTGGTTAAACTGGAAAGAC	AGGAAAGCCCGCCCACGGGC	-	-	-	-	-	TTK	A8K8U5	NA	NA	Not found	NA	NA	NA
rs45437302	snp	5PRIME_UTR	1	C/G	589	589	-	-	80714192	80714192	GCCTGCAAAGTGCCAGCACC	TACCAACCCAGGCGCCGCAC	-	-	-	-	-	TTK	A8K8U5	NA	NA	Not found	NA	NA	NA
rs465480	snp	5PRIME_UTR	1	G/C	610	610	-	-	80714213	80714213	TACCAACCCAGGCGCCGCAC	GGTGGGGTCGCGGCCGCAGG	-	-	-	-	-	TTK	A8K8U5	NA	NA	Not found	NA	NA	NA
rs465483	snp	5PRIME_UTR	1	G/T	630	630	-	-	80714233	80714233	GGGTGGGGTCGCGGCCGCAG	CTCTTCCGGGGCGGGCCTAG	-	-	-	-	-	TTK	A8K8U5	NA	NA	Not found	NA	NA	NA
rs45452496	snp	5PRIME_UTR	1	C/T	673	673	-	-	80714276	80714276	TGACGCAGGAGGAGGGGCGG	CCCCGTCGCACAAGAACCAA	-	-	-	-	-	TTK	A8K8U5	NA	NA	Not found	NA	NA	NA
rs187066	snp	5PRIME_UTR	1	T/C	785	785	-	-	80714388	80714388	AACGTGTTTGCGGAAAGGAG	TTGGGTTCCATCTTTTCATT	-	-	-	-	-	TTK	A8K8U5	0.004587	rs239557,rs240227	Not found	NA	NA	NA
rs192130	snp	5PRIME_UTR	1	T/C	69	69	-	-	80714495	80714495	GCAGCCGGTGTAGGGGCTCA	TGTTAGCGCTGGTCGGTGAG	-	-	-	-	-	TTK	A8K8U5	NA	NA	Not found	NA	NA	NA
rs2295839	snp	REGULATORY_REGION	1	G/T	-	-	-	-	80714510	80714510	GCTCATTGTTAGCGCTGGTC	GTGAGGGGTGGGGCGAGGTG	-	-	-	-	-	TTK	A8K8U5	0.05046	NA	Not found	NA	NA	NA
rs45441206	snp	SPLICE_SITE	1	G/C	-	-	-	-	80714553	80714553	GGCAGCTCGGAGCCAGGTAT	CGACGCGGCTAAACGAGCTG	-	-	-	-	-	TTK	A8K8U5	NA	NA	Not found	NA	NA	NA
rs240226	snp	NON_SYNONYMOUS_CODING	1	T/G	222	222	-	-	80715838	80715838	TTAGAATGCAGGCTACATGA	GGCAGGGTTTTTGTCTGTTA	D/E	52	52	LTDELSLNKISADTTECRLH	GRVFVCYIHRTLNGVWHMIT	TTK	A8K8U5	NA	NA	Not found	NA	NA	NA
rs2230513	snp	NON_SYNONYMOUS_CODING	1	C/T	1119	1119	1	IPR013212,Smart,Mad3_BUB1_I;	80717676	80717676	TTACAGTCAAGCAATTGAAG	GCTTCCCCCAGATAAATATG	A/V	97	97	VPLSDALLNKLIGRYSQAIE	LPPDKYGQNESFARIQVRFA	TTK	A8K8U5	0.004854	NA	0.27	benign	benign	0.074877
rs56051245	snp	NON_SYNONYMOUS_CODING	1	G/A	1148	1148	1	IPR013212,Smart,Mad3_BUB1_I;	80717705	80717705	CAGATAAATATGGCCAAAAT	AGAGTTTTGCTAGAATTCAA	E/K	107	107	LIGRYSQAIEALPPDKYGQN	SFARIQVRFAELKAIQEPDD	TTK	A8K8U5	NA	NA	0	NA	NA	NA
rs56195800	snp	SYNONYMOUS_CODING	1	T/C	1336	1336	-	-	80720568	80720568	AAACAACTTCTTCAAAAAGC	GTAGAACGTGGAGCAGTACC	A	169	169	FAQFELSQGNVKKSKQLLQK	VERGAVPLEMLEIALRNLNL	TTK	A8K8U5	NA	NA	Not found	NA	NA	NA
rs239559	snp	SPLICE_SITE	1	G/C	-	-	-	-	80721523	80721523	TAACAAAACTAAACAGGTAA	TTACTTTCAATCTGCTTGAT	-	-	-	-	-	TTK	A8K8U5	NA	NA	Not found	NA	NA	NA
rs34662763	in-del	FRAMESHIFT_CODING	1	-/C	1654	1653	-	-	80721626	80721625	TGCCCATTTGGAAGAGTCCC	AGTTAACCTTCTAAATAGCC	-	275	275	YRNSLRQTNKTKQSCPFGRV	VNLLNSPDCDVKTDDSVVPC	TTK	A8K8U5	NA	NA	1	NA	NA	NA
rs61735783	snp	NON_SYNONYMOUS_CODING	1	C/G	1895	1895	-	-	80724261	80724261	TTATTACTGATTCAATAACC	TGAAGAATAAAACGGAATCA	L/V	356	356	KEPLVSDEKSSELIITDSIT	KNKTESSLLAKLEETKEYQE	TTK	A8K8U5	NA	NA	Not found	NA	NA	NA
rs61735782	snp	NON_SYNONYMOUS_CODING	1	A/G	2015	2015	-	-	80732118	80732118	CTAAGAGAAAGTCAGAGTGT	TTAACCAGAATCCTGCTGCA	I/V	396	396	EPEVPESNQKQWQSKRKSEC	NQNPAASSNHWQIPELARKV	TTK	A8K8U5	NA	NA	Not found	NA	NA	NA
rs56270911	snp	SYNONYMOUS_CODING	1	A/C	2035	2035	-	-	80732138	80732138	ATTAACCAGAATCCTGCTGC	TCTTCAAATCACTGGCAGAT	A	402	402	SNQKQWQSKRKSECINQNPA	SSNHWQIPELARKVNTEKHT	TTK	A8K8U5	NA	NA	Not found	NA	NA	NA
rs16891423	snp	SYNONYMOUS_CODING	1	G/A	2059	2059	-	-	80732162	80732162	TCAAATCACTGGCAGATTCC	GAGTTAGCCCGAAAAGTTAA	P	410	410	KRKSECINQNPAASSNHWQI	ELARKVNTEKHTTFEQPVFS	TTK	A8K8U5	NA	NA	Not found	NA	NA	NA
rs1801379	snp	SYNONYMOUS_CODING	1	A/G	2071	2071	-	-	80732174	80732174	CAGATTCCGGAGTTAGCCCG	AAAGTTAATACAGAGGTAAC	R	414	414	ECINQNPAASSNHWQIPELA	KVNTEKHTTFEQPVFSVSKQ	TTK	A8K8U5	NA	NA	Not found	NA	NA	NA
rs74677005	snp	STOP_GAINED	1	C/A	2124	2124	-	-	80736135	80736135	GCAACCTGTCTTTTCAGTTT	AAAACAGTCACCACCAATAT	S/*	432	432	LARKVNTEKHTTFEQPVFSV	KQSPPISTSKWFDPKSICKT	TTK	A8K8U5	NA	NA	Not found	NA	NA	NA
rs2230510	snp	SYNONYMOUS_CODING	1	A/C/G	2137	2137	-	-	80736148	80736148	TCAGTTTCAAAACAGTCACC	CCAATATCAACATCTAAATG	P	436	436	VNTEKHTTFEQPVFSVSKQS	PISTSKWFDPKSICKTPSSN	TTK	A8K8U5	NA	NA	Not found	NA	NA	NA
rs56007972	snp	NON_SYNONYMOUS_CODING	1	A/T	2370	2370	1	-	80741206	80741206	TTTAGCATCTTCTTCAGCAA	TGAATGCATTTCGGTTAAAG	N/I	514	514	QHQILATPLQNLQVLASSSA	ECISVKGRIYSILKQIGSGG	TTK	A8K8U5	NA	NA	0	NA	NA	NA
rs1801465	snp	SYNONYMOUS_CODING	1	A/T	2407	2407	-	-	80741243	80741243	AAAGGAAGAATTTATTCCAT	TTAAAGCAGATAGGAAGTGG	I	526	526	QVLASSSANECISVKGRIYS	LKQIGSGGSSKVFQVLNEKK	TTK	A8K8U5	NA	NA	Not found	NA	NA	NA
rs55988913	snp	NON_SYNONYMOUS_CODING	1	T/C	2486	2486	1	IPR020635,Smart,Tyr_Pkinase_cat_dom;IPR002290,Smart,Ser/Thr_prot_kinase_dom;IPR017442,Pfam,Se/Thr_prot_kinase-like_dom;IPR000719,pfscan,Prot_kinase_cat_dom;IPR011009,Superfamily,Kinase-like_dom;	80744747	80744747	AACAGATATATGCTATAAAA	ATGTGAACTTAGAAGAAGCA	Y/H	553	553	GGSSKVFQVLNEKKQIYAIK	VNLEEADNQTLDSYRNEIAY	TTK	A8K8U5	NA	NA	0.22	NA	NA	NA
rs61738280	snp	NON_SYNONYMOUS_CODING	1	A/G	2570	2570	1	IPR020635,Smart,Tyr_Pkinase_cat_dom;IPR002290,Smart,Ser/Thr_prot_kinase_dom;IPR017442,Pfam,Se/Thr_prot_kinase-like_dom;IPR000719,pfscan,Prot_kinase_cat_dom;IPR011009,Superfamily,Kinase-like_dom;	80744831	80744831	TGAATAAACTACAACAACAC	GTGATAAGATCATCCGACTT	S/G	581	581	NQTLDSYRNEIAYLNKLQQH	DKIIRLYDYEITDQYIYMVM	TTK	A8K8U5	NA	NA	Not found	NA	NA	NA
rs55951238	snp	NON_SYNONYMOUS_CODING	1	A/C	2574	2574	1	IPR020635,Smart,Tyr_Pkinase_cat_dom;IPR002290,Smart,Ser/Thr_prot_kinase_dom;IPR017442,Pfam,Se/Thr_prot_kinase-like_dom;IPR000719,pfscan,Prot_kinase_cat_dom;IPR011009,Superfamily,Kinase-like_dom;	80744835	80744835	TAAACTACAACAACACAGTG	TAAGATCATCCGACTTTATG	D/A	582	582	QTLDSYRNEIAYLNKLQQHS	KIIRLYDYEITDQYIYMVME	TTK	A8K8U5	NA	NA	0.01	NA	NA	NA
rs55918562	snp	SYNONYMOUS_CODING	1	T/C	2638	2638	-	-	80745022	80745022	ATCTACATGGTAATGGAGTG	GGAAATATTGATCTTAATAG	C	603	603	KIIRLYDYEITDQYIYMVME	GNIDLNSWLKKKKSIDPWER	TTK	A8K8U5	NA	NA	Not found	NA	NA	NA
rs1801351	snp	NON_SYNONYMOUS_CODING	1	A/G	2667	2667	1	IPR020635,Smart,Tyr_Pkinase_cat_dom;IPR002290,Smart,Ser/Thr_prot_kinase_dom;IPR017442,Pfam,Se/Thr_prot_kinase-like_dom;IPR000719,pfscan,Prot_kinase_cat_dom;IPR011009,Superfamily,Kinase-like_dom;	80745051	80745051	TGATCTTAATAGTTGGCTTA	AAAGAAAAAATCCATTGATC	K/R	613	613	TDQYIYMVMECGNIDLNSWL	KKKSIDPWERKSYWKNMLEA	TTK	A8K8U5	NA	NA	0.56	benign	NA	0.427966
rs57363908	snp	NON_SYNONYMOUS_CODING	1	G/A	2867	2867	1	IPR020635,Smart,Tyr_Pkinase_cat_dom;IPR002290,Smart,Ser/Thr_prot_kinase_dom;IPR017442,Pfam,Se/Thr_prot_kinase-like_dom;IPR000719,pfscan,Prot_kinase_cat_dom;IPR011009,Superfamily,Kinase-like_dom;	80746308	80746308	ATACAACAAGTGTTGTTAAA	ATTCTCAGGTAAGACTTAAT	D/N	680	680	KLIDFGIANQMQPDTTSVVK	SQVGTVNYMPPEAIKDMSSS	TTK	A8K8U5	NA	NA	0	NA	NA	NA
rs2230512	snp	NON_SYNONYMOUS_CODING	1	G/A	3098	3098	1	IPR002290,Smart,Ser/Thr_prot_kinase_dom;IPR017442,Pfam,Se/Thr_prot_kinase-like_dom;IPR000719,pfscan,Prot_kinase_cat_dom;IPR011009,Superfamily,Kinase-like_dom;	80749554	80749554	ATCATGAAATTGAATTTCCC	ATATTCCAGAGAAAGATCTT	D/N	757	757	INQISKLHAIIDPNHEIEFP	IPEKDLQDVLKCCLKRDPKQ	TTK	A8K8U5	NA	NA	0.24	benign	benign	0.999999
rs17849351	snp	NON_SYNONYMOUS_CODING	1	C/A	3192	3192	1	IPR002290,Smart,Ser/Thr_prot_kinase_dom;IPR017442,Pfam,Se/Thr_prot_kinase-like_dom;IPR000719,pfscan,Prot_kinase_cat_dom;IPR011009,Superfamily,Kinase-like_dom;	80749971	80749971	TCCTGAGCTCCTGGCTCATC	ATATGTTCAAATTCAAACTC	P/Q	788	788	KCCLKRDPKQRISIPELLAH	YVQIQTHPVNQMAKGTTEEM	TTK	A8K8U5	NA	NA	0.01	probably damaging	NA	-0.999999
rs1801460	snp	SYNONYMOUS_CODING	1	A/C	3193	3193	-	-	80749972	80749972	CCTGAGCTCCTGGCTCATCC	TATGTTCAAATTCAAACTCA	P	788	788	KCCLKRDPKQRISIPELLAH	YVQIQTHPVNQMAKGTTEEM	TTK	A8K8U5	NA	NA	Not found	NA	NA	NA
rs55901486	snp	NON_SYNONYMOUS_CODING	1	G/A	3279	3279	1	-	80750383	80750383	TGTTCTGGGCCAACTTGTTG	TCTGAATTCTCCTAACTCCA	G/D	817	817	VNQMAKGTTEEMKYVLGQLV	LNSPNSILKAAKTLYEHYSG	TTK	A8K8U5	NA	NA	0.12	NA	NA	NA
rs61735784	snp	NON_SYNONYMOUS_CODING	1	A/C	3293	3293	1	-	80750397	80750397	TTGTTGGTCTGAATTCTCCT	ACTCCATTTTGAAAGCTGCT	N/H	822	822	KGTTEEMKYVLGQLVGLNSP	SILKAAKTLYEHYSGGESHN	TTK	A8K8U5	NA	NA	Not found	NA	NA	NA
rs17254634	snp	3PRIME_UTR	1	G/A	3423	3423	-	-	80751942	80751942	TGCAGTTATTCGTAATGTCA	ATACCACCTATAAAATATAT	-	-	-	-	-	TTK	A8K8U5	0.1343	NA	Not found	NA	NA	NA
rs75507435	snp	3PRIME_UTR	1	G/A	3552	3552	-	-	80752071	80752071	ATTATCTTTAAAAGAAAACT	TAAAAATAGCAACCACTTAT	-	-	-	-	-	TTK	A8K8U5	NA	NA	Not found	NA	NA	NA
rs17176133	snp	3PRIME_UTR	1	C/T	3575	3575	-	-	80752094	80752094	AAAATAGCAACCACTTATGG	ACTGTATATATTGTAGACTT	-	-	-	-	-	TTK	A8K8U5	NA	NA	Not found	NA	NA	NA
rs1535421	snp	3PRIME_UTR	1	T/C	3587	3587	-	-	80752106	80752106	ACTTATGGCACTGTATATAT	GTAGACTTGTTTTCTCTGTT	-	-	-	-	-	TTK	A8K8U5	NA	NA	Not found	NA	NA	NA
rs35683233	in-del	REGULATORY_REGION	1	G/-	-	-	-	-	104154260	104154260	CTCCGGGGGGCCGAGAAGGG	CTTTCCCGGCCCTGAGCCCT	-	-	-	-	-	NFKB2	A8K9D9	NA	NA	Not found	NA	NA	NA
rs11574843	snp	5PRIME_UTR	1	G/A	48	48	-	-	104154276	104154276	AGGGGCTTTCCCGGCCCTGA	CCCTGCTGGCAGGCGAGGTG	-	-	-	-	-	NFKB2	A8K9D9	NA	NA	Not found	NA	NA	NA
rs17114509	in-del	5PRIME_UTR	1	G/-	98	98	-	-	104154326	104154326	GTCCCAGGTGGGTCGGGCGC	GAGAGAAGCCGCAACCAGAG	-	-	-	-	-	NFKB2	A8K9D9	NA	NA	Not found	NA	NA	NA
rs3833904	in-del	5PRIME_UTR	1	G/-	99	99	-	-	104154327	104154327	TCCCAGGTGGGTCGGGCGCG	AGAGAAGCCGCAACCAGAGC	-	-	-	-	-	NFKB2	A8K9D9	NA	NA	Not found	NA	NA	NA
rs17114512	snp	5PRIME_UTR	1	C/A	119	119	-	-	104154347	104154347	GAGAGAAGCCGCAACCAGAG	CGCCGCCACGGTGAGTGGCT	-	-	-	-	-	NFKB2	A8K9D9	NA	NA	Not found	NA	NA	NA
rs56117791	snp	5PRIME_UTR	1	G/A	126	126	-	-	104154479	104154479	ACAGCCGGAAAGGGCGCGCA	GCGACGACACTCGGATCCAC	-	-	-	-	-	NFKB2	A8K9D9	NA	NA	Not found	NA	NA	NA
rs11574844	snp	5PRIME_UTR	1	G/A	139	139	-	-	104154492	104154492	GCGCGCAGGCGACGACACTC	GATCCACGTCGACACCGTTG	-	-	-	-	-	NFKB2	A8K9D9	NA	NA	Not found	NA	NA	NA
rs60757928	snp	5PRIME_UTR	1	G/T	171	171	-	-	104154524	104154524	ACACCGTTGTACAAAGATAC	CGGACCCGTACGTACACCTG	-	-	-	-	-	NFKB2	A8K9D9	NA	NA	Not found	NA	NA	NA
rs45581936	snp	NON_SYNONYMOUS_CODING	1	G/A	290	290	-	-	104156028	104156028	AGGGTCTGGATGGTATTATT	AATATGATGATTTCAAATTG	E/K	14	14	HPQPQVH	YDDFKLNSSIVEPKEPAPET	NFKB2	A8K9D9	NA	NA	0.17	NA	NA	NA
rs34925126	in-del	FRAMESHIFT_CODING	1	-/C	320	319	-	-	104156058	104156057	ATTTCAAATTGAACTCCTCC	ATTGTGGAACCCAAGGAGCC	-	24	23	CYNPGLDGIIEYDDFKLNSS	IVEPKEPAPETADGPYLVIV	NFKB2	A8K9D9	NA	NA	Not found	NA	NA	NA
rs55877362	snp	NON_SYNONYMOUS_CODING	1	G/A	347	347	-	-	104156085	104156085	AACCCAAGGAGCCAGCCCCA	AAACAGGTCAGCAAGTTCAC	E/K	33	33	IEYDDFKLNSSIVEPKEPAP	TADGPYLVIVEQPKQRGFRF	NFKB2	A8K9D9	NA	NA	0.05	NA	NA	NA
rs45586935	snp	SPLICE_SITE	1	G/A	751	751	-	-	104157164	104157164	TCTAGGCCCCAGGGCCTTAC	GGTATGGGTGCAGGGGGTGG	T	167	167	MGTMIQKLQRQRLRSRPQGL	EAEQRELEQEAKELKKVMDL	NFKB2	A8K9D9	NA	NA	Not found	NA	NA	NA
rs3188993	snp	NON_SYNONYMOUS_CODING	1	T/C	888	888	1	IPR011539,pfscan,RHD;IPR000451,Prints,NF_Rel_dor;IPR011539,Pfam,RHD;	104157419	104157419	CCTGCCCCTGAAGCCAGTCA	CTCCCAGCCCATCCATGACA	I/T	213	213	RFSAFLRASDGSFSLPLKPV	SQPIHDSKSPGASNLKISRM	NFKB2	A8K9D9	NA	NA	0.09	NA	NA	-0.579166
rs11550592	snp	NON_SYNONYMOUS_CODING	1	G/T	1119	1119	1	IPR002909,Pfam,IPT_TIG_rcpt;IPR002909,Smart,IPT_TIG_rcpt;IPR000451,Prints,NF_Rel_dor;	104158158	104158158	CCAGTATGCCATTGTGTTCC	GACACCCCCCTATCACAAGA	R/L	290	290	WQAFGDFSPTDVHKQYAIVF	TPPYHKMKIERPVTVFLQLK	NFKB2	A8K9D9	NA	NA	0	NA	NA	-0.999999
rs2295587	snp	SYNONYMOUS_CODING	1	C/T	1228	1228	-	-	104158267	104158267	TCCAAACAGTTCACCTATTA	CCTCTGGTGGAAGGTGGAGC	Y	326	326	FLQLKRKRGGDVSDSKQFTY	PLVEDKEEVQRKRRKALPTF	NFKB2	A8K9D9	NA	NA	Not found	NA	NA	NA
rs45580031	snp	NON_SYNONYMOUS_CODING	1	G/C	1301	1301	-	-	104158555	104158555	CCACCTTCTCCCAGCCCTTC	GGGGTGGCTCCCACATGGGT	G/R	351	351	DKEEVQRKRRKALPTFSQPF	GGSHMGGGSGGAAGGYGGAG	NFKB2	A8K9D9	NA	NA	0	NA	NA	0.999999
rs1048961	snp	NON_SYNONYMOUS_CODING	1	G/T	1399	1399	-	-	104158702	104158702	TGGGGGAGGCCGGGCGTGGT	GCTCACGCCTGTAATCCAGC	G/C	400	400	GGVKVREAVEEKNLGEAGRG	SRL	NFKB2	A8K9D9	NA	NA	Not found	NA	NA	NA
rs11574847	snp	SYNONYMOUS_CODING	1	C/T	1384	1384	-	-	104159061	104159061	ACAGGTGGCAGCCTCGGTTT	TTCCCCTCCTCCCTGGCCTA	F	378	378	GGSGGAAGGYGGAGGGGSLG	FPSSLAYSPYQSGAGPMGCY	NFKB2	A8K9D9	NA	NA	Not found	NA	NA	NA
rs11574848	snp	NON_SYNONYMOUS_CODING	1	C/G	1425	1425	1	,Seg,;	104159102	104159102	CAGCCCCTACCAGTCCGGCG	GGGCCCCATGGGCTGCTACC	A/G	392	392	GGGSLGFFPSSLAYSPYQSG	GPMGCYPGGGGGAQMAATVP	NFKB2	A8K9D9	NA	NA	0.15	NA	benign	0.486557
rs55847683	snp	SYNONYMOUS_CODING	1	G/T	1462	1462	-	-	104159139	104159139	TACCCGGGAGGCGGGGGCGG	GCGCAGATGGCCGCCACGGT	G	404	404	AYSPYQSGAGPMGCYPGGGG	AQMAATVPSRDSGEEAAEPS	NFKB2	A8K9D9	NA	NA	Not found	NA	NA	NA
rs4919633	snp	SYNONYMOUS_CODING	1	A/G	1519	1519	-	-	104159196	104159196	GGGGAGGAAGCCGCGGAGCC	AGCGCCCCCTCCAGGACCCC	P	423	423	GGAQMAATVPSRDSGEEAAE	SAPSRTPQCEPQAPEMLQRA	NFKB2	A8K9D9	NA	NA	Not found	NA	NA	NA
rs45471103	snp	NON_SYNONYMOUS_CODING	1	G/C	1604	1604	1	-	104159360	104159360	AGTACAACGCGCGCCTGTTC	GCCTGGCGCAGCGCAGCGCC	G/R	452	452	CEPQAPEMLQRAREYNARLF	LAQRSARALLDYGVTADARA	NFKB2	A8K9D9	NA	NA	0.08	NA	NA	NA
GA027211	snp	ESSENTIAL_SPLICE_SITE	1	G/C	-	-	-	-	104159836	104159836	CTCTCGCTCCCCAACCCCCA	ACCACTGCACCTAGCCATCA	-	-	-	-	-	NFKB2	A8K9D9	NA	NA	nan	NA	NA	NA
rs34916280	snp	SYNONYMOUS_CODING	1	C/A	1858	1858	-	-	104160058	104160058	CCCCTGCACCTGGCGGTGAT	ACGGGGCAGACGAGTGTGGT	I	536	536	DLGVVNLTNHLHQTPLHLAV	TGQTSVVSFLLRVGADPALL	NFKB2	A8K9D9	NA	NA	Not found	NA	NA	NA
rs45454603	snp	SYNONYMOUS_CODING	1	G/A	1870	1870	-	-	104160070	104160070	GCGGTGATCACGGGGCAGAC	AGTGTGGTGAGCTTTCTGCT	T	540	540	VNLTNHLHQTPLHLAVITGQ	SVVSFLLRVGADPALLDRHG	NFKB2	A8K9D9	NA	NA	Not found	NA	NA	NA
rs4919634	snp	SYNONYMOUS_CODING	1	A/G	2071	2071	-	-	104160434	104160434	CTGTATCCAGTACACCTGGC	GTCCGAGCCCGAAGCCCTGA	A	607	607	PAVPQLLHMPDFEGLYPVHL	VRARSPECLDLLVDSGAEVE	NFKB2	A8K9D9	NA	NA	Not found	NA	NA	NA
rs17849676	snp	SYNONYMOUS_CODING	1	A/T	2137	2137	-	-	104160500	104160500	GGGGCTGAAGTGGAGGCCAC	GAGCGGCAGGGGGGACGAAC	T	629	629	RARSPECLDLLVDSGAEVEA	ERQGGRTALHLATEMEELGL	NFKB2	A8K9D9	NA	NA	Not found	NA	NA	NA
rs11574851	snp	SYNONYMOUS_CODING	1	C/T	2344	2344	-	-	104160959	104160959	GCTGACATCCATGCTGAAAA	GAGGAGCCCCTGTGCCCACT	N	698	698	LGYPTLTRLLLKAGADIHAE	EEPLCPLPSPPTSDSDSDSE	NFKB2	A8K9D9	0.06019	NA	Not found	NA	NA	NA
rs11191279	snp	SYNONYMOUS_CODING	1	C/T	2489	2489	-	-	104161221	104161221	CCCAGGTGAAGACCTTGCTG	TAAATGCTGCTCAGAACACC	L	747	747	SFRGHTPLDLTCSTKVKTLL	NAAQNTMEPPLTPPSPAGPG	NFKB2	A8K9D9	0.00463	NA	Not found	NA	NA	NA
rs41293042	snp	NON_SYNONYMOUS_CODING	1	C/T	2499	2499	-	-	104161231	104161231	GACCTTGCTGCTAAATGCTG	TCAGAACACCATGGAGCCAC	A/V	750	750	GHTPLDLTCSTKVKTLLLNA	QNTMEPPLTPPSPAGPGLSL	NFKB2	A8K9D9	NA	NA	Not found	NA	NA	NA
rs12770339	snp	SYNONYMOUS_CODING	1	A/G	2803	2803	-	-	104161891	104161891	AGGCTGCTGAGGGGTCCAGA	ACCCGAGACAAGCTGCCCAG	E	851	851	LLEALSDMGLEEGVRLLRGP	TRDKLPSTAEVKEDSAYGSQ	NFKB2	A8K9D9	NA	NA	Not found	NA	NA	NA
rs3204369	snp	NON_SYNONYMOUS_CODING	1	G/A	2876	2876	-	-	104162056	104162056	GGAGCCAGTCAGTGGAGCAG	AGGCAGAGAAGCTGGGCCCA	E/K	876	876	LPSTAEVKEDSAYGSQSVEQ	AEKLGPPPEPPGGLCHGHPQ	NFKB2	A8K9D9	NA	NA	Not found	NA	NA	NA
rs45534636	snp	REGULATORY_REGION	1	G/C	-	-	-	-	104162453	104162453	-	-	-	-	-	-	-	NFKB2	A8K9D9	NA	NA	Not found	NA	NA	NA
rs11102305	snp	REGULATORY_REGION	1	T/C	-	-	-	-	112082770	112082770	CAAGAAAAACGCCTTTCTGG	ACACAGTGATATGCAGAGCA	-	-	-	-	-	RAP1A	A8KAH9	0.04587	NA	Not found	NA	NA	NA
rs75054485	snp	5PRIME_UTR	1	C/T	91	91	-	-	112084930	112084930	TCGAACACACGCGACAAGAG	AAAGAAGTTAAAAGAGAAGT	-	-	-	-	-	RAP1A	A8KAH9	NA	NA	Not found	NA	NA	NA
rs72695278	snp	5PRIME_UTR	1	A/G	218	218	-	-	112170151	112170151	ATTACCCTGTGTATAAGAGT	TGTGTCTCACTGCACCTTCA	-	-	-	-	-	RAP1A	A8KAH9	NA	NA	Not found	NA	NA	NA
GA000905	snp	SPLICE_SITE	1	C/G	-	-	-	-	112233953	112233953	TGATTTTTTTGTTTGTTTTT	AGATCGTCAGTATTTAAACA	-	-	-	-	-	RAP1A	A8KAH9	NA	NA	nan	NA	NA	NA
rs35440055	in-del	FRAMESHIFT_CODING	1	-/G	353	352	-	-	112234016	112234015	AGCTAGTGGTCCTTGGTTCA	GGAGGCGTTGGGAAGTCTGC	-	12	11	PKKKSCLLL	GGVGKSALTVQFVQGIFVEK	RAP1A	A8KAH9	NA	NA	Not found	NA	NA	NA
GA019195	snp	ESSENTIAL_SPLICE_SITE	1	T/C	-	-	-	-	112234041	112234041	CGTTGGGAAGTCTGCTCTGG	AAGTTAGCCACCTAACTGTA	-	-	-	-	-	RAP1A	A8KAH9	NA	NA	nan	NA	NA	NA
rs72991083	snp	SPLICE_SITE	1	G/A	-	-	-	-	112240125	112240125	GATACTGCAGGGACAGTAAG	ATGTTTTCTCTTTTTTTGAT	-	-	-	-	-	RAP1A	A8KAH9	NA	NA	Not found	NA	NA	NA
rs11550787	snp	SYNONYMOUS_CODING	1	C/T	700	700	-	-	112247021	112247021	GAAGATGAGCGAGTAGTTGG	AAAGAGCAGGGCCAGAATTT	G	127	127	EDVPMILVGNKCDLEDERVV	KEQGQNLARQWCNCAFLESS	RAP1A	A8KAH9	NA	NA	Not found	NA	NA	NA
rs11550785	snp	SYNONYMOUS_CODING	1	C/T	863	863	-	-	112251846	112251846	AGCCTAAAAAGAAATCATGT	TGCTGCTCTAGGCCCATAGT	L	182	182	VRQINRKTPVEKKKPKKKSC	LL	RAP1A	A8KAH9	NA	NA	Not found	NA	NA	NA
rs75942770	snp	3PRIME_UTR	1	T/C	971	971	-	-	112255120	112255120	CAGACTTCAAAAATAAAAAA	CTGAAGAGGCTTCTCCTGTT	-	-	-	-	-	RAP1A	A8KAH9	NA	NA	Not found	NA	NA	NA
rs6573	snp	3PRIME_UTR	1	C/A	1240	1240	-	-	112255389	112255389	GATCTTTTTATCATGATCCT	CCTATCAAGCACTAAAAAGT	-	-	-	-	-	RAP1A	A8KAH9	0.156	rs1047401	Not found	NA	NA	NA
rs1803876	snp	3PRIME_UTR	1	C/T	1344	1344	-	-	112255493	112255493	AGCAGATAACTTTTTTGAGT	ATTGACTTCATTTTATATTT	-	-	-	-	-	RAP1A	A8KAH9	NA	NA	Not found	NA	NA	NA
rs6698505	snp	3PRIME_UTR	1	T/C	1575	1575	-	-	112255864	112255864	ACACTGGCTTTAAACTATAC	AAGTAACTGGTGATTTCTCT	-	-	-	-	-	RAP1A	A8KAH9	NA	NA	Not found	NA	NA	NA
rs59275433	snp	3PRIME_UTR	1	G/T	2318	2318	-	-	112256607	112256607	ATACTGTCTCTTTGCAACTA	GTATGAAGAAGTGTTCATGC	-	-	-	-	-	RAP1A	A8KAH9	NA	NA	Not found	NA	NA	NA
rs72991096	snp	3PRIME_UTR	1	C/A	2750	2750	-	-	112257039	112257039	TTCTAAATACTACCTTGTCA	ATCTATTGTGTAGTTATTTA	-	-	-	-	-	RAP1A	A8KAH9	NA	NA	Not found	NA	NA	NA
rs11102325	snp	3PRIME_UTR	1	T/C	2904	2904	-	-	112257193	112257193	GATTCCTTTGTCACATCTTA	ACAGTCCACTTGGGTTAAAG	-	-	-	-	-	RAP1A	A8KAH9	NA	NA	Not found	NA	NA	NA
rs75862173	snp	3PRIME_UTR	1	A/T	3229	3229	-	-	112257518	112257518	ATTAGTATGTGTGGCTATTT	AAGTATAATGACTTTGGTTT	-	-	-	-	-	RAP1A	A8KAH9	NA	NA	Not found	NA	NA	NA
rs72222174	in-del	3PRIME_UTR	1	-/T	3420	3419	-	-	112257709	112257708	CTTCAACATCGGTTAATACT	TTTTTTTTTTTTGAGATGGA	-	-	-	-	-	RAP1A	A8KAH9	NA	NA	Not found	NA	NA	NA
rs11434885	in-del	3PRIME_UTR	1	-/T	3428	3427	-	-	112257717	112257716	TCGGTTAATACTTTTTTTTT	TTTTGAGATGGAGTCTCGCC	-	-	-	-	-	RAP1A	A8KAH9	NA	NA	Not found	NA	NA	NA
rs71697162	in-del	3PRIME_UTR	1	-/T	3429	3428	-	-	112257718	112257717	CGGTTAATACTTTTTTTTTT	TTTGAGATGGAGTCTCGCCC	-	-	-	-	-	RAP1A	A8KAH9	NA	NA	Not found	NA	NA	NA
rs11102326	snp	3PRIME_UTR	1	C/T	3495	3495	-	-	112257784	112257784	TCAGTCTCCGCTCACTGCAA	CTCTGCCTCCCGGGTTCAAA	-	-	-	-	-	RAP1A	A8KAH9	NA	NA	Not found	NA	NA	NA
rs72991098	snp	3PRIME_UTR	1	C/T	3700	3700	-	-	112257989	112257989	GGATTACAGGCGTGAGCCAC	GCGCCTGGCCCGGTTAATAC	-	-	-	-	-	RAP1A	A8KAH9	NA	NA	Not found	NA	NA	NA
rs77060494	snp	3PRIME_UTR	1	G/T	3824	3824	-	-	112258113	112258113	AGAGTTTACAATCTAATTGG	CAGGGAAGATACTACAGTTC	-	-	-	-	-	RAP1A	A8KAH9	NA	NA	Not found	NA	NA	NA
rs79339627	snp	3PRIME_UTR	1	A/G	3904	3904	-	-	112258193	112258193	GCTGCATGGGTAATTATCTT	AGAACTTTTGGCAAAATATG	-	-	-	-	-	RAP1A	A8KAH9	NA	NA	Not found	NA	NA	NA
rs12038204	snp	3PRIME_UTR	1	A/G	3963	3963	-	-	112258252	112258252	TCTTCTCCCTACAACTCTGA	CTAATCTGTGTTTGGCACCT	-	-	-	-	-	RAP1A	A8KAH9	NA	NA	Not found	NA	NA	NA
rs552802	snp	3PRIME_UTR	1	G/T	4256	4256	-	-	112258545	112258545	GTGCCTCAGTTTTGTCTTAG	CACTGAGGGACAGAAAGAGA	-	-	-	-	-	RAP1A	A8KAH9	NA	NA	Not found	NA	NA	NA
rs1047401	snp	3PRIME_UTR	1	T/C	4983	4983	-	-	112259272	112259272	AAGAAGCAAGAGATTGGCTG	TCCTCTTGAGGAAAAACCTT	-	-	-	-	-	RAP1A	A8KAH9	0.1606	NA	Not found	NA	NA	NA
rs4839163	snp	3PRIME_UTR	1	A/T	5017	5017	-	-	112259306	112259306	AAACCTTAATAAACCTTCCC	TTTTAAA	-	-	-	-	-	RAP1A	A8KAH9	NA	NA	Not found	NA	NA	NA
rs72861729	snp	3PRIME_UTR	1	G/A	748	748	-	-	79976582	79976582	AATAAATCAAAACTGTCTCT	CCA	-	-	-	-	-	STRA13	A8MT69	NA	NA	Not found	NA	NA	NA
rs11555480	snp	NON_SYNONYMOUS_CODING	1	C/T	202	202	-	-	79977201	79977201	AAGACGCGCTCCGTGTGGAC	TGGACCAGCTGGAGAAGGTG	V/M	49	49	KEAAVRGVRQAQAEDALRVD	DQLEKVLPQLLLDF	STRA13	A8MT69	NA	NA	0.21	benign	NA	0.650072
rs17850522	snp	NON_SYNONYMOUS_CODING	1	A/G	197	197	-	-	79977206	79977206	GGCAGAAGACGCGCTCCGTG	GGACGTGGACCAGCTGGAGA	V/A	47	47	KTKEAAVRGVRQAQAEDALR	DVDQLEKVLPQLLLDF	STRA13	A8MT69	NA	NA	0.08	benign	NA	-0.365874
rs75826554	snp	NON_SYNONYMOUS_CODING	1	G/A	188	188	-	-	79977215	79977215	GCAGGCCCAGGCAGAAGACG	GCTCCGTGTGGACGTGGACC	A/V	44	44	KDDKTKEAAVRGVRQAQAED	LRVDVDQLEKVLPQLLLDF	STRA13	A8MT69	NA	NA	Not found	NA	NA	NA
rs17850521	snp	SYNONYMOUS_CODING	1	G/A	159	159	-	-	79977244	79977244	ACCGCAGAAGCAGCAGTCCG	GGCGTGCGGCAGGCCCAGGC	R	34	34	LVSRLLHLHFKDDKTKEAAV	GVRQAQAEDALRVDVDQLEK	STRA13	A8MT69	NA	NA	Not found	NA	NA	NA
rs3934983	snp	5PRIME_UTR	1	C/A	39	39	-	-	79980756	79980756	GGGGCGGGGTTCCGGTGGGC	CGCGTTGAGGCTGCGGTCAT	-	-	-	-	-	STRA13	A8MT69	0.4037	NA	Not found	NA	NA	NA
rs74878749	snp	5PRIME_UTR	1	A/C	5	5	-	-	79980790	79980790	AAAACTGTCTCTCCCA	TGGCTGGAGGCGCGGGGCGG	-	-	-	-	-	STRA13	A8MT69	NA	NA	Not found	NA	NA	NA
rs4072802	snp	REGULATORY_REGION	1	G/A	-	-	-	-	79981199	79981199	CTGATAAGAGGCAGGGAAGG	CCTGAAGGATTTGGAGTTGA	-	-	-	-	-	STRA13	A8MT69	NA	NA	Not found	NA	NA	NA
rs11552878	snp	REGULATORY_REGION	1	C/T	-	-	-	-	79981475	79981475	CCTCTCGCGTTTCTCACCGC	GAAGCAGCAGTCCGCGGCGT	-	-	-	-	-	STRA13	A8MT69	NA	NA	Not found	NA	NA	NA
rs35507252	in-del	3PRIME_UTR	1	-/C	2588	2587	-	-	39078375	39078374	AGGAATGAGTCCCTAGGGGG	GTGTCAGGAACTAGTCCTTG	-	-	-	-	-	MAP4K1	A8MWC4	NA	NA	Not found	NA	NA	NA
rs12975825	snp	NON_SYNONYMOUS_CODING	1	T/C	2540	2540	-	-	39079880	39079880	CACGATCTCGCCTCACTGCA	CCTCCTCCTCCCAGGTTCAA	N/S	811	811	TFRLLGSPRLECSGTISPHC	LLLPGSSNSPASASRVAGIT	MAP4K1	A8MWC4	NA	NA	0	benign	NA	NA
GA016310	snp	ESSENTIAL_SPLICE_SITE	1	A/T	-	-	-	-	39090715	39090715	GGAGGCCACGCTGGAAATGG	GAGGAACCATACCGGGCCAG	-	-	-	-	-	MAP4K1	A8MWC4	NA	NA	nan	NA	NA	NA
GA016311	snp	ESSENTIAL_SPLICE_SITE	1	C/G	-	-	-	-	39090716	39090716	AGGAGGCCACGCTGGAAATG	TGAGGAACCATACCGGGCCA	-	-	-	-	-	MAP4K1	A8MWC4	NA	NA	nan	NA	NA	NA
rs35423612	snp	SYNONYMOUS_CODING	1	C/T	1578	1578	-	-	39092142	39092142	TGTGCCCTTCTCGTAAAGTT	TTCAATGGCTGCCCCCTCCG	L	490	490	PLLPPKKEKMKRKGCALLVK	FNGCPLRIHSTAAWTHPSTK	MAP4K1	A8MWC4	NA	NA	Not found	NA	NA	NA
GA016313	snp	SPLICE_SITE	1	G/T	-	-	-	-	39092168	39092168	TGGCCCCGCGGCGACCTGCC	AGGGATGTGCCCTTCTCGTA	-	-	-	-	-	MAP4K1	A8MWC4	NA	NA	nan	NA	NA	NA
rs11666305	snp	NON_SYNONYMOUS_CODING	1	C/A	1365	1365	1	-	39096314	39096314	AGCATGGGGGATGATGGGCA	CTGAGCCCGGGGGTGCTGGT	Q/H	419	419	PKPKFRSPSDEGPGSMGDDG	LSPGVLVRCASGPPPNSPRP	MAP4K1	A8MWC4	NA	NA	0.01	benign	NA	0.743521
rs56060067	snp	NON_SYNONYMOUS_CODING	1	G/A	1190	1190	1	-	39098657	39098657	ACAGGCTCGCCTACAGCCTC	TCGAGACCTCAGGAGCAGCA	P/L	361	361	FRKLRGMETRPPANTARLQP	RDLRSSSPRKQLSESSDDDY	MAP4K1	A8MWC4	NA	NA	0.09	NA	NA	NA
rs34591617	snp	NON_SYNONYMOUS_CODING	1	G/A	1159	1159	1	-	39098766	39098766	TCCGAGGAATGGAGACCAGA	CCCCAGCCAACACCGTGAGA	P/S	351	351	DADCCRRHMEFRKLRGMETR	PANTARLQPPRDLRSSSPRK	MAP4K1	A8MWC4	NA	NA	0.21	NA	benign	0.999999
rs56072295	snp	SYNONYMOUS_CODING	1	A/C	1053	1053	-	-	39100297	39100297	CAGCTACCCCCTGCTATCCC	CGGCGGATCAGATCCACCCA	P	315	315	GKGPSIGDIEDEEPELPPAI	RRIRSTHRSSSLGIPDADCC	MAP4K1	A8MWC4	NA	NA	Not found	NA	NA	NA
rs55924696	snp	NON_SYNONYMOUS_CODING	1	G/T	1042	1042	1	-	39100308	39100308	GCCCCTCTGCCCAGCTACCC	CTGCTATCCCTCGGCGGATC	P/T	312	312	KNPGKGPSIGDIEDEEPELP	AIPRRIRSTHRSSSLGIPDA	MAP4K1	A8MWC4	NA	NA	0.11	NA	NA	NA
rs2287734	snp	SYNONYMOUS_CODING	1	G/A	990	990	-	-	39100594	39100594	CTTGACAAACTGAAGAATCC	GGGAAAGGACCCTCCATTGG	P	294	294	VSQPGLNRGLILDLLDKLKN	GKGPSIGDIEDEEPELPPAI	MAP4K1	A8MWC4	0.03241	rs13345914,rs2287731,rs2303041,rs750437	Not found	NA	NA	NA
rs73552638	snp	SYNONYMOUS_CODING	1	G/T	892	892	-	-	39101717	39101717	TGACTAAGAGTCCCAAGAAA	GACCCAGCGCCACCAAGATG	R	262	262	KWSAAFHNFIKVTLTKSPKK	PSATKMLSHQLVSQPGLNRG	MAP4K1	A8MWC4	NA	NA	Not found	NA	NA	NA
rs2287731	snp	SPLICE_SITE	1	G/A	-	-	-	-	39101879	39101879	AAGGAAAAAGGCAAATGGTA	GAGAGAGTAACAGGAGGGAG	-	-	-	-	-	MAP4K1	A8MWC4	0.04128	rs2303041,rs2368477,rs750437	Not found	NA	NA	NA
rs35922303	snp	SYNONYMOUS_CODING	1	C/T	750	750	-	-	39103274	39103274	CTGGCCGAGCTACAGCCACC	CTCTTTGATGTGCACCCTCT	P	214	214	ELCDIWSLGITAIELAELQP	LFDVHPLRVLFLMTKSGYQP	MAP4K1	A8MWC4	NA	NA	Not found	NA	NA	NA
rs17847696	snp	NON_SYNONYMOUS_CODING	1	G/A	719	719	1	IPR020635,Smart,Tyr_Pkinase_cat_dom;IPR002290,Smart,Ser/Thr_prot_kinase_dom;IPR001245,Pfam,Ser-Thr/Tyr-Pkinase;IPR000719,pfscan,Prot_kinase_cat_dom;IPR011009,Superfamily,Kinase-like_dom;,Prints,;	39103305	39103305	CATCTGGTCCCTGGGCATCA	GGCCATCGAACTGGCCGAGC	T/M	204	204	AAVALKGGYNELCDIWSLGI	AIELAELQPPLFDVHPLRVL	MAP4K1	A8MWC4	NA	NA	0	probably damaging	NA	-0.993193
rs56029962	snp	SYNONYMOUS_CODING	1	G/A	717	717	-	-	39103307	39103307	GACATCTGGTCCCTGGGCAT	ACGGCCATCGAACTGGCCGA	I	203	203	VAAVALKGGYNELCDIWSLG	TAIELAELQPPLFDVHPLRV	MAP4K1	A8MWC4	NA	NA	Not found	NA	NA	NA
rs75765388	snp	NON_SYNONYMOUS_CODING	1	G/C	662	662	1	IPR020635,Smart,Tyr_Pkinase_cat_dom;IPR002290,Smart,Ser/Thr_prot_kinase_dom;IPR001245,Pfam,Ser-Thr/Tyr-Pkinase;IPR000719,pfscan,Prot_kinase_cat_dom;IPR011009,Superfamily,Kinase-like_dom;	39103362	39103362	GATGGCTCCGGAAGTGGCAG	TGTGGCCCTGAAGGGAGGAT	A/G	185	185	TLARRLSFIGTPYWMAPEVA	VALKGGYNELCDIWSLGITA	MAP4K1	A8MWC4	NA	NA	Not found	NA	NA	NA
rs35958189	in-del	FRAMESHIFT_CODING	1	-/A	540	539	-	-	39104712	39104711	TTCCCAGGGAGCTAACATCC	TCATCAATGATGCTGGGGAG	-	144	144	GLAYLHSQKKIHRDIKGANI	INDAGEVRLADFGISAQIGA	MAP4K1	A8MWC4	NA	NA	1	NA	NA	NA
rs78484109	snp	SPLICE_SITE	1	C/A	-	-	-	-	39106903	39106903	ATTCTTACTCTTGAACCACT	CAGGTTGCAGAAACTCTGGA	-	-	-	-	-	MAP4K1	A8MWC4	NA	NA	Not found	NA	NA	NA
rs35079766	snp	NON_SYNONYMOUS_CODING	1	G/A	316	316	1	IPR020635,Smart,Tyr_Pkinase_cat_dom;IPR002290,Smart,Ser/Thr_prot_kinase_dom;IPR001245,Pfam,Ser-Thr/Tyr-Pkinase;IPR000719,pfscan,Prot_kinase_cat_dom;IPR011009,Superfamily,Kinase-like_dom;	39108034	39108034	TCCTCATATTGAAAACTTGC	GGCACGCCAACATCGTGGCC	R/W	70	70	MEPDDDVSTLQKEILILKTC	HANIVAYHGSYLWLQKLWIC	MAP4K1	A8MWC4	0.004587	NA	Not found	NA	possibly damaging	-0.199272
rs12459095	snp	SPLICE_SITE	1	A/G	-	-	-	-	39108273	39108273	GCCTGACTGCCAACTTCCCC	TTGCAAGGCTCGAGACAAGG	-	-	-	-	-	MAP4K1	A8MWC4	NA	NA	Not found	NA	NA	NA
rs34998200	in-del	FRAMESHIFT_CODING	1	-/C	152	151	-	-	39108493	39108492	TTTTCAATAGAGACCCCCGG	GACCACTATGACCTGCTACA	-	15	15	NLYIQE	HYDLLQRLGGGTYGEVFKAR	MAP4K1	A8MWC4	NA	NA	Not found	NA	NA	NA
rs3180472	snp	3PRIME_UTR	1	G/T	3247	3247	-	-	73314158	73314158	TAAATACACAATGAATTCTT	A	-	-	-	-	-	GRB2	B0LPF3	NA	NA	Not found	NA	NA	NA
rs61757955	snp	3PRIME_UTR	1	A/G	3238	3238	-	-	73314167	73314167	TGTGAATAATAAATACACAA	GAATTCTTCA	-	-	-	-	-	GRB2	B0LPF3	NA	NA	Not found	NA	NA	NA
rs61757954	in-del	3PRIME_UTR	1	A/-	3187	3187	-	-	73314218	73314218	TGTACTTAATCCTTTAACTC	GCGGATAGCATTTGGTAGGT	-	-	-	-	-	GRB2	B0LPF3	NA	NA	Not found	NA	NA	NA
rs1043617	snp	3PRIME_UTR	1	G/A	2964	2964	-	-	73314441	73314441	GCCAGGAGGCGGCAGCTCTT	TGGGCAGAGCCTGTCCCCGC	-	-	-	-	-	GRB2	B0LPF3	NA	NA	Not found	NA	NA	NA
rs3211129	snp	3PRIME_UTR	1	T/G	2799	2799	-	-	73314606	73314606	TAATCTTTTTCTCCACCCAA	CCCCTTCCCACGACAAAAAC	-	-	-	-	-	GRB2	B0LPF3	NA	NA	Not found	NA	NA	NA
rs35280208	snp	3PRIME_UTR	1	C/T	2443	2443	-	-	73314962	73314962	GAGGAGGAAGTCATGGGAAC	CAGCCTCCAGTTGTAGCAGG	-	-	-	-	-	GRB2	B0LPF3	NA	NA	Not found	NA	NA	NA
rs11294952	in-del	3PRIME_UTR	1	T/-	2129	2129	-	-	73315276	73315276	GGGTAGAGCAAAGGAGACAA	GCAGGAGTGGAAGGTGAGGC	-	-	-	-	-	GRB2	B0LPF3	NA	NA	Not found	NA	NA	NA
rs11290288	in-del	3PRIME_UTR	1	T/-	2127	2127	-	-	73315278	73315278	CAGGGTAGAGCAAAGGAGAC	AAGCAGGAGTGGAAGGTGAG	-	-	-	-	-	GRB2	B0LPF3	NA	NA	Not found	NA	NA	NA
rs7219	snp	3PRIME_UTR	1	C/T	2037	2037	-	-	73315368	73315368	TGTTTTAAAATAAGTTAAAG	CAGTCCAGAGCTTTTCAGCC	-	-	-	-	-	GRB2	B0LPF3	0.2202	rs1076094,rs11077787,rs1109033,rs12946365,rs12950752,rs4542691,rs9900586	Not found	NA	NA	NA
rs77649595	snp	3PRIME_UTR	1	T/A	2008	2008	-	-	73315397	73315397	GGTGTTTTTTTTTTTTTTTT	ATTTGTTTTGTTTTAAAATA	-	-	-	-	-	GRB2	B0LPF3	NA	NA	Not found	NA	NA	NA
rs78890175	snp	3PRIME_UTR	1	A/C	1993	1993	-	-	73315412	73315412	GGGTTGCTTCTGAGTGGTGT	TTTTTTTTTTTTTTAATTTG	-	-	-	-	-	GRB2	B0LPF3	NA	NA	Not found	NA	NA	NA
rs35802432	in-del	3PRIME_UTR	1	-/T	1877	1876	-	-	73315529	73315528	TCTCAAAAAAAAAAAAAAAA	AGCCCACCTGAAAGCCTGTC	-	-	-	-	-	GRB2	B0LPF3	NA	NA	Not found	NA	NA	NA
rs61757953	in-del	3PRIME_UTR	1	-/CCA	1729	1728	-	-	73315677	73315676	TAAGAAATTAGCCGGGTGTG	GCACGCACCTGTAGTCCCAG	-	-	-	-	-	GRB2	B0LPF3	NA	NA	Not found	NA	NA	NA
rs55691372	mixed	3PRIME_UTR	1	-/CAC	1728	1727	-	-	73315678	73315677	ATAAGAAATTAGCCGGGTGT	GGCACGCACCTGTAGTCCCA	-	-	-	-	-	GRB2	B0LPF3	NA	NA	Not found	NA	NA	NA
rs60755853	in-del	3PRIME_UTR	1	-/CAC	1725	1724	-	-	73315681	73315680	AAAATAAGAAATTAGCCGGG	TGTGGCACGCACCTGTAGTC	-	-	-	-	-	GRB2	B0LPF3	NA	NA	Not found	NA	NA	NA
rs71795771	in-del	3PRIME_UTR	1	-/CAC	1724	1723	-	-	73315682	73315681	AAAAATAAGAAATTAGCCGG	GTGTGGCACGCACCTGTAGT	-	-	-	-	-	GRB2	B0LPF3	NA	NA	Not found	NA	NA	NA
rs61757952	snp	3PRIME_UTR	1	G/T	1720	1720	-	-	73315685	73315685	ACTAAAAATAAGAAATTAGC	GGGTGTGGCACGCACCTGTA	-	-	-	-	-	GRB2	B0LPF3	NA	NA	Not found	NA	NA	NA
rs61757951	snp	3PRIME_UTR	1	C/T	1595	1595	-	-	73315810	73315810	AGCCCACCTGGGCTGGGCGC	GTGGCTCACGCCTGTAATCC	-	-	-	-	-	GRB2	B0LPF3	NA	NA	Not found	NA	NA	NA
rs71859183	in-del	3PRIME_UTR	1	GA/-	1511	1512	-	-	73315893	73315894	AGACCCCCAGTGTATTTTGT	AAGTTCACAGTAGAGTAGGG	-	-	-	-	-	GRB2	B0LPF3	NA	NA	Not found	NA	NA	NA
rs61757950	snp	3PRIME_UTR	1	T/C	1134	1134	-	-	73316271	73316271	TGGGAGGGGGCGTTGGATTT	AAAATGCCAAAACTTACCTA	-	-	-	-	-	GRB2	B0LPF3	NA	NA	Not found	NA	NA	NA
rs59083128	snp	3PRIME_UTR	1	G/A	1077	1077	-	-	73316328	73316328	AGAACACCTGGCCGGGTCAC	CTGTGACCCTCTCACTTTGG	-	-	-	-	-	GRB2	B0LPF3	NA	NA	Not found	NA	NA	NA
rs55784104	snp	SYNONYMOUS_CODING	1	G/A	908	908	-	-	73316497	73316497	GGAGCTTGCCACGGGCAGAC	GGCATGTTTCCCCGCAATTA	T	202	202	FIHVMDNSDPNWWKGACHGQ	GMFPRNYVTPVNRNV	GRB2	B0LPF3	NA	NA	Not found	NA	NA	NA
rs66532139	in-del	FRAMESHIFT_CODING	1	G/-	744	744	-	-	73317766	73317766	CCAGAAACCAGCAGATATTC	TGCGGGACATAGAACAGGTG	-	148	148	LNELVDYHRSTSVSRNQQIF	RDIEQVPQQPTYVQALFDFD	GRB2	B0LPF3	NA	NA	Not found	NA	NA	NA
rs68194462	in-del	FRAMESHIFT_CODING	1	G/-	743	743	-	-	73317767	73317767	TCCAGAAACCAGCAGATATT	CTGCGGGACATAGAACAGGT	-	147	147	SLNELVDYHRSTSVSRNQQI	LRDIEQVPQQPTYVQALFDF	GRB2	B0LPF3	NA	NA	Not found	NA	NA	NA
rs66656782	in-del	FRAMESHIFT_CODING	1	T/-	726	726	-	-	73317784	73317784	ACAGATCTACATCTGTCTCC	GAAACCAGCAGATATTCCTG	-	142	142	VVKFNSLNELVDYHRSTSVS	NQQIFLRDIEQVPQQPTYVQ	GRB2	B0LPF3	NA	NA	Not found	NA	NA	NA
rs67407146	in-del	FRAMESHIFT_CODING	1	-/T	610	609	-	-	73317901	73317900	CTGTCCCTCCCAGGTTTGGA	AACGATGTGCAGCACTTCAA	-	103	103	FLIRESESAPGDFSLSVKFG	DVQHFKVLRDGAGKYFLWVV	GRB2	B0LPF3	NA	NA	Not found	NA	NA	NA
rs34536280	snp	SYNONYMOUS_CODING	1	G/A	539	539	-	-	73322041	73322041	ATGCTTAGCAAACAGCGGCA	GATGGGGCCTTTCTTATCCG	H	79	79	PWFFGKIPRAKAEEMLSKQR	DGAFLIRESESAPGDFSLSV	GRB2	B0LPF3	NA	NA	Not found	NA	NA	NA
rs1529844	snp	SPLICE_SITE	1	T/C	-	-	-	-	73328773	73328773	TGAAACCACATCCGTAAGTT	AGCTCCATTAGTCTTGGAAG	-	-	-	-	-	GRB2	B0LPF3	NA	NA	Not found	NA	NA	NA
rs55726696	snp	NON_SYNONYMOUS_CODING	1	G/A	478	478	1	,Superfamily,;	73328781	73328781	CATAGAAATGAAACCACATC	GTAAGTTAAGCTCCATTAGT	P/L	59	59	AELNGKDGFIPKNYIEMKPH	WFFGKIPRAKAEEMLSKQRH	GRB2	B0LPF3	NA	NA	0.1	NA	NA	NA
rs61764598	snp	SPLICE_SITE	1	G/C	-	-	-	-	73389624	73389624	GGACATCCTCAAGGTAAGTG	TGATGCCGAGCACAATGCTG	-	-	-	-	-	GRB2	B0LPF3	NA	NA	Not found	NA	NA	NA
rs11552057	snp	NON_SYNONYMOUS_CODING	1	A/G	357	357	1	IPR001452,Superfamily,SH3_domain;IPR020473,Prints,SH3_region;IPR001452,Pfam,SH3_domain;IPR001452,pfscan,SH3_domain;IPR011511,Pfam,SH3_2;	73389655	73389655	CTGCAGACGACGAGCTGAGC	TCAAAAGGGGGGACATCCTC	F/L	19	19	NV	KRGDILKVLNEECDQNWYKA	GRB2	B0LPF3	NA	NA	0	probably damaging	NA	-0.663544
rs1043824	snp	5PRIME_UTR	1	A/G	174	174	-	-	73389838	73389838	CTCCTGCTTCAGGGTGGCAT	GTGTGTCCCAGAGTGCCGGA	-	-	-	-	-	GRB2	B0LPF3	NA	NA	Not found	NA	NA	NA
rs80248569	snp	5PRIME_UTR	1	C/A	32	32	-	-	73389914	73389914	CGTGGGGGCTGGGACAGCAG	CCGATTGGCAGGGCGGGGTT	-	-	-	-	-	GRB2	B0LPF3	NA	NA	Not found	NA	NA	NA
rs79037925	snp	5PRIME_UTR	1	C/G	31	31	-	-	73389915	73389915	GCGTGGGGGCTGGGACAGCA	GCCGATTGGCAGGGCGGGGT	-	-	-	-	-	GRB2	B0LPF3	NA	NA	Not found	NA	NA	NA
rs75531505	snp	5PRIME_UTR	1	T/G	30	30	-	-	73389916	73389916	GGCGTGGGGGCTGGGACAGC	GGCCGATTGGCAGGGCGGGG	-	-	-	-	-	GRB2	B0LPF3	NA	NA	Not found	NA	NA	NA
rs61764597	snp	5PRIME_UTR	1	G/A	5	5	-	-	73389941	73389941	AGGGCTGAGCCAGGCCGAGC	AGGGGGCGTGGGGGCTGGGA	-	-	-	-	-	GRB2	B0LPF3	NA	NA	Not found	NA	NA	NA
rs61764591	snp	5PRIME_UTR	1	G/T	620	620	-	-	73400948	73400948	GAGCGGGCGCTGGTAATTTT	ATTTGCAGCGCGCCCTCTCT	-	-	-	-	-	GRB2	B0LPF3	NA	NA	Not found	NA	NA	NA
rs61764590	snp	5PRIME_UTR	1	G/T	581	581	-	-	73400987	73400987	AGTAGCAGGTTGGACTGCAC	GAGGAAGGATTGCGGCGAGA	-	-	-	-	-	GRB2	B0LPF3	NA	NA	Not found	NA	NA	NA
rs61764589	snp	5PRIME_UTR	1	G/A	566	566	-	-	73401002	73401002	CAAGAAAAATTCAGCAGTAG	AGGTTGGACTGCACCGAGGA	-	-	-	-	-	GRB2	B0LPF3	NA	NA	Not found	NA	NA	NA
rs35863858	in-del	5PRIME_UTR	1	-/T	527	526	-	-	73401042	73401041	TCTGACACTTAAAAAAAAAA	ACTATTTGAAAAATATTTGT	-	-	-	-	-	GRB2	B0LPF3	NA	NA	Not found	NA	NA	NA
rs71863964	in-del	5PRIME_UTR	1	-/T	526	525	-	-	73401043	73401042	TTCTGACACTTAAAAAAAAA	AACTATTTGAAAAATATTTG	-	-	-	-	-	GRB2	B0LPF3	NA	NA	Not found	NA	NA	NA
rs71161211	in-del	5PRIME_UTR	1	-/T	516	515	-	-	73401053	73401052	GATACCTTTATTCTGACACT	TAAAAAAAAAAACTATTTGA	-	-	-	-	-	GRB2	B0LPF3	NA	NA	Not found	NA	NA	NA
rs72852861	snp	5PRIME_UTR	1	A/T	515	515	-	-	73401053	73401053	GATACCTTTATTCTGACACT	AAAAAAAAAAACTATTTGAA	-	-	-	-	-	GRB2	B0LPF3	NA	NA	Not found	NA	NA	NA
rs61764588	snp	5PRIME_UTR	1	G/A	43	43	-	-	73401525	73401525	CGCCTCTCTCGTGCCTTTTC	TCTTGGCTCTACAGCGGGAG	-	-	-	-	-	GRB2	B0LPF3	NA	NA	Not found	NA	NA	NA
rs56347701	snp	5PRIME_UTR	1	G/C	20	20	-	-	73401548	73401548	TGAGTACGGGAGGCTGCGCT	GGCGCCTCTCTCGTGCCTTT	-	-	-	-	-	GRB2	B0LPF3	NA	NA	Not found	NA	NA	NA
rs56022630	snp	5PRIME_UTR	1	G/A	103	103	-	-	73401632	73401632	TCGCAGAGCAGCCTTGGGGT	GCCGGCCGCTCGCAGCGTTG	-	-	-	-	-	GRB2	B0LPF3	NA	NA	Not found	NA	NA	NA
rs41309306	snp	5PRIME_UTR	1	G/A	23	23	-	-	73401712	73401712	CCGGGCGGCGGCAGCGGCGG	GGCGGCTGTGGCAGAGTCTG	-	-	-	-	-	GRB2	B0LPF3	NA	NA	Not found	NA	NA	NA
rs56007395	snp	REGULATORY_REGION	1	G/A	-	-	-	-	73401773	73401773	TCA	GACGGGGAGCGGAAGCCAGG	-	-	-	-	-	GRB2	B0LPF3	NA	NA	Not found	NA	NA	NA
rs61752345	snp	SYNONYMOUS_CODING	1	G/C	143	143	-	-	21269704	21269704	GGGCCAGTACTGCCGCCGAC	CCGCTGCTCCTGCTGGTACT	T	19	19	DQ	PLLLLVLRVLPACGATARDP	LAMA3	B0YJ33	NA	NA	Not found	NA	NA	NA
rs62093314	snp	SPLICE_SITE	1	G/A	380	380	-	-	21269941	21269941	GGCAGCGGCCACACCATCCA	GTGAGGGCCTCGGAGAGAGC	Q	98	98	PELYCKLVGGPTAPGSGHTI	GQFCDYCNSEDPRKAHPVTN	LAMA3	B0YJ33	NA	NA	Not found	NA	NA	NA
rs75222452	snp	SPLICE_SITE	1	T/C	-	-	-	-	21293879	21293879	AAAAAACCCACTTTTTTTTT	TCAGGGCCAGTTCTGTGACT	-	-	-	-	-	LAMA3	B0YJ33	NA	NA	Not found	NA	NA	NA
rs78284895	snp	NON_SYNONYMOUS_CODING	1	G/A	685	685	1	IPR008211,Smart,Laminin_N;IPR008211,Pfam,Laminin_N;	21329425	21329425	CTGTTTAAAAGAATTTGGGC	GGAGGCAAATATGGCTGTCA	R/Q	200	200	TYSPWQYFAHSKVDCLKEFG	EANMAVTRDDDVLCVTEYSR	LAMA3	B0YJ33	NA	NA	Not found	NA	NA	NA
rs62093354	snp	SYNONYMOUS_CODING	1	G/A	917	917	-	-	21331028	21331028	CACCTCATCTCCAAAGCCCA	CGAGATCCAACTGTCACTCG	Q	277	277	NIRLRFLRTNTLLGHLISKA	RDPTVTRRYYYSIKDISIGG	LAMA3	B0YJ33	NA	NA	Not found	NA	NA	NA
rs62093355	snp	SYNONYMOUS_CODING	1	G/A	977	977	-	-	21333720	21333720	AAGGACATCAGCATTGGTGG	CAGTGTGTTTGCAATGGCCA	G	297	297	QRDPTVTRRYYYSIKDISIG	QCVCNGHAEVCNINNPEKLF	LAMA3	B0YJ33	NA	NA	Not found	NA	NA	NA
rs61749940	snp	SPLICE_SITE	1	G/A	1268	1268	-	-	21343487	21343487	GGGGTCTGCATTAACTGTCA	GTGAGGCACTATTTAAATCA	Q	394	394	QQASLNTQGIYAGGGVCINC	HNTAGVNCEQCAKGYYRPYG	LAMA3	B0YJ33	NA	NA	Not found	NA	NA	NA
rs76572574	snp	NON_SYNONYMOUS_CODING	1	G/C	1282	1282	1	IPR002049,Pfam,EGF_laminin;IPR006210,Smart,EGF-like;IPR002049,scanprosite,EGF_laminin;,Superfamily,;	21353474	21353474	TTTCTAGCACAACACAGCTG	AGTAAACTGTGAACAGTGTG	G/A	399	399	NTQGIYAGGGVCINCQHNTA	VNCEQCAKGYYRPYGVPVDA	LAMA3	B0YJ33	NA	NA	Not found	NA	NA	NA
rs34793649	snp	SYNONYMOUS_CODING	1	C/T	1436	1436	-	-	21355832	21355832	CACTGCAAGCCAAATTTCCA	GGAGACAACTGTGAGAAGTG	H	450	450	PEHADGCEQGSGRCHCKPNF	GDNCEKCAIGYYNFPFCLRI	LAMA3	B0YJ33	NA	NA	Not found	NA	NA	NA
rs78646226	snp	NON_SYNONYMOUS_CODING	1	A/G	1846	1846	1	IPR002049,pfscan,EGF_laminin;,pfscan,;IPR002049,Smart,EGF_laminin;,Superfamily,;	21393039	21393039	AGGTTCCAGCAGTGCTTGTG	CCCAGCTGGTACCATCAACT	D/G	587	587	DRCLSGAYDFPHCQGSSSAC	PAGTINSNLGYCQCKLHVEG	LAMA3	B0YJ33	NA	NA	Not found	NA	NA	NA
rs34713637	snp	SYNONYMOUS_CODING	1	G/A	1892	1892	-	-	21394384	21394384	AAGGGGTATTGCCAATGCAA	CTTCATGTTGAAGGTCCTAC	K	602	602	SSSACDPAGTINSNLGYCQC	LHVEGPTCSRCKLLYWNLDK	LAMA3	B0YJ33	NA	NA	Not found	NA	NA	NA
rs71360532	snp	STOP_GAINED	1	G/A	2360	2360	-	-	21399931	21399931	GCATTTCCTGAGTTTAGCTG	AGAGGATATGCCCAAATGAC	W/*	758	758	TPNGRDLRFGFDPLAFPEFS	RGYAQMTSVQNDVRITLNVG	LAMA3	B0YJ33	NA	NA	Not found	NA	NA	NA
rs17187262	snp	NON_SYNONYMOUS_CODING	1	C/A	2473	2473	-	-	21402298	21402298	GAGATACGTTAACCCTGGAA	TGAAGCAGTATCTGGCCATA	T/N	796	796	NVGKSSGSLFRVILRYVNPG	EAVSGHITIYPSWGAAQSKE	LAMA3	B0YJ33	0.01852	rs1941513,rs4800517	0.15	benign	benign	0.16938
rs61752347	snp	ESSENTIAL_SPLICE_SITE	1	G/A	-	-	-	-	21404530	21404530	AGGCAGAAGGAGTCCTTCTG	TAAGACTTAGTTCTGAATGG	-	-	-	-	-	LAMA3	B0YJ33	NA	NA	Not found	NA	NA	NA
rs75047693	snp	SPLICE_SITE	1	G/T	-	-	-	-	21407271	21407271	ATTCCATTGTTGTTGCTGTT	TTGAAGTTGCTTACTCTACC	-	-	-	-	-	LAMA3	B0YJ33	NA	NA	Not found	NA	NA	NA
rs80345815	snp	SYNONYMOUS_CODING	1	A/G	2855	2855	-	-	21407377	21407377	GGGGAGCCAAGACCCGTGGC	GTGAGGCAGCCCACACCTGC	A	923	923	PCTLACEARHFLLDGEPRPV	VRQPTPAHPVMVDLSGREVE	LAMA3	B0YJ33	NA	NA	Not found	NA	NA	NA
rs61751701	snp	NON_SYNONYMOUS_CODING	1	C/T	2895	2895	-	-	21407417	21407417	CACACCCTGTCATGGTGGAC	TCAGCGGGAGAGAGGTGGGC	L/F	937	937	GEPRPVAVRQPTPAHPVMVD	SGREVELHLRLRIPQVGHYV	LAMA3	B0YJ33	NA	NA	Not found	NA	NA	NA
rs61751702	snp	SYNONYMOUS_CODING	1	T/G	2960	2960	-	-	21413842	21413842	CAGGTTGGCCACTACGTGGT	GTGGTCGAGTATTCCACGGA	V	958	958	SGREVELHLRLRIPQVGHYV	VVEYSTEAAQLFVVDVNVKS	LAMA3	B0YJ33	NA	NA	Not found	NA	NA	NA
rs9962023	snp	SYNONYMOUS_CODING	1	T/C	2987	2987	-	-	21413869	21413869	GAGTATTCCACGGAGGCAGC	CAGCTGTTTGTGGTTGATGT	A	967	967	RLRIPQVGHYVVVVEYSTEA	QLFVVDVNVKSSGSVLAGQV	LAMA3	B0YJ33	0.3303	rs1109950,rs8099017	Not found	NA	NA	NA
rs35756007	snp	SYNONYMOUS_CODING	1	C/G	3152	3152	-	-	21417026	21417026	GCAGATGCAGACATTCAGCT	AAGGGACACATGGCCCGATT	L	1022	1022	VIDHMSRIAMYELLADADIQ	KGHMARFLLHQVCIIPIEEF	LAMA3	B0YJ33	NA	NA	Not found	NA	NA	NA
rs45527536	snp	SYNONYMOUS_CODING	1	T/C	3287	3287	-	-	21419758	21419758	CTATTTTTCAGTGCCACCTG	GTCTCCTTGGCCCATGAAAC	C	1067	1067	VRPQVHCIASYGRFVNQSAT	VSLAHETPPTALILDVLSGR	LAMA3	B0YJ33	NA	NA	Not found	NA	NA	NA
rs76711437	snp	NON_SYNONYMOUS_CODING	1	T/G	3457	3457	-	-	21422393	21422393	GAGAGGACGTGTACCACACC	GGGCCGATACGTCTTTGTCA	L/R	1124	1124	PGVTLKAPQNQVTLRGRVPH	GRYVFVIHFYQAAHPTFPAQ	LAMA3	B0YJ33	NA	NA	Not found	NA	NA	NA
rs34576909	snp	SYNONYMOUS_CODING	1	G/C	3497	3497	-	-	21422433	21422433	ATCCATTTTTACCAAGCAGC	CACCCGACGTTTCCCGCGCA	A	1137	1137	LRGRVPHLGRYVFVIHFYQA	HPTFPAQVSVDGGWPRAGSF	LAMA3	B0YJ33	NA	NA	Not found	NA	NA	NA
rs45577833	in-del	SPLICE_SITE	1	CTCT/-	-	-	-	-	21422566	21422569	GACAGAAAGTCTCTCTCTCT	GCCAGGCTCCTTCCATGCCT	-	-	-	-	-	LAMA3	B0YJ33	NA	NA	Not found	NA	NA	NA
rs12457323	snp	NON_SYNONYMOUS_CODING	1	T/C	3703	3703	-	-	21424986	21424986	CTTTCAGGTCCGTGTTCTAG	GGTGCCTGCAGAAAACTATG	V/A	1206	1206	EVAATVKVPEGKSLVLVRVL	VPAENYDYQILHKKSMDKSL	LAMA3	B0YJ33	0.01835	rs11878083,rs16940303,rs17259479,rs8086910	0	benign	benign	-0.690145
rs17202961	snp	NON_SYNONYMOUS_CODING	1	C/A	3708	3708	-	-	21424991	21424991	AGGTCCGTGTTCTAGTGGTG	CTGCAGAAAACTATGACTAC	P/T	1208	1208	AATVKVPEGKSLVLVRVLVV	AENYDYQILHKKSMDKSLEF	LAMA3	B0YJ33	0.07339	NA	0	probably damaging	probably damaging	-0.999999
rs35733609	snp	NON_SYNONYMOUS_CODING	1	G/A	4009	4009	1	IPR002049,scanprosite,EGF_laminin;IPR006210,Smart,EGF-like;,pfscan,;,Superfamily,;IPR002049,pfscan,EGF_laminin;	21426464	21426464	AGGCCACTACGGATTCCCAC	CTGCAAGCGTAAGTGCACGT	R/H	1308	1308	QPNVIGRQCTRCATGHYGFP	CKPCSCGRRLCEEMTGQCRC	LAMA3	B0YJ33	NA	NA	0.52	NA	NA	0.999999
rs35035965	snp	SYNONYMOUS_CODING	1	C/T	4139	4139	-	-	21427549	21427549	TTCAGCTTCCACCCCATGGC	GGCTGCGAAGGCTGCAACTG	A	1351	1351	RTVRPQCEVCETHSFSFHPM	GCEGCNCSRRGTIEAAMPEC	LAMA3	B0YJ33	NA	NA	Not found	NA	NA	NA
rs34799994	snp	NON_SYNONYMOUS_CODING	1	G/A	4146	4146	1	,pfscan,;	21427556	21427556	TCCACCCCATGGCCGGCTGC	AAGGCTGCAACTGTTCCAGG	E/K	1354	1354	RPQCEVCETHSFSFHPMAGC	GCNCSRRGTIEAAMPECDRD	LAMA3	B0YJ33	NA	NA	0.1	NA	NA	0.46991
rs77331026	snp	NON_SYNONYMOUS_CODING	1	G/A	4332	4332	1	IPR002049,pfscan,EGF_laminin;IPR002049,Pfam,EGF_laminin;,pfscan,;	21437917	21437917	GAGATGGGACTGAGCCAGGA	TGTGTGACCCAGGGACCGGG	V/M	1416	1416	FYRFPECVPCNCNRDGTEPG	CDPGTGACLCKENVEGTECN	LAMA3	B0YJ33	NA	NA	Not found	NA	NA	NA
rs867449	mixed	FRAMESHIFT_CODING	1	G/-/C	4346	4346	-	-	21437931	21437931	CCAGGAGTGTGTGACCCAGG	ACCGGGGCTTGCCTCTGCAA	-	1420	1420	PECVPCNCNRDGTEPGVCDP	TGACLCKENVEGTECNVCRE	LAMA3	B0YJ33	NA	NA	0.34	NA	NA	NA
rs34318861	snp	NON_SYNONYMOUS_CODING	1	G/C	4439	4439	1	,Superfamily,;IPR002049,pfscan,EGF_laminin;IPR002049,Pfam,EGF_laminin;,pfscan,;	21438724	21438724	TTGGACCCAGCCAATCTCAA	GGTTGTACCAGCTGTTTCTG	K/N	1451	1451	EGTECNVCREGSFHLDPANL	GCTSCFCFGVNNQCHSSHKR	LAMA3	B0YJ33	NA	NA	0.01	NA	NA	-0.287135
rs35050549	snp	NON_SYNONYMOUS_CODING	1	G/T	4450	4450	1	,pfscan,;	21438735	21438735	CAATCTCAAGGGTTGTACCA	CTGTTTCTGTTTTGGAGTAA	S/I	1455	1455	CNVCREGSFHLDPANLKGCT	CFCFGVNNQCHSSHKRRTKF	LAMA3	B0YJ33	NA	NA	0.02	NA	NA	-0.99712
rs12607747	snp	SYNONYMOUS_CODING	1	C/T	4586	4586	-	-	21441687	21441687	TCTTTCAACCCAGGCAGCAA	AGTATGGTGGCGGATCTCCA	N	1500	1500	GWHLETADRVDIPVSFNPGS	SMVADLQELPATIHSASWVA	LAMA3	B0YJ33	NA	NA	Not found	NA	NA	NA
rs35565501	snp	SYNONYMOUS_CODING	1	T/C	4601	4601	-	-	21441702	21441702	AGCAACAGTATGGTGGCGGA	CTCCAGGAGCTGCCCGCAAC	D	1505	1505	TADRVDIPVSFNPGSNSMVA	LQELPATIHSASWVAPTSYL	LAMA3	B0YJ33	NA	NA	Not found	NA	NA	NA
rs12965685	snp	SYNONYMOUS_CODING	1	C/T	4616	4616	-	-	21441717	21441717	GCGGATCTCCAGGAGCTGCC	GCAACCATCCACAGCGCGTC	P	1510	1510	DIPVSFNPGSNSMVADLQEL	ATIHSASWVAPTSYLGDKVS	LAMA3	B0YJ33	NA	NA	Not found	NA	NA	NA
rs35639250	snp	NON_SYNONYMOUS_CODING	1	G/A	4630	4630	1	IPR000034,pfscan,Laminin_B_type_IV;	21441731	21441731	GCTGCCCGCAACCATCCACA	CGCGTCCTGGGTCGCACCCA	S/N	1515	1515	FNPGSNSMVADLQELPATIH	ASWVAPTSYLGDKVSSYGGY	LAMA3	B0YJ33	NA	NA	0.08	NA	NA	0.999999
rs958631	snp	NON_SYNONYMOUS_CODING	1	C/T/G	5408	5408	1	IPR002049,scanprosite,EGF_laminin;IPR002049,Smart,EGF_laminin;,Superfamily,;,pfscan,;IPR002049,Pfam,EGF_laminin;IPR006210,Smart,EGF-like;	21469993	21469993	AGGTGTGCACCGGGATATTT	GGGAATCCCCAGAAATTCGG	F/L	1774	1774	RCSCKAGYTGTQCERCAPGY	GNPQKFGGSCQPCSCNSNGQ	LAMA3	B0YJ33	NA	NA	Not found	NA	possibly damaging	0.975362
rs79302184	snp	NON_SYNONYMOUS_CODING	1	T/A	5563	5563	-	-	21474886	21474886	TACAGATTGCGACAGCTGTG	GATGACCCTCCTGAACGACC	V/E	1826	1826	INQEPKDSSPAEECDDCDSC	MTLLNDLATMGEQLRLVKSQ	LAMA3	B0YJ33	NA	NA	Not found	NA	NA	NA
rs76309383	snp	SYNONYMOUS_CODING	1	C/T	5873	5873	-	-	21478980	21478980	GTTAATCGGGCAACACAAAG	GCAAAAGAACTGGATGTGAA	S	1929	1929	AQVNSRKAQTLNNNVNRATQ	AKELDVKIKNVIRNVHILLK	LAMA3	B0YJ33	NA	NA	Not found	NA	NA	NA
rs34381515	snp	NON_SYNONYMOUS_CODING	1	C/T	6027	6027	1	,Superfamily,;	21479356	21479356	AGCGCATGATGAGGGAACTG	GGAACAGGAACTTTGGAAAG	R/W	1981	1981	VPSGDFSREWAEAQRMMREL	NRNFGKHLREAEADKRESQL	LAMA3	B0YJ33	NA	NA	0	NA	NA	-0.999999
rs34156482	snp	NON_SYNONYMOUS_CODING	1	G/T	6047	6047	1	,Superfamily,;	21479376	21479376	CGGAACAGGAACTTTGGAAA	CACCTCAGAGAAGCAGAAGC	K/N	1987	1987	SREWAEAQRMMRELRNRNFG	HLREAEADKRESQLLLNRIR	LAMA3	B0YJ33	NA	NA	Not found	NA	NA	0.999999
rs61749941	snp	NON_SYNONYMOUS_CODING	1	C/G	6207	6207	1	,Ncoils,;IPR009254,Pfam,Laminin_I;,Superfamily,;	21481207	21481207	AACTCAGTGACCTTCGTGCT	GGCTGCAGGAGGCAGCTGCC	R/G	2041	2041	ANSIRDSLNEYEAKLSDLRA	LQEAAAQAKQANGLNQENER	LAMA3	B0YJ33	NA	NA	Not found	NA	NA	NA
rs1154226	snp	SYNONYMOUS_CODING	1	C/G	6233	6233	-	-	21481233	21481233	CAGGAGGCAGCTGCCCAAGC	AAGCAGGCAAATGGCTTGAA	A	2049	2049	NEYEAKLSDLRARLQEAAAQ	KQANGLNQENERALGAIQRQ	LAMA3	B0YJ33	NA	NA	Not found	NA	NA	NA
rs34590975	snp	NON_SYNONYMOUS_CODING	1	T/G	6480	6480	1	,Superfamily,;	21483972	21483972	AAGTAAGAGAACTTTCCAGA	CTGCTGGCAAAACATCCCTT	S/A	2132	2132	AASLNEARQELSDKVRELSR	AGKTSLVEEAEKHARSLQEL	LAMA3	B0YJ33	NA	NA	Not found	NA	NA	0.198791
rs35872318	snp	SYNONYMOUS_CODING	1	C/T	6641	6641	-	-	21484598	21484598	TACGAGAACATCCTCAATGC	ATCAAAGCGGCCGAGGACGC	A	2185	2185	GDELVRCAVDAATAYENILN	IKAAEDAANRAASASESALQ	LAMA3	B0YJ33	NA	NA	Not found	NA	NA	NA
GA015148	snp	ESSENTIAL_SPLICE_SITE	1	G/T	-	-	-	-	21487900	21487900	GACTGATGCAGATAACTCGG	TATCAGGCGATCTCTGGCCA	-	-	-	-	-	LAMA3	B0YJ33	NA	NA	nan	NA	NA	NA
rs80105922	snp	SYNONYMOUS_CODING	1	G/A	7175	7175	-	-	21489190	21489190	AACCAACAGCTGTTGCCCTT	GGAAACATCTCTGACAACAT	L	2363	2363	TNKLPDLWRKIESINQQLLP	GNISDNMDRIRELIQQARDA	LAMA3	B0YJ33	NA	NA	Not found	NA	NA	NA
rs62093184	snp	SYNONYMOUS_CODING	1	C/T	7304	7304	-	-	21492734	21492734	GAAGTCCGACTGCCAAATGA	CTGGAAGATTTGAAAGGATA	D	2406	2406	KVAVPMRFNGKSGVEVRLPN	LEDLKGYTSLSLFLQRPNSR	LAMA3	B0YJ33	NA	NA	Not found	NA	NA	NA
rs76571824	snp	NON_SYNONYMOUS_CODING	1	A/G	7450	7450	1	IPR001791,Smart,Laminin_G;IPR008985,Superfamily,ConA-like_lec_gl;	21494408	21494408	CATCGGCATGGCAGTTGTGG	TGGCCAGCTCACCTGTGTCT	D/G	2455	2455	FVMYLGNKDASRDYIGMAVV	GQLTCVYNLGDREAELQVDQ	LAMA3	B0YJ33	NA	NA	Not found	NA	NA	NA
rs61751704	snp	SYNONYMOUS_CODING	1	C/T	7463	7463	-	-	21494421	21494421	GTTGTGGATGGCCAGCTCAC	TGTGTCTACAACCTGGGGGA	T	2459	2459	LGNKDASRDYIGMAVVDGQL	CVYNLGDREAELQVDQILTK	LAMA3	B0YJ33	NA	NA	Not found	NA	NA	NA
rs76565392	snp	SYNONYMOUS_CODING	1	C/A	7598	7598	-	-	21494692	21494692	TTTGCAAGGCTTAATTACAC	AAAGGAGCCACATCCAGTAA	T	2504	2504	EAVMDRVKFQRIYQFARLNY	KGATSSKPETPGVYDMDGRN	LAMA3	B0YJ33	NA	NA	Not found	NA	NA	NA
GA033294	snp	ESSENTIAL_SPLICE_SITE	1	G/C	-	-	-	-	21494825	21494825	GTTACCCACCTGATTTTAAA	TAAGTGTAAATGTTATTTCA	-	-	-	-	-	LAMA3	B0YJ33	NA	NA	nan	NA	NA	NA
rs61751705	snp	NON_SYNONYMOUS_CODING	1	C/A	7825	7825	1	IPR008985,Superfamily,ConA-like_lec_gl;	21495347	21495347	CTTGTACAACTTCAAAAAAA	ATTCAATCTCAACACAACTG	T/K	2580	2580	GCIELDDLNENVLSLYNFKK	FNLNTTEVEPCRRRKEESDK	LAMA3	B0YJ33	NA	NA	Not found	NA	NA	NA
rs61751706	snp	SYNONYMOUS_CODING	1	C/T	7883	7883	-	-	21496533	21496533	AGGAGGAAGGAAGAGTCAGA	AAAAATTATTTTGAAGGTAC	D	2599	2599	KTFNLNTTEVEPCRRRKEES	KNYFEGTGYARVPTQPHAPI	LAMA3	B0YJ33	NA	NA	Not found	NA	NA	NA
rs45516998	snp	NON_SYNONYMOUS_CODING	1	G/T	8014	8014	1	IPR001791,Smart,Laminin_G;IPR008985,Superfamily,ConA-like_lec_gl;IPR012680,Pfam,Laminin_G_2;	21500903	21500903	TGTTCCTCTGTCCTAGGATC	CTTCATATCTCTAAATATAG	R/L	2643	2643	GQTIQTTVDRGLLFFAENGD	FISLNIEDGKLMVRYKLNSE	LAMA3	B0YJ33	NA	NA	0.06	NA	NA	-0.080545
rs35737354	snp	SYNONYMOUS_CODING	1	C/T	8114	8114	-	-	21501003	21501003	GTTGGAGACGCCATAAACAA	GGCAGAGACCATTCGGTACA	N	2676	2676	VRYKLNSELPKERGVGDAIN	GRDHSIQIKIGKLQKRMWIN	LAMA3	B0YJ33	NA	NA	Not found	NA	NA	NA
rs9952370	snp	NON_SYNONYMOUS_CODING	1	A/G	8190	8190	1	IPR001791,Smart,Laminin_G;IPR008985,Superfamily,ConA-like_lec_gl;IPR012680,Pfam,Laminin_G_2;	21501476	21501476	TAAATGTGGACGTTCAAAAC	CTATAATTGATGGTGAAGTA	T/A	2702	2702	IQIKIGKLQKRMWINVDVQN	IIDGEVFDFSTYYLGGIPIA	LAMA3	B0YJ33	NA	NA	Not found	benign	benign	0.999999
rs1154232	snp	NON_SYNONYMOUS_CODING	1	C/A	8531	8531	1	IPR008985,Superfamily,ConA-like_lec_gl;IPR001791,Smart,Laminin_G;IPR001791,pfscan,Laminin_G;	21511034	21511034	TGGTGATTTCAGACAAGGAA	CTGCAGGTCACTCTGGAAGA	N/K	2815	2815	FGFQTFQPSGILLDHQTWTR	LQVTLEDGYIELSTSDSGSP	LAMA3	B0YJ33	0.2431	rs1131521,rs1154237	0.37	benign	benign	0.442723
rs1154233	snp	NON_SYNONYMOUS_CODING	1	A/G	8586	8586	1	IPR008985,Superfamily,ConA-like_lec_gl;IPR001791,Smart,Laminin_G;IPR001791,pfscan,Laminin_G;	21511089	21511089	TGAGCACCAGCGATAGCGGC	GCCCAATTTTTAAATCTCCA	S/G	2834	2834	RNLQVTLEDGYIELSTSDSG	PIFKSPQTYMDGLLHYVSVI	LAMA3	B0YJ33	0.004762	NA	0.15	benign,possibly damaging	possibly damaging	0.77847
rs1258107	snp	SPLICE_SITE	1	G/T/C	-	-	-	-	21511172	21511172	AGCGACAACTCTGGGTGAGT	GAATAATACTTCTGTCAGAG	-	-	-	-	-	LAMA3	B0YJ33	NA	NA	Not found	NA	NA	NA
rs35153125	snp	NON_SYNONYMOUS_CODING	1	C/T	8715	8715	1	IPR008985,Superfamily,ConA-like_lec_gl;IPR001791,Smart,Laminin_G;IPR001791,pfscan,Laminin_G;	21512176	21512176	GAAATAGCAAAAGGCTAAAA	ACATTTCAAGTTCCCGGCAG	H/Y	2877	2877	NSGLRLLIDDQLLRNSKRLK	ISSSRQSLRLGGSNFEGCIS	LAMA3	B0YJ33	NA	NA	0.61	NA	NA	0.999999
rs1131521	snp	SYNONYMOUS_CODING	1	C/T	8817	8817	-	-	21513768	21513768	TATCACTGAGTCCTGAAGTC	TAGATTTGACCAGTAACTCT	L	2911	2911	NFEGCISNVFVQRLSLSPEV	DLTSNSLKRDVSLGGCSLNK	LAMA3	B0YJ33	0.2431	rs1154237	Not found	NA	NA	NA
rs61752346	snp	NON_SYNONYMOUS_CODING	1	C/T	8937	8937	-	-	21513888	21513888	TTAACAAGACCAAGACTTTT	GTATCAACCAGGTAAGTGTC	R/C	2951	2951	KPPFLMLLKGSTRFNKTKTF	INQLLQDTPVASPRSVKVWQ	LAMA3	B0YJ33	NA	NA	Not found	NA	NA	NA
rs34754160	in-del	FRAMESHIFT_CODING	1	-/C	8974	8973	-	-	21519212	21519211	GCAGGACACACCAGTGGCCT	CCCCAAGGAGCGTGAAGGTG	-	2963	2963	RFNKTKTFRINQLLQDTPVA	PRSVKVWQDACSPLPKTQAN	LAMA3	B0YJ33	NA	NA	Not found	NA	NA	NA
rs35762515	snp	NON_SYNONYMOUS_CODING	1	C/T	9327	9327	1	IPR012680,Pfam,Laminin_G_2;IPR008985,Superfamily,ConA-like_lec_gl;IPR001791,Smart,Laminin_G;IPR012679,Pfam,Laminin_G_1;	21526138	21526138	GCCATGATGGGGAAAAGGGG	GCTTGGTTGTGGATGGACTG	R/C	3081	3081	EKCNDGKWHTVVFGHDGEKG	LVVDGLRAREGSLPGNSTIS	LAMA3	B0YJ33	NA	NA	0.01	NA	NA	-0.980727
rs2241643	snp	SPLICE_SITE	1	G/A	-	-	-	-	21529722	21529722	AGCTTTTTCTTTTCTGCTTG	TTGCAGAGCCTCCCCACAAA	-	-	-	-	-	LAMA3	B0YJ33	0.3704	rs7232062,rs8083137,rs9958904	Not found	NA	NA	NA
rs61749943	snp	NON_SYNONYMOUS_CODING	1	G/A	9439	9439	1	IPR012680,Pfam,Laminin_G_2;IPR008985,Superfamily,ConA-like_lec_gl;IPR001791,Smart,Laminin_G;IPR012679,Pfam,Laminin_G_1;,Seg,;	21529730	21529730	CTTTTCTGCTTGGTTGCAGA	CCTCCCCACAAACAGCTTTG	S/N	3118	3118	STISIRAPVYLGSPPSGKPK	LPTNSFVGCLKNFQLDSKPL	LAMA3	B0YJ33	NA	NA	Not found	NA	NA	NA
rs78615698	snp	NON_SYNONYMOUS_CODING	1	G/A	9522	9522	1	IPR008985,Superfamily,ConA-like_lec_gl;IPR003129,Smart,Laminin_G_thrombospondin_N;	21529813	21529813	ATACCCCTTCTTCAAGCTTC	GGGTGTCTTCCTGCTTGGGT	G/R	3146	3146	GCLKNFQLDSKPLYTPSSSF	VSSCLGGPLEKGIYFSEEGG	LAMA3	B0YJ33	NA	NA	Not found	NA	NA	NA
rs35263487	in-del	FRAMESHIFT_CODING	1	-/G	9696	9695	-	-	21530091	21530090	ACATCGGAAGTCAGCCCGGG	AAGCACTTATGTGTTTACCT	-	3204	3203	FSIRPRSLTGILIHIGSQPG	KHLCVYLEAGKVTASMDSGA	LAMA3	B0YJ33	NA	NA	0.93	NA	NA	NA
rs1051149	snp	3PRIME_UTR	1	C/A	10177	10177	-	-	21534701	21534701	CAGCTCGAGATCATTCTTCA	TCAGGACACAAACCAGACAG	-	-	-	-	-	LAMA3	B0YJ33	NA	NA	Not found	NA	NA	NA
rs1051150	snp	3PRIME_UTR	1	C/T	10179	10179	-	-	21534703	21534703	GCTCGAGATCATTCTTCACT	AGGACACAAACCAGACAGGT	-	-	-	-	-	LAMA3	B0YJ33	NA	NA	Not found	NA	NA	NA
rs45543834	snp	REGULATORY_REGION	1	G/A	10327	10327	-	-	21534851	21534851	ATTGTTATTCAAATTGTTAT	CACAGAATGTTTTTGGTAAT	-	-	-	-	-	LAMA3	B0YJ33	NA	NA	Not found	NA	NA	NA
rs4645730	snp	5PRIME_UTR	1	C/T	118	118	-	-	35796173	35796173	GCGTGGAGGTTCTTGTCTCC	CTGGTTTGTGAAGTGCGGAA	-	-	-	-	-	MCM5	B1AHB0	NA	NA	Not found	NA	NA	NA
rs11541533	snp	NON_SYNONYMOUS_CODING	1	A/G	276	276	1	-	35796553	35796553	CTTCAAGGAGTTCCTGCGGC	GTACCGAGTGGGCACCGACC	Q/R	41	41	ADEGQARKSQLQRRFKEFLR	YRVGTDRTGFTFKYRDELKR	MCM5	B1AHB0	NA	NA	Not found	benign	NA	0.999999
rs2307335	snp	SPLICE_SITE	1	C/T	-	-	-	-	35796605	35796605	ACCTTCAAATACAGGTGCGG	TCCTGCGGGGCCGGGGGCTC	-	-	-	-	-	MCM5	B1AHB0	NA	NA	Not found	NA	NA	NA
rs4645737	snp	NON_SYNONYMOUS_CODING	1	T/C	217	217	-	-	35797366	35797366	TTCATTTATTTATACCAGTC	TGCACCTTCATTGATTGAGC	L/P	57	57	EFLRQYRVGTDRTGFTFKYS	APSLIEHLLPARYCSGCWAA	MCM5	B1AHB0	NA	NA	Not found	NA	NA	NA
rs4645739	snp	3PRIME_UTR	1	A/C	289	289	-	-	35797697	35797697	TGTGTGCCAGGCACTGCGCT	CAAAGATGAAAAGACGTGCT	-	-	-	-	-	MCM5	B1AHB0	NA	NA	Not found	NA	NA	NA
rs4645741	snp	3PRIME_UTR	1	A/G	361	361	-	-	35797769	35797769	AGTGAGTCGTGAAGACCAAC	GATAACTTCCACGGTGGTCA	-	-	-	-	-	MCM5	B1AHB0	NA	NA	Not found	NA	NA	NA
rs12170872	snp	NON_SYNONYMOUS_CODING	1	G/C	529	529	1	-	35799487	35799487	GAGGTGCTCCAGGACATCCA	GTCATGCTCAAGTCGGACGC	Q/H	125	125	EVADEVTRPRPSGEEVLQDI	VMLKSDASPSSIRSLKSDMM	MCM5	B1AHB0	NA	NA	Not found	possibly damaging	NA	0.999999
rs61731684	snp	NON_SYNONYMOUS_CODING	1	G/T	541	541	1	-	35799499	35799499	GACATCCAGGTCATGCTCAA	TCGGACGCCAGCCCTTCCAG	K/N	129	129	EVTRPRPSGEEVLQDIQVML	SDASPSSIRSLKSDMMSHLV	MCM5	B1AHB0	NA	NA	Not found	NA	NA	NA
rs2307334	snp	NON_SYNONYMOUS_CODING	1	G/C	561	561	1	IPR001208,Smart,DNA-dep_ATPase_MCM;	35799519	35799519	GTCGGACGCCAGCCCTTCCA	CATTCGTAGCCTGAAGGTGG	S/T	136	136	SGEEVLQDIQVMLKSDASPS	IRSLKSDMMSHLVKIPGIII	MCM5	B1AHB0	NA	NA	Not found	benign	benign	0.999999
rs713618	snp	SPLICE_SITE	1	C/T	-	-	-	-	35799542	35799542	TTCGTAGCCTGAAGGTGGGT	GGAGGGCAGTGGCTGCTGCA	-	-	-	-	-	MCM5	B1AHB0	0.422	rs4645750,rs713873	Not found	NA	NA	NA
rs34391116	snp	NON_SYNONYMOUS_CODING	1	G/C	599	599	1	IPR008048,Prints,MCM_5;IPR001208,Smart,DNA-dep_ATPase_MCM;	35802567	35802567	CGGACATGATGTCACACCTG	TGAAGATCCCTGGCATCATC	V/L	149	149	KSDASPSSIRSLKSDMMSHL	KIPGIIIAASAVRAKATRIS	MCM5	B1AHB0	NA	NA	Not found	NA	NA	-0.999999
rs2307340	snp	NON_SYNONYMOUS_CODING	1	C/G	693	693	1	IPR001208,Smart,DNA-dep_ATPase_MCM;	35802661	35802661	CAGCTGCCGCAACACCCTCA	CAACATTGCCATGCGCCCTG	T/S	180	180	AVRAKATRISIQCRSCRNTL	NIAMRPGLEGYALPRKCNTD	MCM5	B1AHB0	NA	NA	Not found	benign	benign	0.999999
rs2230932	snp	SYNONYMOUS_CODING	1	C/T	718	718	-	-	35802686	35802686	ATTGCCATGCGCCCTGGCCT	GAGGGCTATGCCCTGCCCAG	L	188	188	ISIQCRSCRNTLTNIAMRPG	EGYALPRKCNTDQAGRPKCP	MCM5	B1AHB0	NA	NA	Not found	NA	NA	NA
rs2230933	snp	NON_SYNONYMOUS_CODING	1	G/A	926	926	1	IPR001208,Smart,DNA-dep_ATPase_MCM;	35806756	35806756	GGTACCTGTGTGACAAGGTC	TCCCTGGGAACAGGGTTACC	V/I	258	258	HGEMPRHMQLYCDRYLCDKV	PGNRVTIMGIYSIKKFGLTT	MCM5	B1AHB0	NA	NA	Not found	NA	benign	NA
rs133417	snp	SYNONYMOUS_CODING	1	T/C	985	985	-	-	35806815	35806815	ATCAAGAAGTTTGGCCTGAC	ACCAGCAGGGGCCGTGACAG	T	277	277	VVPGNRVTIMGIYSIKKFGL	TSRGRDRVGVGIRSSYIRVL	MCM5	B1AHB0	0.04587	NA	Not found	NA	NA	NA
rs2307343	snp	SYNONYMOUS_CODING	1	C/T	991	991	-	-	35806821	35806821	AAGTTTGGCCTGACTACCAG	AGGGGCCGTGACAGGGTGGG	S	279	279	PGNRVTIMGIYSIKKFGLTT	RGRDRVGVGIRSSYIRVLGI	MCM5	B1AHB0	NA	NA	Not found	NA	NA	NA
rs2307341	snp	SYNONYMOUS_CODING	1	C/T	1156	1156	-	-	35808585	35808585	CTCCCAAATGTCTATGAGGT	ATCTCCAAGAGCATCGCCCC	V	334	334	VSPQEEEEFRRLAALPNVYE	ISKSIAPSIFGGTDMKKAIA	MCM5	B1AHB0	NA	NA	Not found	NA	NA	NA
rs35648381	in-del	FRAMESHIFT_CODING	1	-/G	1295	1294	-	-	35809917	35809916	ACATCAACCTGCTGATGCTA	GGGGACCCTGGGACAGCCAA	-	381	380	SRKRLPDGLTRRGDINLLML	GDPGTAKSQLLKFVEKCSPI	MCM5	B1AHB0	NA	NA	Not found	NA	NA	NA
rs11705106	snp	NON_SYNONYMOUS_CODING	1	T/G	1688	1688	1	IPR003593,Smart,ATPase_AAA+_core;IPR001208,Prints,DNA-dep_ATPase_MCM;IPR001208,Pfam,DNA-dep_ATPase_MCM;IPR001208,Smart,DNA-dep_ATPase_MCM;,Superfamily,;	35812751	35812751	ACTTCATGCCCACCATCTTG	CGCGCTTCGACATGATCTTC	S/A	512	512	FGRWDETKGEDNIDFMPTIL	RFDMIFIVKDEHNEERDVML	MCM5	B1AHB0	NA	NA	Not found	benign	NA	-0.999999
rs4645796	snp	SYNONYMOUS_CODING	1	G/A	1690	1690	-	-	35812753	35812753	TTCATGCCCACCATCTTGTC	CGCTTCGACATGATCTTCAT	S	512	512	FGRWDETKGEDNIDFMPTIL	RFDMIFIVKDEHNEERDVML	MCM5	B1AHB0	NA	NA	Not found	NA	NA	NA
rs62231766	snp	SYNONYMOUS_CODING	1	C/T	1708	1708	-	-	35812771	35812771	TCGCGCTTCGACATGATCTT	ATCGTCAAGGATGAGCACAA	F	518	518	TKGEDNIDFMPTILSRFDMI	IVKDEHNEERDVMLAKHVIT	MCM5	B1AHB0	NA	NA	Not found	NA	NA	NA
rs11541530	snp	NON_SYNONYMOUS_CODING	1	C/T	1724	1724	1	IPR001208,Pfam,DNA-dep_ATPase_MCM;IPR001208,Smart,DNA-dep_ATPase_MCM;,Superfamily,;	35812787	35812787	TCTTCATCGTCAAGGATGAG	ACAATGAGGAGAGGGATGTG	H/Y	524	524	IDFMPTILSRFDMIFIVKDE	NEERDVMLAKHVITLHVSAL	MCM5	B1AHB0	NA	NA	Not found	probably damaging	NA	-0.008276
rs133427	snp	SYNONYMOUS_CODING	1	G/A	1861	1861	-	-	35815880	35815880	TCCCCACTGTCCTGCAGGAA	TGTGGCCCCCGGCTGTCAGC	K	569	569	AVEGEIDLAKLKKFIAYCRV	CGPRLSAEAAEKLKNRYIIM	MCM5	B1AHB0	NA	NA	Not found	NA	NA	NA
rs75026546	snp	SYNONYMOUS_CODING	1	C/T	1933	1933	-	-	35815952	35815952	ATCATCATGCGGAGCGGGGC	CGTCAGCACGAGAGGGACAG	A	593	593	RLSAEAAEKLKNRYIIMRSG	RQHERDSDRRSSIPITVRQL	MCM5	B1AHB0	NA	NA	Not found	NA	NA	NA
rs11541531	snp	NON_SYNONYMOUS_CODING	1	A/G	1946	1946	1	IPR001208,Smart,DNA-dep_ATPase_MCM;,Superfamily,;	35815965	35815965	GCGGGGCCCGTCAGCACGAG	GGGACAGTGACCGCCGCTCC	R/G	598	598	AAEKLKNRYIIMRSGARQHE	DSDRRSSIPITVRQLEAIVR	MCM5	B1AHB0	NA	NA	Not found	possibly damaging	NA	0.7318
rs2071744	snp	NON_SYNONYMOUS_CODING	1	C/T	1223	1223	-	-	35817553	35817553	TGGGGGCCTGCAGTGTGTGT	TTGCTTCTCTGAGTTTGCTG	S/F	408	408	VPWLGALWAGLWPAGGLQCV	CFSEFAELL	MCM5	B1AHB0	0.2477	NA	Not found	NA	NA	NA
rs4645824	snp	REGULATORY_REGION	1	G/A	2365	2365	-	-	35820254	35820254	TACCGCCTCAAGTGAGTCGC	CCGCCTCACTGGACTCATGG	-	-	-	-	-	MCM5	B1AHB0	0.05046	NA	Not found	NA	NA	NA
rs1050168	snp	REGULATORY_REGION	1	G/T	2439	2439	-	-	35820328	35820328	TGCCATTGACAATGTTGCTG	GACCTCTGCCTCCCCACTGC	-	-	-	-	-	MCM5	B1AHB0	NA	NA	Not found	NA	NA	NA
rs4645825	snp	REGULATORY_REGION	1	T/C	2514	2514	-	-	35820403	35820403	CCCAGAGGAAGGAGCTGTAG	GTCCTGCTGCCTCTGGGCGC	-	-	-	-	-	MCM5	B1AHB0	NA	NA	Not found	NA	NA	NA
rs55935754	snp	3PRIME_UTR	1	G/A	2544	2544	-	-	35820433	35820433	CCTCTGGGCGCCCGCCTCTA	CGCGGTTCTGGGAAGTGTGC	-	-	-	-	-	MCM5	B1AHB0	NA	NA	Not found	NA	NA	NA
rs4645826	snp	3PRIME_UTR	1	G/A	2561	2561	-	-	35820450	35820450	CTAGCGCGGTTCTGGGAAGT	TGCTTTTGGCATCCGTTAAT	-	-	-	-	-	MCM5	B1AHB0	NA	NA	Not found	NA	NA	NA
rs3177848	snp	REGULATORY_REGION	1	A/C	2591	2591	-	-	35820480	35820480	CATCCGTTAATAATAAAGCC	CGGTGTGTTCAGGTA	-	-	-	-	-	MCM5	B1AHB0	NA	NA	Not found	NA	NA	NA
rs3180381	snp	SPLICE_SITE	1	T/A	2605	2605	-	-	35820494	35820494	AAAGCCACGGTGTGTTCAGG	A	-	-	-	-	-	MCM5	B1AHB0	NA	NA	Not found	NA	NA	NA
rs8080306	snp	5PRIME_UTR	1	C/A	134	134	-	-	66508243	66508243	GAGAGAGAGCGAAGAGCAGG	GGAGGAACAAAGGCGACCCA	-	-	-	-	-	PRKAR1A	B2R5T5	0.2798	NA	Not found	NA	NA	NA
GA032905	snp	ESSENTIAL_SPLICE_SITE	1	G/A	-	-	-	-	66508284	66508284	AGACACCCAGAGAGGGACAG	TAAGGAGGGGCAGGTGAGCA	-	-	-	-	-	PRKAR1A	B2R5T5	NA	NA	nan	NA	NA	NA
GA032906	snp	ESSENTIAL_SPLICE_SITE	1	T/G	-	-	-	-	66508285	66508285	GACACCCAGAGAGGGACAGG	AAGGAGGGGCAGGTGAGCAG	-	-	-	-	-	PRKAR1A	B2R5T5	NA	NA	nan	NA	NA	NA
rs78587996	snp	5PRIME_UTR	1	G/T	79	79	-	-	66508621	66508621	GGAGCGGGGCTGGGAGCAAA	CGCTGAGGGAGCTCGGTACG	-	-	-	-	-	PRKAR1A	B2R5T5	NA	NA	Not found	NA	NA	NA
rs3730349	snp	SYNONYMOUS_CODING	1	G/A	267	267	-	-	66511627	66511627	CAGAAGCATAACATTCAAGC	CTGCTCAAAGATTCTATTGT	A	29	29	SEEARSLRECELYVQKHNIQ	LLKDSIVQLCTARPERPMAF	PRKAR1A	B2R5T5	NA	NA	Not found	NA	NA	NA
rs74863634	snp	SYNONYMOUS_CODING	1	G/A	384	384	-	-	66518923	66518923	GCAAAACAGATTCAGAATCT	CAGAAAGCAGGCACTCGTAC	L	68	68	AFLREYFERLEKEEAKQIQN	QKAGTRTDSREDEISPPPPN	PRKAR1A	B2R5T5	NA	NA	Not found	NA	NA	NA
rs72529812	in-del	SPLICE_SITE	1	-/T	-	-	-	-	66519861	66519860	CATTTGACCTTCAGTTCTTT	TCTAGGTTATACCAAAAGAT	-	-	-	-	-	PRKAR1A	B2R5T5	NA	NA	Not found	NA	NA	NA
rs3841514	in-del	SPLICE_SITE	1	-/T	-	-	-	-	66519862	66519861	ATTTGACCTTCAGTTCTTTT	CTAGGTTATACCAAAAGATT	-	-	-	-	-	PRKAR1A	B2R5T5	NA	NA	Not found	NA	NA	NA
rs3730371	snp	SYNONYMOUS_CODING	1	T/C	606	606	-	-	66519943	66519943	GTGCTGTTTTCACATCTTGA	GATAATGAGAGAAGGTAGGA	D	142	142	YKTMAALAKAIEKNVLFSHL	DNERSDIFDAMFSVSFIAGE	PRKAR1A	B2R5T5	NA	NA	Not found	NA	NA	NA
rs1803241	snp	SYNONYMOUS_CODING	1	C/T	1209	1209	-	-	66526473	66526473	GCCACAGTTGTTGCTCGTGG	CCCTTGAAGTGCGTTAAGCT	G	343	343	YFGEIALLMNRPRAATVVAR	PLKCVKLDRPRFERVLGPCS	PRKAR1A	B2R5T5	NA	NA	Not found	NA	NA	NA
rs62638722	snp	SYNONYMOUS_CODING	1	C/T	1290	1290	-	-	66526554	66526554	GACATCCTCAAACGAAACAT	CAGCAGTACAACAGTTTTGT	I	370	370	LDRPRFERVLGPCSDILKRN	QQYNSFVSLSV	PRKAR1A	B2R5T5	NA	NA	Not found	NA	NA	NA
rs1064756	snp	3PRIME_UTR	1	C/T	1352	1352	-	-	66526616	66526616	GCCTCCTGTGCCTCCCTTTT	TCCTCTCCCCAATCCATGCT	-	-	-	-	-	PRKAR1A	B2R5T5	NA	NA	Not found	NA	NA	NA
rs8080739	snp	3PRIME_UTR	1	A/G	1384	1384	-	-	66526648	66526648	ATCCATGCTTCACTCATGCA	ACTGCTTTATTTTCCCTACT	-	-	-	-	-	PRKAR1A	B2R5T5	NA	NA	Not found	NA	NA	NA
rs1064757	snp	3PRIME_UTR	1	A/C	1422	1422	-	-	66526686	66526686	ACTTGCAGCGCCAAGTGGCC	CTGGCATCGCAGCTTCCTGT	-	-	-	-	-	PRKAR1A	B2R5T5	NA	NA	Not found	NA	NA	NA
rs28730842	snp	3PRIME_UTR	1	C/A	1464	1464	-	-	66526728	66526728	TGTTTATATATTGAAAGTTG	TTTTATTGCACCATTTTCAA	-	-	-	-	-	PRKAR1A	B2R5T5	NA	NA	Not found	NA	NA	NA
rs11540571	snp	3PRIME_UTR	1	A/G	1477	1477	-	-	66526741	66526741	AAAGTTGCTTTTATTGCACC	TTTTCAATTTGGAGCATTAA	-	-	-	-	-	PRKAR1A	B2R5T5	NA	NA	Not found	NA	NA	NA
rs34358618	in-del	3PRIME_UTR	1	-/T	1903	1902	-	-	66527167	66527166	ATGGGATATGATTGGTTCAG	TTTTTTTTTTTCCAGAGTTG	-	-	-	-	-	PRKAR1A	B2R5T5	NA	NA	Not found	NA	NA	NA
rs71355888	in-del	3PRIME_UTR	1	-/T	1914	1913	-	-	66527178	66527177	TTGGTTCAGTTTTTTTTTTT	CCAGAGTTGTTGTTTGCCAA	-	-	-	-	-	PRKAR1A	B2R5T5	NA	NA	Not found	NA	NA	NA
rs62087489	snp	3PRIME_UTR	1	C/T	2085	2085	-	-	66527349	66527349	GTATTTAACTACATCTGCCT	GGCTCACAAATTCCGATTAG	-	-	-	-	-	PRKAR1A	B2R5T5	NA	NA	Not found	NA	NA	NA
rs8082254	snp	3PRIME_UTR	1	G/A	2196	2196	-	-	66527460	66527460	CTTGGTTGTTAATTTAGAGC	TTTGGTTAAAGTATGTCCTT	-	-	-	-	-	PRKAR1A	B2R5T5	0.1422	rs2015212,rs2302235	Not found	NA	NA	NA
rs8905	snp	3PRIME_UTR	1	T/G	2538	2538	-	-	66527802	66527802	GGTCTGAAAGGCTATCCTGC	GAAAGTCCTGCTTTCCTATC	-	-	-	-	-	PRKAR1A	B2R5T5	0.1284	NA	Not found	NA	NA	NA
rs9925	snp	3PRIME_UTR	1	T/C	2570	2570	-	-	66527834	66527834	TTTCCTATCTAGCATTTATT	CTCTGGCAAACTTTTCTTTC	-	-	-	-	-	PRKAR1A	B2R5T5	0.2222	rs9892782	Not found	NA	NA	NA
rs7977	snp	3PRIME_UTR	1	C/T	3103	3103	-	-	66528367	66528367	AAAATTAAAAATGAAAATTA	GTTCTTACAAGCTTAAAGCT	-	-	-	-	-	PRKAR1A	B2R5T5	NA	NA	Not found	NA	NA	NA
rs6958	snp	3PRIME_UTR	1	C/G	3514	3514	-	-	66528778	66528778	CTCTAGAAAGTATAGATGGC	AAAGGACCGTTTTGTATTGC	-	-	-	-	-	PRKAR1A	B2R5T5	NA	NA	Not found	NA	NA	NA
rs35608422	snp	5PRIME_UTR	1	C/T	335	335	-	-	75074759	75074759	CGCGACGTTCCAAAATCGAA	CTCAGTGGCGGCGCTCGGAA	-	-	-	-	-	CSK	B2R6Q4	NA	NA	Not found	NA	NA	NA
rs34718487	snp	5PRIME_UTR	1	C/A	412	412	-	-	75074836	75074836	TCCTCCCCCCGACTCCCTCC	GCCCCCTTCCCCCGCCTTTC	-	-	-	-	-	CSK	B2R6Q4	NA	NA	Not found	NA	NA	NA
rs67648827	in-del	5PRIME_UTR	1	C/-	425	425	-	-	75074849	75074849	TCCCTCCCGCCCCCTTCCCC	GCCTTTCTTCCCTCCGCGAC	-	-	-	-	-	CSK	B2R6Q4	NA	NA	Not found	NA	NA	NA
rs35484217	snp	5PRIME_UTR	1	C/T	447	447	-	-	75074871	75074871	CCTTTCTTCCCTCCGCGACC	GGGCCGTGCGTCCGTCCCCC	-	-	-	-	-	CSK	B2R6Q4	NA	NA	Not found	NA	NA	NA
rs67232340	in-del	5PRIME_UTR	1	-/C	469	468	-	-	75074893	75074892	GGCCGTGCGTCCGTCCCCCT	GCCTCTGCCTGGCGGTCCCT	-	-	-	-	-	CSK	B2R6Q4	NA	NA	Not found	NA	NA	NA
rs34621608	snp	5PRIME_UTR	1	G/T	697	697	-	-	75090633	75090633	TCGGGGACGCCAGAGCTCCT	AGAAGATGTCAGCAATACAG	-	-	-	-	-	CSK	B2R6Q4	NA	NA	Not found	NA	NA	NA
rs60357799	snp	ESSENTIAL_SPLICE_SITE	1	G/A	-	-	-	-	75090955	75090955	CACGTGTCACCTGCCTTGCA	GCCGCCTGGCCATCCGGTAC	-	-	-	-	-	CSK	B2R6Q4	NA	NA	Not found	NA	NA	NA
rs55904036	snp	SYNONYMOUS_CODING	1	C/T	774	774	-	-	75091012	75091012	TACAACTTCCACGGCACTGC	GAGCAGGACCTGCCCTTCTG	A	24	24	IQAAWPSGTECIAKYNFHGT	EQDLPFCKGDVLTIVAVTKD	CSK	B2R6Q4	NA	NA	Not found	NA	NA	NA
rs11553759	snp	NON_SYNONYMOUS_CODING	1	G/T	895	895	1	IPR020473,Prints,SH3_region;IPR001452,Smart,SH3_domain;,Superfamily,;IPR011511,Pfam,SH3_2;IPR001452,Pfam,SH3_domain;	75091230	75091230	GCATCATCCCAGCCAACTAC	TCCAGAAGCGGGAGGGCGTG	V/F	65	65	PNWYKAKNKVGREGIIPANY	QKREGVKAGTKLSLMPWFHG	CSK	B2R6Q4	NA	NA	0	benign	NA	-0.999999
rs11553760	snp	SYNONYMOUS_CODING	1	C/T	912	912	-	-	75091247	75091247	TACGTCCAGAAGCGGGAGGG	GTGAAGGCGGGTACCAAACT	G	70	70	AKNKVGREGIIPANYVQKRE	VKAGTKLSLMPWFHGKITRE	CSK	B2R6Q4	NA	NA	Not found	NA	NA	NA
rs2229729	snp	SYNONYMOUS_CODING	1	G/A	996	996	-	-	75091664	75091664	GCTGAGCGGCTTCTGTACCC	CCGGAGACAGGCCTGTTCCT	P	98	98	SLMPWFHGKITREQAERLLY	PETGLFLVRESTNYPGDYTL	CSK	B2R6Q4	NA	NA	Not found	NA	NA	NA
GA030626	snp	ESSENTIAL_SPLICE_SITE	1	G/A	-	-	-	-	75093088	75093088	CGGGAAGGGGGAGTTCGGAG	TGAGCTGGGCCGGGCCCCCT	-	-	-	-	-	CSK	B2R6Q4	NA	NA	nan	NA	NA	NA
GA030627	snp	ESSENTIAL_SPLICE_SITE	1	T/C	-	-	-	-	75093089	75093089	GGGAAGGGGGAGTTCGGAGG	GAGCTGGGCCGGGCCCCCTG	-	-	-	-	-	CSK	B2R6Q4	NA	NA	nan	NA	NA	NA
GA012514	snp	SPLICE_SITE	1	C/G	-	-	-	-	75093161	75093161	CAAGACCACCTCTCTGCCCC	AGACGTGATGCTGGGCGATT	-	-	-	-	-	CSK	B2R6Q4	NA	NA	nan	NA	NA	NA
rs34009660	snp	SPLICE_SITE	1	C/T	-	-	-	-	75093348	75093348	TCTGACCACTCTCGTCCTGC	CCAGGCAACTGCGGCATAGC	-	-	-	-	-	CSK	B2R6Q4	NA	NA	Not found	NA	NA	NA
rs2229730	snp	SYNONYMOUS_CODING	1	C/T	1461	1461	-	-	75093389	75093389	AACCTGGTGCAGCTCCTGGG	GTGATCGTGGAGGAGAAGGG	G	253	253	FLAEASVMTQLRHSNLVQLL	VIVEEKGGLYIVTEYMAKGS	CSK	B2R6Q4	0.05046	rs2899827,rs4886620,rs8039046	Not found	NA	NA	NA
rs33991421	snp	SYNONYMOUS_CODING	1	C/T	1494	1494	-	-	75093422	75093422	GAGAAGGGCGGGCTCTACAT	GTCACTGAGTACATGGCCAA	I	264	264	RHSNLVQLLGVIVEEKGGLY	VTEYMAKGSLVDYLRSRGRS	CSK	B2R6Q4	NA	NA	Not found	NA	NA	NA
rs66754046	in-del	ESSENTIAL_SPLICE_SITE	1	G/-	-	-	-	-	75093862	75093862	GTCTGTCCTTCCTGCCCCCA	GGGAGCCTTGTGGACTACCT	-	-	-	-	-	CSK	B2R6Q4	NA	NA	Not found	NA	NA	NA
rs1801014	snp	SYNONYMOUS_CODING	1	A/C	1543	1543	-	-	75093890	75093890	TTGTGGACTACCTGCGGTCT	GGGGTCGGTCAGTGCTGGGC	R	281	281	GLYIVTEYMAKGSLVDYLRS	GRSVLGGDCLLKFSLDVCEA	CSK	B2R6Q4	NA	NA	Not found	NA	NA	NA
rs34866753	snp	NON_SYNONYMOUS_CODING	1	G/A	1562	1562	1	IPR017442,Pfam,Se/Thr_prot_kinase-like_dom;IPR002290,Smart,Ser/Thr_prot_kinase_dom;IPR020635,Smart,Tyr_Pkinase_cat_dom;IPR001245,Pfam,Ser-Thr/Tyr-Pkinase;IPR000719,pfscan,Prot_kinase_cat_dom;	75093909	75093909	TAGGGGTCGGTCAGTGCTGG	CGGAGACTGTCTCCTCAAGT	G/D	287	287	EYMAKGSLVDYLRSRGRSVL	GDCLLKFSLDVCEAMEYLEG	CSK	B2R6Q4	NA	NA	0.16	NA	benign	0.999999
rs11553761	snp	SYNONYMOUS_CODING	1	C/T	1623	1623	-	-	75094069	75094069	GCCATGGAATACCTGGAGGG	AACAATTTCGTGCATCGAGA	G	307	307	GGDCLLKFSLDVCEAMEYLE	NNFVHRDLAARNVLVSEDNV	CSK	B2R6Q4	NA	NA	Not found	NA	NA	NA
rs66539316	in-del	SPLICE_SITE	1	G/-	-	-	-	-	75094234	75094234	GAGGCCCTGAGAGAGAAGGT	GGGCTGGCCTCCCCTGGGGC	-	-	-	-	-	CSK	B2R6Q4	NA	NA	Not found	NA	NA	NA
rs34616395	snp	NON_SYNONYMOUS_CODING	1	G/A	1895	1895	1	IPR017442,Pfam,Se/Thr_prot_kinase-like_dom;IPR002290,Smart,Ser/Thr_prot_kinase_dom;IPR020635,Smart,Tyr_Pkinase_cat_dom;IPR001245,Pfam,Ser-Thr/Tyr-Pkinase;IPR000719,pfscan,Prot_kinase_cat_dom;	75094694	75094694	CCTGAAGGACGTCGTCCCTC	GGTGGAGAAGGGCTACAAGA	R/Q	398	398	EIYSFGRVPYPRIPLKDVVP	VEKGYKMDAPDGCPPAVYEV	CSK	B2R6Q4	NA	NA	0.18	NA	NA	0.999999
rs35556162	snp	NON_SYNONYMOUS_CODING	1	A/G	2027	2027	1	IPR002290,Smart,Ser/Thr_prot_kinase_dom;IPR000719,pfscan,Prot_kinase_cat_dom;	75094826	75094826	GCTCCGAGAGCAGCTTGAGC	CATCAAAACCCACGAGCTGC	H/R	442	442	CWHLDAAMRPSFLQLREQLE	IKTHELHL	CSK	B2R6Q4	NA	NA	1	NA	NA	-0.803948
rs36039547	snp	3PRIME_UTR	1	G/A	2072	2072	-	-	75094871	75094871	GTGACGGCTGGCCTCCGCCT	GGTCATGGGCCTGTGGGGAC	-	-	-	-	-	CSK	B2R6Q4	NA	NA	Not found	NA	NA	NA
rs11553762	snp	REGULATORY_REGION	1	C/T	2082	2082	-	-	75094881	75094881	GCCTCCGCCTGGGTCATGGG	CTGTGGGGACTGAACCTGGA	-	-	-	-	-	CSK	B2R6Q4	0.009174	rs11637637	Not found	NA	NA	NA
rs35234220	snp	3PRIME_UTR	1	G/A	2167	2167	-	-	75094966	75094966	CTGAGCCCCAGCGGGCTGGC	GGCCTTTTTCCTGCGTCCCA	-	-	-	-	-	CSK	B2R6Q4	NA	NA	Not found	NA	NA	NA
rs35878711	snp	3PRIME_UTR	1	G/A	2274	2274	-	-	75095073	75095073	CCAGGGAGGAAGGAGGCCAC	GAGCGGGAGGCAGCGCCCCA	-	-	-	-	-	CSK	B2R6Q4	NA	NA	Not found	NA	NA	NA
rs35262066	snp	REGULATORY_REGION	1	C/T	2298	2298	-	-	75095097	75095097	CGGGAGGCAGCGCCCCACCA	GTCGGGCTTCCCTGGCCTCC	-	-	-	-	-	CSK	B2R6Q4	NA	NA	Not found	NA	NA	NA
rs4886408	snp	3PRIME_UTR	1	C/T	2332	2332	-	-	75095131	75095131	GGCCTCCCGCCACTCGCCTT	TTAGAGTTTTATTCCTTTCC	-	-	-	-	-	CSK	B2R6Q4	NA	NA	Not found	NA	NA	NA
rs4886624	snp	3PRIME_UTR	1	T/G	2354	2354	-	-	75095153	75095153	TAGAGTTTTATTCCTTTCCT	TTTTGAGATTTTTTTTCCGT	-	-	-	-	-	CSK	B2R6Q4	NA	NA	Not found	NA	NA	NA
rs2071501	snp	3PRIME_UTR	1	T/G	2358	2358	-	-	75095157	75095157	GTTTTATTCCTTTCCTTTTT	GAGATTTTTTTTCCGTGTGT	-	-	-	-	-	CSK	B2R6Q4	NA	NA	Not found	NA	NA	NA
rs59938598	snp	3PRIME_UTR	1	A/T	2388	2388	-	-	75095187	75095187	TTTCCGTGTGTTTATTTTTT	TTATTTTTCAAGATAAGGAG	-	-	-	-	-	CSK	B2R6Q4	NA	NA	Not found	NA	NA	NA
rs3209867	snp	REGULATORY_REGION	1	C/A	2615	2615	-	-	75095414	75095414	CTGTTTGCATGCGCCCGAGG	AGACGTCTGTCAGGGGCTTG	-	-	-	-	-	CSK	B2R6Q4	NA	NA	Not found	NA	NA	NA
rs77677473	snp	REGULATORY_REGION	1	A/T	2616	2616	-	-	75095415	75095415	TGTTTGCATGCGCCCGAGGC	GACGTCTGTCAGGGGCTTGG	-	-	-	-	-	CSK	B2R6Q4	NA	NA	Not found	NA	NA	NA
rs76627381	snp	REGULATORY_REGION	1	C/T	2619	2619	-	-	75095418	75095418	TTGCATGCGCCCGAGGCAGA	GTCTGTCAGGGGCTTGGATT	-	-	-	-	-	CSK	B2R6Q4	NA	NA	Not found	NA	NA	NA
rs3209868	snp	3PRIME_UTR	1	T/A	2621	2621	-	-	75095420	75095420	GCATGCGCCCGAGGCAGACG	CTGTCAGGGGCTTGGATTTC	-	-	-	-	-	CSK	B2R6Q4	NA	NA	Not found	NA	NA	NA
rs1050308	snp	3PRIME_UTR	1	T/A	2623	2623	-	-	75095422	75095422	ATGCGCCCGAGGCAGACGTC	GTCAGGGGCTTGGATTTCGT	-	-	-	-	-	CSK	B2R6Q4	NA	NA	Not found	NA	NA	NA
rs1050309	snp	3PRIME_UTR	1	C/A	2626	2626	-	-	75095425	75095425	CGCCCGAGGCAGACGTCTGT	AGGGGCTTGGATTTCGTGTG	-	-	-	-	-	CSK	B2R6Q4	NA	NA	Not found	NA	NA	NA
rs7085	snp	3PRIME_UTR	1	T/C	2684	2684	-	-	75095483	75095483	CCCGCCTTGTGAGATGGAAT	GTAATAAACCACGCCATGAG	-	-	-	-	-	CSK	B2R6Q4	0.2615	rs1378938,rs4886619,rs7176022	Not found	NA	NA	NA
rs15024	snp	3PRIME_UTR	1	G/A	2685	2685	-	-	75095484	75095484	CCGCCTTGTGAGATGGAATT	TAATAAACCACGCCATGAGG	-	-	-	-	-	CSK	B2R6Q4	NA	NA	Not found	NA	NA	NA
rs35127127	in-del	3PRIME_UTR	1	-/C	2700	2699	-	-	75095499	75095498	GAATTGTAATAAACCACGCC	ATGAGGACACCGCCGCCCGC	-	-	-	-	-	CSK	B2R6Q4	NA	NA	Not found	NA	NA	NA
rs34337537	snp	3PRIME_UTR	1	G/A	2724	2724	-	-	75095523	75095523	GGACACCGCCGCCCGCCTCG	CGCTTCCTCCACCGAG	-	-	-	-	-	CSK	B2R6Q4	NA	NA	Not found	NA	NA	NA
rs75466395	snp	3PRIME_UTR	1	C/T	4884	4884	-	-	38780443	38780443	GACTTACCTTTTTACTGACC	TTGTGAATTTCTGTCTCAAA	-	-	-	-	-	RASGRP1	B2RA89	NA	NA	Not found	NA	NA	NA
rs74692868	snp	3PRIME_UTR	1	T/C	4732	4732	-	-	38780595	38780595	AATCTGGAAAAAAAAAAAAA	GGCTTTGGCTTATCAAGCCT	-	-	-	-	-	RASGRP1	B2RA89	NA	NA	Not found	NA	NA	NA
rs78234385	snp	3PRIME_UTR	1	T/C	4731	4731	-	-	38780596	38780596	AAATCTGGAAAAAAAAAAAA	AGGCTTTGGCTTATCAAGCC	-	-	-	-	-	RASGRP1	B2RA89	NA	NA	Not found	NA	NA	NA
rs72194019	in-del	3PRIME_UTR	1	-/T	4724	4723	-	-	38780604	38780603	GATCACAGAAATCTGGAAAA	AAAAAAAAAAGGCTTTGGCT	-	-	-	-	-	RASGRP1	B2RA89	NA	NA	Not found	NA	NA	NA
rs71928405	in-del	3PRIME_UTR	1	-/T	4723	4722	-	-	38780605	38780604	GGATCACAGAAATCTGGAAA	AAAAAAAAAAAGGCTTTGGC	-	-	-	-	-	RASGRP1	B2RA89	NA	NA	Not found	NA	NA	NA
rs35661836	in-del	3PRIME_UTR	1	-/C	4701	4700	-	-	38780627	38780626	GTTGAGCAACATGGGGCTAG	TGGGATCACAGAAATCTGGA	-	-	-	-	-	RASGRP1	B2RA89	NA	NA	Not found	NA	NA	NA
rs56160046	snp	3PRIME_UTR	1	T/C	4471	4471	-	-	38780856	38780856	TCCTCCTCTCCATTCGAAGT	AAGATCCCCAGTTAGTTTTT	-	-	-	-	-	RASGRP1	B2RA89	NA	NA	Not found	NA	NA	NA
rs78156381	snp	3PRIME_UTR	1	A/G	4444	4444	-	-	38780883	38780883	GTAATGGAACACAATTTTTT	CATTCTTCCTCCTCTCCATT	-	-	-	-	-	RASGRP1	B2RA89	NA	NA	Not found	NA	NA	NA
rs56976537	snp	3PRIME_UTR	1	T/A	4381	4381	-	-	38780946	38780946	ACTATTCTTGTTTTCCTTTG	TTGATATAGACCAAAGATGG	-	-	-	-	-	RASGRP1	B2RA89	NA	NA	Not found	NA	NA	NA
rs1136974	snp	REGULATORY_REGION	1	T/C	4139	4139	-	-	38781188	38781188	TTGAGTTCCTCCTTGCACTG	GTTTTAGTGATATAGAACTA	-	-	-	-	-	RASGRP1	B2RA89	NA	NA	Not found	NA	NA	NA
rs1136973	snp	3PRIME_UTR	1	T/C	4015	4015	-	-	38781312	38781312	AAAGTTCCAAACTAAAGCCA	TAGCACCAAGTCTTCATAAG	-	-	-	-	-	RASGRP1	B2RA89	NA	NA	Not found	NA	NA	NA
rs1802441	snp	3PRIME_UTR	1	C/A	3640	3640	-	-	38781687	38781687	TTGTTTCCTCCATAAAATGT	GAAGTGAATTAAACAAGTTT	-	-	-	-	-	RASGRP1	B2RA89	NA	NA	Not found	NA	NA	NA
rs67746168	in-del	3PRIME_UTR	1	-/T	3396	3395	-	-	38781932	38781931	AATTGATGGCTTAAAAAAAA	AAGTCTATGAAGAGTCTGTT	-	-	-	-	-	RASGRP1	B2RA89	NA	NA	Not found	NA	NA	NA
rs60689584	in-del	3PRIME_UTR	1	-/T	3387	3386	-	-	38781941	38781940	AGAATTAGGAATTGATGGCT	TAAAAAAAAAAGTCTATGAA	-	-	-	-	-	RASGRP1	B2RA89	NA	NA	Not found	NA	NA	NA
rs74471642	snp	3PRIME_UTR	1	A/C	3272	3272	-	-	38782055	38782055	AAATAAGTAATCAAATTAGG	ACCTGGAAACATAGCTATTA	-	-	-	-	-	RASGRP1	B2RA89	NA	NA	Not found	NA	NA	NA
rs4313770	snp	3PRIME_UTR	1	G/T	2834	2834	-	-	38782493	38782493	GTTCATCAAAAGTATGCGAT	TAAAACATGACTATCATTTC	-	-	-	-	-	RASGRP1	B2RA89	0.009174	NA	Not found	NA	NA	NA
rs35471692	in-del	FRAMESHIFT_CODING	1	-/G	2277	2276	-	-	38786744	38786743	CTTCCCCAAGGAAGACAGCC	CAGGATACTCTATATGTGCT	-	700	700	WIGSEGPSGPFVLSSPRKTA	DTLYVLPSPTSPCPSPVLVR	RASGRP1	B2RA89	NA	NA	0.78	NA	NA	NA
rs61759869	snp	SYNONYMOUS_CODING	1	G/A	1726	1726	-	-	38793479	38793479	TCTGCCGGCAGGGAAGGCCT	ATCAGCAGGGATGAGATCAC	L	516	516	EKIAASFPFSFCVMDKDREG	ISRDEITAYFMRASSIYSKL	RASGRP1	B2RA89	NA	NA	Not found	NA	NA	NA
rs12324402	snp	SYNONYMOUS_CODING	1	A/G	1663	1663	-	-	38794566	38794566	TACATTTCTCAGGAAGAATT	GAAAAGATTGCTGCGAGTTT	F	495	495	VDSVFKNYDHDQDGYISQEE	EKIAASFPFSFCVMDKDREG	RASGRP1	B2RA89	0.257	NA	Not found	NA	NA	NA
rs12324516	snp	SYNONYMOUS_CODING	1	T/C	1657	1657	-	-	38794572	38794572	GATGGATACATTTCTCAGGA	GAATTTGAAAAGATTGCTGC	E	493	493	RMVDSVFKNYDHDQDGYISQ	EFEKIAASFPFSFCVMDKDR	RASGRP1	B2RA89	NA	NA	Not found	NA	NA	NA
rs62621817	snp	NON_SYNONYMOUS_CODING	1	T/A	1638	1638	1	IPR002048,Smart,EF_hand_Ca-bd;IPR018247,scanprosite,EF_Hand_1_Ca_BS;IPR018249,pfscan,EF_HAND_2;	38794591	38794591	GAACTATGATCACGACCAGG	TGGATACATTTCTCAGGAAG	D/V	487	487	ISKHVQRMVDSVFKNYDHDQ	GYISQEEFEKIAASFPFSFC	RASGRP1	B2RA89	NA	NA	Not found	NA	NA	NA
rs77995194	snp	SYNONYMOUS_CODING	1	A/G	1624	1624	-	-	38794605	38794605	CAGTCTGTCTTCAAGAACTA	GATCACGACCAGGATGGATA	Y	482	482	PDPKTISKHVQRMVDSVFKN	DHDQDGYISQEEFEKIAASF	RASGRP1	B2RA89	NA	NA	Not found	NA	NA	NA
rs55704435	snp	SYNONYMOUS_CODING	1	G/A	1189	1189	-	-	38800158	38800158	CTGTCCTCCTCCAGAAACTA	GACAATTACCGGCGAGCCTA	Y	337	337	PHEINKVLGEMTELLSSSRN	DNYRRAYGECTDFKIPILGV	RASGRP1	B2RA89	NA	NA	Not found	NA	NA	NA
rs55728637	snp	SYNONYMOUS_CODING	1	A/G	1054	1054	-	-	38803895	38803895	CACCAACTACAGAACTTCAA	ACACTGATGGCTGTGATAGG	N	292	292	AEVFIKFIQVAQKLHQLQNF	TLMAVIGGLCHSSISRLKET	RASGRP1	B2RA89	NA	NA	Not found	NA	NA	NA
rs36111378	snp	SYNONYMOUS_CODING	1	G/A	934	934	-	-	38805077	38805077	CGATCTATTGCTCTGTGCAA	GGCATCTCCCAGTGGGTACA	N	252	252	YLVNSCVKENPTMERSIALC	GISQWVQLMVLSRPTPQLRA	RASGRP1	B2RA89	NA	NA	Not found	NA	NA	NA
rs75646785	snp	NON_SYNONYMOUS_CODING	1	A/T	668	668	1	IPR000651,pfscan,Ras-like_Gua-exchang_fac_N;IPR008937,Superfamily,Ras_GEF;	38810524	38810524	TGAAAGCTAAGGGTGAGGAG	TACATTGCCGCCTGATTGAC	L/I	164	164	ASLTDTMEEFQELVKAKGEE	HCRLIDTTQINARDWSRKLT	RASGRP1	B2RA89	NA	NA	Not found	NA	NA	NA
rs56216608	snp	SYNONYMOUS_CODING	1	T/A	619	619	-	-	38810573	38810573	AAAATGGACGCCAGCTTGAC	GACACTATGGAGGAGTTTCA	T	147	147	YFVRYWITEFWVMFKMDASL	DTMEEFQELVKAKGEELHCR	RASGRP1	B2RA89	NA	NA	Not found	NA	NA	NA
rs56366451	snp	SYNONYMOUS_CODING	1	G/A	607	607	-	-	38810585	38810585	TGGGTCATGTTTAAAATGGA	GCCAGCTTGACAGACACTAT	D	143	143	LKICYFVRYWITEFWVMFKM	ASLTDTMEEFQELVKAKGEE	RASGRP1	B2RA89	NA	NA	Not found	NA	NA	NA
rs80309120	snp	SYNONYMOUS_CODING	1	C/T	190	190	-	-	38856818	38856818	GCCGCGGCCATGGGCACCCT	GGCAAGGCGAGAGAGGCTCC	L	4	4	LEKSNHVLAQMEQGDCS	GKAREAPRKPSHGCRAASKA	RASGRP1	B2RA89	NA	NA	Not found	NA	NA	NA
rs55699464	snp	5PRIME_UTR	1	C/T	85	85	-	-	38856923	38856923	GGGCTACGAGGCCCGGGGGG	AGAGAGCCGGCAGGCGGCGG	-	-	-	-	-	RASGRP1	B2RA89	NA	NA	Not found	NA	NA	NA
rs56413904	snp	5PRIME_UTR	1	C/A	81	81	-	-	38856927	38856927	GCCGGGGCTACGAGGCCCGG	GGGGAGAGAGCCGGCAGGCG	-	-	-	-	-	RASGRP1	B2RA89	NA	NA	Not found	NA	NA	NA
rs55728265	snp	5PRIME_UTR	1	C/T	47	47	-	-	38856961	38856961	CGGTCGGGCTCGCCGGGCTC	AGGGCTGGCGGGCGCCGGGG	-	-	-	-	-	RASGRP1	B2RA89	NA	NA	Not found	NA	NA	NA
rs1802913	snp	3PRIME_UTR	1	C/A	1647	1647	-	-	57924192	57924192	TGTCCAATACTGCTTTGCCT	GTGTGGGGAAGGATTGGGTC	-	-	-	-	-	DCTN2	B2RBK5	NA	NA	Not found	NA	NA	NA
rs1802914	snp	3PRIME_UTR	1	A/G	1408	1408	-	-	57924431	57924431	ACAGGGGTTATCCCTACCCC	GTGAACTCTGTTAACAGCTT	-	-	-	-	-	DCTN2	B2RBK5	NA	NA	Not found	NA	NA	NA
rs55640208	snp	NON_SYNONYMOUS_CODING	1	T/G	1353	1353	1	-	57924486	57924486	GCATTGATGAACGGATGAAG	AGCTGGGAAAGTGAGCACAT	K/Q	403	403	MRENLATVEGNFASIDERMK	LGK	DCTN2	B2RBK5	NA	NA	0.31	NA	NA	NA
rs1802916	snp	NON_SYNONYMOUS_CODING	1	A/T	1218	1218	1	-	57925860	57925860	TTGGTCAGCTCCTGACACAC	TGGATACCACCCAGCAGATG	L/M	358	358	LVTIKQLHEQAMQFGQLLTH	DTTQQMIANSLKDNTTLLTQ	DCTN2	B2RBK5	NA	NA	0.01	benign	NA	-0.991047
rs14931	snp	SYNONYMOUS_CODING	1	C/T	962	962	-	-	57926567	57926567	GTAGAGCTGTTGCAAGCAAA	GTGAGCGCCCTAGACCTTGC	K	272	272	PLSAGLQGACLMETVELLQA	VSALDLAVLDQVEARLQSVL	DCTN2	B2RBK5	NA	NA	Not found	NA	NA	NA
rs2292656	snp	SYNONYMOUS_CODING	1	T/G	911	911	-	-	57926791	57926791	CACCAGAATCCCCTTTCTGC	GGTCTACAGGGAGCCTGTCT	A	255	255	RLTELETAVRCDQDAQNPLS	GLQGACLMETVELLQAKVSA	DCTN2	B2RBK5	NA	NA	Not found	NA	NA	NA
rs1709870	mixed	FRAMESHIFT_CODING	1	T/G/-	747	747	-	-	57927819	57927819	GGGGATCAGGGGGAAAAACC	CTGGGACCCCCCCAGATAGC	-	201	201	RLLLQLEATKNSKGGSGGKT	GTPPDSSLVTYELHSRPEQD	DCTN2	B2RBK5	NA	NA	1	benign	NA	0.999999
rs55959042	snp	NON_SYNONYMOUS_CODING	1	C/T	513	513	1	,Ncoils,;IPR006996,Pfam,Dynamitin_2su;	57928850	57928850	AAGAGCTGACAACTGAAGTT	AAAAAATCAAGGTAACTACA	E/K	123	123	TPQQKYQRLLHEVQELTTEV	KIKTTVKESATEEKLTPVLL	DCTN2	B2RBK5	NA	NA	0.04	NA	NA	NA
rs56211212	snp	SYNONYMOUS_CODING	1	A/C	512	512	-	-	57928851	57928851	CAAGAGCTGACAACTGAAGT	GAAAAAATCAAGGTAACTAC	V	122	122	ETPQQKYQRLLHEVQELTTE	EKIKTTVKESATEEKLTPVL	DCTN2	B2RBK5	NA	NA	Not found	NA	NA	NA
rs11545681	snp	5PRIME_UTR	1	C/T	133	133	-	-	57940860	57940860	AGGCCCGGGTCCCCCAGCCC	TCTCGCCGCCGCCATGGCGG	-	-	-	-	-	DCTN2	B2RBK5	NA	NA	Not found	NA	NA	NA
rs11545682	snp	REGULATORY_REGION	1	G/A	118	118	-	-	57940875	57940875	GCCCCGGCTCCACCGAGGCC	GGGTCCCCCAGCCCGTCTCG	-	-	-	-	-	DCTN2	B2RBK5	NA	NA	Not found	NA	NA	NA
rs2280154	snp	5PRIME_UTR	1	C/A	57	57	-	-	57940936	57940936	CTCCCTTTGCCGCCGCCTTA	CCCGGGACCCGAACCCAGCC	-	-	-	-	-	DCTN2	B2RBK5	NA	NA	Not found	NA	NA	NA
rs79614405	snp	5PRIME_UTR	1	C/T	14	14	-	-	17634703	17634703	TACATGA	GAGCTAGCCCGACGATGGCC	-	-	-	-	-	PADI4	B2RBW0	NA	NA	Not found	NA	NA	NA
rs35381732	snp	NON_SYNONYMOUS_CODING	1	G/A	51	51	1	IPR013732,Pfam,PAD_N;	17634740	17634740	GGCCCAGGGGACATTGATCC	TGTGACCCCAGAGCAGCCCA	R/H	8	8	GVSPCHPGWSAMA	VTPEQPTHAVCVLGTLTQLD	PADI4	B2RBW0	NA	NA	0.33	NA	benign	0.999999
rs11203366	snp	NON_SYNONYMOUS_CODING	1	G/A	191	191	1	IPR013732,Pfam,PAD_N;	17657534	17657534	TGGTCGTGGATATTGCCCAC	GCCCTCCAGCCAAGAAGAAA	G/S	55	55	EDCTSFSINASPGVVVDIAH	PPAKKKSTGSSTWPLDPGVE	PADI4	B2RBW0	0.4306	rs11203367	0.62	benign	benign	0.999999
rs77182432	snp	SYNONYMOUS_CODING	1	C/T	193	193	-	-	17657536	17657536	GTCGTGGATATTGCCCACGG	CCTCCAGCCAAGAAGAAATC	G	55	55	EDCTSFSINASPGVVVDIAH	PPAKKKSTGSSTWPLDPGVE	PADI4	B2RBW0	NA	NA	Not found	NA	NA	NA
rs57969340	snp	NON_SYNONYMOUS_CODING	1	T/C	249	249	1	IPR013732,Pfam,PAD_N;	17657592	17657592	ATGGCCCCTGGACCCTGGGG	AGAGGTGACCCTGACGATGA	V/A	74	74	HGPPAKKKSTGSSTWPLDPG	EVTLTMKVASGSTGDQKVQI	PADI4	B2RBW0	NA	NA	0.35	NA	NA	NA
rs35809521	snp	NON_SYNONYMOUS_CODING	1	C/T	264	264	1	IPR013732,Pfam,PAD_N;	17657607	17657607	TGGGGTAGAGGTGACCCTGA	GATGAAAGTGGCCAGTGGTA	T/M	79	79	KKKSTGSSTWPLDPGVEVTL	MKVASGSTGDQKVQISYYGP	PADI4	B2RBW0	NA	NA	0.09	NA	benign	0.999999
rs11203367	snp	NON_SYNONYMOUS_CODING	1	T/C	273	273	1	IPR013732,Pfam,PAD_N;	17657616	17657616	GGTGACCCTGACGATGAAAG	GGCCAGTGGTAGCACAGGCG	V/A	82	82	STGSSTWPLDPGVEVTLTMK	ASGSTGDQKVQISYYGPKTP	PADI4	B2RBW0	0.4404	NA	0.28	benign	benign	0.569003
rs35111705	in-del	SPLICE_SITE	1	-/G	-	-	-	-	17657651	17657650	CAGGCGACCAGAAGGTGAGT	GTCATAGCTGTGGGGTGGCA	-	-	-	-	-	PADI4	B2RBW0	NA	NA	Not found	NA	NA	NA
rs34309058	snp	NON_SYNONYMOUS_CODING	1	C/A	332	332	1	IPR013732,Pfam,PAD_N;	17660468	17660468	CATACTACGGACCCAAGACT	CACCAGTCAAAGCTCTACTC	P/T	102	102	VASGSTGDQKVQISYYGPKT	PVKALLYLTGVDGVSPCHPG	PADI4	B2RBW0	NA	NA	0.1	NA	NA	0.05419
rs874881	snp	NON_SYNONYMOUS_CODING	1	G/C	363	363	-	-	17660499	17660499	AGCTCTACTCTACCTCACCG	GGTGGGTAAGTGACAACCAG	G/A	112	112	VQISYYGPKTPPVKALLYLT	VDGVSPCHPGWSAMA	PADI4	B2RBW0	NA	NA	0.83	benign	benign	0.999999
rs66539066	mixed	SPLICE_SITE	1	-/TT/T	-	-	-	-	17660814	17660813	CTCCATTAATTTTTTTTTTT	TTGAGATGGAGTCTCACCCT	-	-	-	-	-	PADI4	B2RBW0	NA	NA	Not found	NA	NA	NA
rs59474312	in-del	SPLICE_SITE	1	-/TT	-	-	-	-	17660816	17660815	CCATTAATTTTTTTTTTTTT	GAGATGGAGTCTCACCCTGT	-	-	-	-	-	PADI4	B2RBW0	NA	NA	Not found	NA	NA	NA
rs66986510	in-del	SPLICE_SITE	1	-/TT	-	-	-	-	17660817	17660816	CATTAATTTTTTTTTTTTTG	AGATGGAGTCTCACCCTGTC	-	-	-	-	-	PADI4	B2RBW0	NA	NA	Not found	NA	NA	NA
rs9699928	snp	REGULATORY_REGION	1	C/T	436	436	-	-	17660886	17660886	CGGCTCACTGCAACCTGCGT	TCCCAGGTTCAAGCGATCCT	-	-	-	-	-	PADI4	B2RBW0	NA	NA	Not found	NA	NA	NA
rs12737739	snp	REGULATORY_REGION	1	C/A	440	440	-	-	17660890	17660890	TCACTGCAACCTGCGTCTCC	AGGTTCAAGCGATCCTCCTG	-	-	-	-	-	PADI4	B2RBW0	NA	NA	Not found	NA	NA	NA
rs3094882	snp	3PRIME_UTR	1	C/A	560	560	-	-	17661010	17661010	GTTTCACCATGTTGGCCAGG	TGGTCTCGAACTTCTGACCT	-	-	-	-	-	PADI4	B2RBW0	NA	NA	Not found	NA	NA	NA
rs1555658	snp	3PRIME_UTR	1	A/C	678	678	-	-	17661128	17661128	TTTTGATACCTCAAATATCT	TAACAAAAAGTAGATAATGA	-	-	-	-	-	PADI4	B2RBW0	NA	NA	Not found	NA	NA	NA
rs6586526	snp	3PRIME_UTR	1	G/A	809	809	-	-	17661259	17661259	TATACTCATATTTATGTAAT	TTCTTCTTTAAATAAAATCC	-	-	-	-	-	PADI4	B2RBW0	NA	NA	Not found	NA	NA	NA
rs1748033	snp	SYNONYMOUS_CODING	1	T/C	375	375	-	-	17662662	17662662	ATGGGATTTCAGAAATCTCC	TGTGCGCAGACATCACCCGC	L	117	117	YGPKTPPVKALLYLTGVEIS	CADITRTGKVKPTRAVKDQR	PADI4	B2RBW0	0.3486	rs1635578,rs1635586	Not found	NA	NA	NA
rs12733102	snp	NON_SYNONYMOUS_CODING	1	G/C	418	418	1	IPR013733,Pfam,Prot_Arg_deaminase_cen_dom;IPR016296,PIRSF,Protein-arginine_deiminase_sub;	17662705	17662705	CGGCAAAGTGAAGCCAACCA	AGCTGTGAAAGATCAGGTAC	R/T	131	131	TGVEISLCADITRTGKVKPT	AVKDQRTWTWGPCGQGAILL	PADI4	B2RBW0	NA	NA	0.02	benign	benign	0.327764
rs79899387	snp	SYNONYMOUS_CODING	1	A/G	461	461	-	-	17664559	17664559	TGGACCTGGGGCCCTTGTGG	CAGGGTGCCATCCTGCTGGT	G	145	145	GKVKPTRAVKDQRTWTWGPC	QGAILLVNCDRDNLESSAMD	PADI4	B2RBW0	NA	NA	Not found	NA	NA	NA
rs11588132	snp	NON_SYNONYMOUS_CODING	1	T/C	517	517	1	IPR013733,Pfam,Prot_Arg_deaminase_cen_dom;IPR016296,PIRSF,Protein-arginine_deiminase_sub;	17664615	17664615	CAATCTCGAATCTTCTGCCA	GGACTGCGAGGATGATGAAG	M/T	164	164	CGQGAILLVNCDRDNLESSA	DCEDDEVLDSEDLQDMSLMT	PADI4	B2RBW0	NA	NA	0.72	probably damaging	benign	0.999999
rs16825565	snp	SYNONYMOUS_CODING	1	C/T	749	749	-	-	17668508	17668508	TCTCACTACCTGATGGTCCC	GGTGGAAAGCACAACATGGA	P	241	241	LSSKCSVVLGPKWPSHYLMV	GGKHNMDFYVEALAFPDTDF	PADI4	B2RBW0	NA	NA	Not found	NA	NA	NA
rs41265995	snp	NON_SYNONYMOUS_CODING	1	G/A	750	750	1	IPR013733,Pfam,Prot_Arg_deaminase_cen_dom;IPR016296,PIRSF,Protein-arginine_deiminase_sub;	17668509	17668509	CTCACTACCTGATGGTCCCC	GTGGAAAGCACAACATGGAC	G/S	242	242	SSKCSVVLGPKWPSHYLMVP	GKHNMDFYVEALAFPDTDFP	PADI4	B2RBW0	NA	NA	0.68	NA	NA	0.999999
rs35903413	snp	NON_SYNONYMOUS_CODING	1	G/A	804	804	1	IPR013733,Pfam,Prot_Arg_deaminase_cen_dom;IPR016296,PIRSF,Protein-arginine_deiminase_sub;	17668563	17668563	CCCTCGCTTTCCCGGACACC	ACTTCCCGGGGCTCATTACC	D/N	260	260	VPGGKHNMDFYVEALAFPDT	FPGLITLTISLLDTSNLELP	PADI4	B2RBW0	NA	NA	0.47	NA	benign	0.999999
rs34743635	snp	NON_SYNONYMOUS_CODING	1	C/T	811	811	1	IPR013733,Pfam,Prot_Arg_deaminase_cen_dom;IPR016296,PIRSF,Protein-arginine_deiminase_sub;	17668570	17668570	TTTCCCGGACACCGACTTCC	GGGGCTCATTACCCTCACCA	P/L	262	262	GGKHNMDFYVEALAFPDTDF	GLITLTISLLDTSNLELPEA	PADI4	B2RBW0	NA	NA	0.12	NA	NA	0.116975
rs76133149	snp	NON_SYNONYMOUS_CODING	1	T/G	820	820	1	,Seg,;IPR013733,Pfam,Prot_Arg_deaminase_cen_dom;IPR016296,PIRSF,Protein-arginine_deiminase_sub;	17668579	17668579	CACCGACTTCCCGGGGCTCA	TACCCTCACCATCTCCCTGC	I/S	265	265	HNMDFYVEALAFPDTDFPGL	TLTISLLDTSNLELPEAVVF	PADI4	B2RBW0	NA	NA	Not found	NA	NA	NA
rs41265997	snp	NON_SYNONYMOUS_CODING	1	C/T	847	847	1	,Seg,;IPR016296,PIRSF,Protein-arginine_deiminase_sub;	17668606	17668606	CACCATCTCCCTGCTGGACA	GTCCAACCTGGTAGGCCGAG	T/M	274	274	LAFPDTDFPGLITLTISLLD	SNLELPEAVVFQDSVVFRVA	PADI4	B2RBW0	NA	NA	0.26	NA	NA	0.657742
rs1748020	snp	NON_SYNONYMOUS_CODING	1	C/T	850	850	1	,Seg,;IPR016296,PIRSF,Protein-arginine_deiminase_sub;	17668609	17668609	CATCTCCCTGCTGGACACGT	CAACCTGGTAGGCCGAGAAG	S/F	275	275	AFPDTDFPGLITLTISLLDT	NLELPEAVVFQDSVVFRVAP	PADI4	B2RBW0	0.07339	NA	0.11	possibly damaging	possibly damaging	-0.039529
rs76761936	snp	SPLICE_SITE	1	C/T	-	-	-	-	17668788	17668788	CCTTCCCCTTACCCCCTCCC	TGCAGGAGCTCCCCGAGGCT	-	-	-	-	-	PADI4	B2RBW0	NA	NA	Not found	NA	NA	NA
rs33981382	snp	NON_SYNONYMOUS_CODING	1	A/G	952	952	1	IPR016296,PIRSF,Protein-arginine_deiminase_sub;IPR013530,Pfam,PAD_C;	17668888	17668888	CCAGCCCCCGCAGGAGGTGT	CGCGTGCAGGTGAGAGGTCC	Y/C	309	309	VVFRVAPWIMTPNTQPPQEV	ACSIFENEDFLKSVTTLAMK	PADI4	B2RBW0	NA	NA	0	NA	probably damaging	-0.999999
rs75028895	snp	SPLICE_SITE	1	C/G	-	-	-	-	17672519	17672519	GAGCTGCTTTTCTGCTCTCT	TAGTATTTTTGAAAATGAGG	-	-	-	-	-	PADI4	B2RBW0	NA	NA	Not found	NA	NA	NA
rs41266003	snp	SPLICE_SITE	1	C/T	-	-	-	-	17672642	17672642	CCAGTGGATGCAGGTATGTG	CCTGCGGGGCAGGCAGGGTG	-	-	-	-	-	PADI4	B2RBW0	NA	NA	Not found	NA	NA	NA
rs17852287	snp	SYNONYMOUS_CODING	1	G/A	1115	1115	-	-	17674477	17674477	ATCCAAGCCCCACACAAAAC	CTGCCCGTGGTCTTCGACTC	T	363	363	MDDQWMQDEMEIGYIQAPHK	LPVVFDSPRNRGLKEFPIKR	PADI4	B2RBW0	NA	NA	Not found	NA	NA	NA
rs2240335	snp	SYNONYMOUS_CODING	1	C/A	1175	1175	-	-	17674537	17674537	AAGGAGTTTCCCATCAAACG	GTGATGGTACCTGCATGGGG	R	383	383	TLPVVFDSPRNRGLKEFPIK	VMGPDFGYVTRGPQTGGISG	PADI4	B2RBW0	0.2824	NA	Not found	NA	NA	NA
rs35240185	snp	SYNONYMOUS_CODING	1	G/A	1298	1298	-	-	17681144	17681144	GTCAGGGGCAAGGAATACCC	CTGGGCAGGATTCTCTTCGG	P	424	424	LDSFGNLEVSPPVTVRGKEY	LGRILFGDSCYPSNDSRQMH	PADI4	B2RBW0	NA	NA	Not found	NA	NA	NA
rs2301887	snp	SYNONYMOUS_CODING	1	C/T	1553	1553	-	-	17682923	17682923	GAGCAGCAGAATGAGGGCCA	GGGGAGGCCCTGCTGTTCGA	H	509	509	LLLASPRSCYKLFQEQQNEG	GEALLFEGIKKKKQQKIKNI	PADI4	B2RBW0	NA	NA	Not found	NA	NA	NA
rs2301886	snp	SYNONYMOUS_CODING	1	G/A	1862	1862	-	-	17690094	17690094	ATCAACGGCCGCTGCTGCCT	GAGGAGAAGGTGTGTTCCCT	L	612	612	LGKHLGIPKPFGPVINGRCC	EEKVCSLLEPLGLQCTFIND	PADI4	B2RBW0	NA	NA	Not found	NA	NA	NA
rs77757441	snp	REGULATORY_REGION	1	C/T	2044	2044	-	-	17690276	17690276	TCTTCCCTGGCGTCCTCTCC	TCCTGGCCAGATGTCGCTGG	-	-	-	-	-	PADI4	B2RBW0	NA	NA	Not found	NA	NA	NA
CN_454076	cnv probe	REGULATORY_REGION	1	CNV_PROBE	2103	2103	-	-	17690335	17690335	AGCAAGAGCTCTTGTGAATA	TGTGGCTCCCTGGGGGCGGC	-	-	-	-	-	PADI4	B2RBW0	NA	NA	nan	NA	NA	NA
rs34954650	snp	3PRIME_UTR	1	T/C	2144	2144	-	-	17690376	17690376	CAGCCCTCCCAGCAGTGGCT	GCTTTCTTCTCCTGTGATGT	-	-	-	-	-	PADI4	B2RBW0	NA	NA	Not found	NA	NA	NA
rs1613372	snp	3PRIME_UTR	1	G/A	1677	1677	-	-	16849689	16849689	GGGAATTAAACATTTTCATG	AGTGTTTTGGC	-	-	-	-	-	FGF20	B2RPH5	NA	NA	Not found	NA	NA	NA
rs78278697	snp	3PRIME_UTR	1	T/A	1610	1610	-	-	16849756	16849756	ACGTTGGTTTCTTTTGGCCT	GAAAAATGCCTCATTGATTT	-	-	-	-	-	FGF20	B2RPH5	NA	NA	Not found	NA	NA	NA
rs17515365	in-del	3PRIME_UTR	1	-/A	1610	1609	-	-	16849757	16849756	AACGTTGGTTTCTTTTGGCC	TAGAAAAATGCCTCATTGAT	-	-	-	-	-	FGF20	B2RPH5	NA	NA	Not found	NA	NA	NA
rs76722388	snp	3PRIME_UTR	1	G/A	1608	1608	-	-	16849758	16849758	TAACGTTGGTTTCTTTTGGC	TAGAAAAATGCCTCATTGAT	-	-	-	-	-	FGF20	B2RPH5	NA	NA	Not found	NA	NA	NA
rs17550395	snp	3PRIME_UTR	1	A/G	1593	1593	-	-	16849773	16849773	ATTGCCTTCTAAATGTAACG	TGGTTTCTTTTGGCCTAGAA	-	-	-	-	-	FGF20	B2RPH5	NA	NA	Not found	NA	NA	NA
rs10888125	snp	3PRIME_UTR	1	A/G	1556	1556	-	-	16849810	16849810	TTAAAATATAGTATAGATTA	ATTTTTTATGCAGTCAATTG	-	-	-	-	-	FGF20	B2RPH5	NA	NA	Not found	NA	NA	NA
rs56198250	snp	3PRIME_UTR	1	C/T	1449	1449	-	-	16849917	16849917	ACAACAAAACTTCCGTTATT	TGCCATTACTTTATTGTGGT	-	-	-	-	-	FGF20	B2RPH5	NA	NA	Not found	NA	NA	NA
rs76141694	snp	3PRIME_UTR	1	G/A	1442	1442	-	-	16849924	16849924	GTAAAAAACAACAAAACTTC	GTTATTGTGCCATTACTTTA	-	-	-	-	-	FGF20	B2RPH5	NA	NA	Not found	NA	NA	NA
rs17550381	snp	3PRIME_UTR	1	T/C	1425	1425	-	-	16849941	16849941	TGAAGATAATACAAAGAGTA	AAAACAACAAAACTTCCGTT	-	-	-	-	-	FGF20	B2RPH5	NA	NA	Not found	NA	NA	NA
rs17550374	snp	3PRIME_UTR	1	C/A	1383	1383	-	-	16849983	16849983	ATATATATTTATTTATTAAA	AGTTTATTTTTTACTGGGAT	-	-	-	-	-	FGF20	B2RPH5	NA	NA	Not found	NA	NA	NA
rs1721082	snp	3PRIME_UTR	1	A/T	1234	1234	-	-	16850132	16850132	TCACAGGTTATGGCATTATA	GTTTTAAGAAAAAAAAAAAC	-	-	-	-	-	FGF20	B2RPH5	NA	NA	Not found	NA	NA	NA
rs10089759	snp	3PRIME_UTR	1	C/A	1210	1210	-	-	16850156	16850156	TAAATTCTGAGGACCTTGTA	AATTCACAGGTTATGGCATT	-	-	-	-	-	FGF20	B2RPH5	NA	NA	Not found	NA	NA	NA
rs77259875	snp	3PRIME_UTR	1	T/A	1107	1107	-	-	16850259	16850259	CTGGTGCCTCACCTCTCTGG	TTATGTTTACTTTAAAATTT	-	-	-	-	-	FGF20	B2RPH5	NA	NA	Not found	NA	NA	NA
rs17515351	snp	3PRIME_UTR	1	A/G	1028	1028	-	-	16850338	16850338	ATTGGATTAGTCCTTACCAG	AGACTGAAGCCAAAAATCTG	-	-	-	-	-	FGF20	B2RPH5	NA	NA	Not found	NA	NA	NA
rs12720208	snp	3PRIME_UTR	1	G/A	967	967	-	-	16850399	16850399	AATTTTGACTAGAAATAGAT	ATGATCACTCTTTATATGTG	-	-	-	-	-	FGF20	B2RPH5	0.1065	NA	Not found	NA	NA	NA
rs2640901	snp	3PRIME_UTR	1	A/G	950	950	-	-	16850416	16850416	GAAAAAAAACCAAAAAAAAT	TTGACTAGAAATAGATCATG	-	-	-	-	-	FGF20	B2RPH5	NA	NA	Not found	NA	NA	NA
rs6982917	snp	3PRIME_UTR	1	A/G	896	896	-	-	16850470	16850470	CAAAATATTAAAGTCTATTT	CTACTGAGAGACTGGATTTG	-	-	-	-	-	FGF20	B2RPH5	NA	NA	Not found	NA	NA	NA
rs1721100	snp	3PRIME_UTR	1	C/G	868	868	-	-	16850498	16850498	TCATAAAATAATGACCCAAG	AGACGTTCAAAATATTAAAG	-	-	-	-	-	FGF20	B2RPH5	0.3084	NA	Not found	NA	NA	NA
rs17550360	snp	NON_SYNONYMOUS_CODING	1	C/T	765	765	1	-	16850601	16850601	GAGTTCCAGAATTGTACAAG	ACCTACTGATGTACACTTGA	D/N	206	206	KFTHFLPRPVDPERVPELYK	LLMYT	FGF20	B2RPH5	0.01402	NA	0	possibly damaging	possibly damaging	NA
rs10089600	snp	NON_SYNONYMOUS_CODING	1	G/C	672	672	1	IPR002348,Pfam,IL1_HBGF;IPR008996,Superfamily,Cytokine_IL1-like;	16850694	16850694	CACTTAACAAAGACGGAACT	CAAGAGATGGCGCCAGGTCC	P/A	175	175	IYKHGDTGRRYFVALNKDGT	RDGARSKRHQKFTHFLPRPV	FGF20	B2RPH5	NA	NA	0.01	probably damaging	benign	0.999999
rs35304688	in-del	FRAMESHIFT_CODING	1	-/T	509	508	-	-	16853195	16853194	GGACAGTGGTCTCTATCTTG	GAATGAATGACAAAGGAGAA	-	120	120	FISVAVGLVSIRGVDSGLYL	MNDKGELYGSEKLTSECIFR	FGF20	B2RPH5	NA	NA	1	NA	NA	NA
rs3793405	snp	NON_SYNONYMOUS_CODING	1	C/G	495	495	1	IPR002348,Pfam,IL1_HBGF;IPR002348,Prints,IL1_HBGF;IPR008996,Superfamily,Cytokine_IL1-like;	16853208	16853208	GTATTAGAGGTGTGGACAGT	GTCTCTATCTTGGAATGAAT	G/R	116	116	GILEFISVAVGLVSIRGVDS	LYLGMNDKGELYGSEKLTSE	FGF20	B2RPH5	NA	NA	0	possibly damaging	benign	0.999999
rs77424748	snp	SYNONYMOUS_CODING	1	T/C	467	467	-	-	16853236	16853236	TTCATCAGTGTGGCAGTGGG	CTGGTCAGTATTAGAGGTGT	G	106	106	QGTRQDHSLFGILEFISVAV	LVSIRGVDSGLYLGMNDKGE	FGF20	B2RPH5	NA	NA	Not found	NA	NA	NA
rs17514908	snp	SYNONYMOUS_CODING	1	G/T	431	431	-	-	16859260	16859260	ACCCGGCAGGACCACAGCCT	TTCGGTACGTACTAGCATCC	L	94	94	GFHLQILPDGSVQGTRQDHS	FGILEFISVAVGLVSIRGVD	FGF20	B2RPH5	0.009174	NA	Not found	NA	NA	NA
rs10448135	snp	SYNONYMOUS_CODING	1	C/G	293	293	-	-	16859398	16859398	AGCGCGGCGGAGCGGAGCGC	CGCGGCGGGCCGGGGGCTGC	A	48	48	PPAGERPPLLGERRSAAERS	RGGPGAAQLAHLHGILRRRQ	FGF20	B2RPH5	NA	NA	Not found	NA	NA	NA
rs17514894	snp	SYNONYMOUS_CODING	1	C/T	251	251	-	-	16859440	16859440	CCTCCTGCCGGGGAGCGGCC	CCGCTGCTGGGCGAGCGCAG	P	34	34	LEGLGQQVGSHFLLPPAGER	PLLGERRSAAERSARGGPGA	FGF20	B2RPH5	NA	NA	Not found	NA	NA	NA
rs73193116	snp	REGULATORY_REGION	1	A/T	-	-	-	-	16859968	16859968	TTTTTACTGGGATATGAAGA	AATACAAAGAGTAAAAAACA	-	-	-	-	-	FGF20	B2RPH5	NA	NA	Not found	NA	NA	NA
rs11549827	snp	SYNONYMOUS_CODING	1	A/G	270	270	-	-	120319996	120319996	CGTTGGGCCTATGCAAGAAC	ATAAATGTCTATCCTAATTT	T	73	73	DPNRRGLIENPALLRWAYAR	INVYPNFRPTPKNSLMGALC	NDUFB4	B2RUY3	NA	NA	Not found	NA	NA	NA
rs4299510	snp	3PRIME_UTR	1	C/A	408	408	-	-	120320153	120320153	TTGAGTGATAGGTTCACTTT	TAGGGACCAGCTGCAGCTCC	-	-	-	-	-	NDUFB4	B2RUY3	NA	NA	Not found	NA	NA	NA
rs71327239	snp	3PRIME_UTR	1	T/G	577	577	-	-	120320322	120320322	TATTTTTGTTAGTTCATTTG	TTTTTAAAAAGATGATGTTT	-	-	-	-	-	NDUFB4	B2RUY3	NA	NA	Not found	NA	NA	NA
rs4615109	snp	3PRIME_UTR	1	A/T	606	606	-	-	120320351	120320351	AAGATGATGTTTATTGGGTT	AGTATTAGCAGAATACATAA	-	-	-	-	-	NDUFB4	B2RUY3	NA	NA	Not found	NA	NA	NA
rs804970	snp	3PRIME_UTR	1	A/G	1012	1012	-	-	120320757	120320757	GTTTGCATTTTGCTTTCAAT	TATGGTTTTATGGGATAATA	-	-	-	-	-	NDUFB4	B2RUY3	NA	NA	Not found	NA	NA	NA
rs12762	snp	3PRIME_UTR	1	C/T	1194	1194	-	-	120320939	120320939	CATTCTGTTTGTCAGTTGTA	GGTGGGTTGTGCCAAAATGC	-	-	-	-	-	NDUFB4	B2RUY3	NA	NA	Not found	NA	NA	NA
rs1802223	snp	3PRIME_UTR	1	C/T	472	472	-	-	120321148	120321148	GATGACTATATGTATTCCTG	CTAAATAAATCATCTATTAA	-	-	-	-	-	NDUFB4	B2RUY3	NA	NA	Not found	NA	NA	NA
rs2288097	snp	3PRIME_UTR	1	C/T	652	652	-	-	120321328	120321328	GAATGAATGAACATAAACTT	ATTAAACTGTGAGCTCTTA	-	-	-	-	-	NDUFB4	B2RUY3	NA	NA	Not found	NA	NA	NA
rs34646362	in-del	FRAMESHIFT_CODING	1	-/A	223	222	-	-	57994349	57994348	CTTGGAAGAAGATCCAGCAG	AACACGTTCACACGCTGGTG	-	20	19	P	NTFTRWCNEHLKCVNKRIGN	FLNB	B2ZZ83	NA	NA	Not found	NA	NA	NA
rs62622011	snp	NON_SYNONYMOUS_CODING	1	A/G	439	439	1	IPR001715,pfscan,Calponin_act-bd;IPR001715,Pfam,Calponin_act-bd;IPR001715,Smart,Calponin_act-bd;	57994565	57994565	AGTTCCTGGACCGTGAGAGC	TCAAGCTCGTGTCCATCGGT	I/V	92	92	FRQMQLENVSVALEFLDRES	KLVSIDSKAIVDGNLKLILG	FLNB	B2ZZ83	NA	NA	Not found	NA	NA	NA
rs9831243	snp	SPLICE_SITE	1	C/A	-	-	-	-	57994591	57994591	CTCGTGTCCATCGGTGAGTT	TCTGGCCGGGCCCAGGCGCC	-	-	-	-	-	FLNB	B2ZZ83	NA	NA	Not found	NA	NA	NA
GA003411	snp	SPLICE_SITE	1	C/G	-	-	-	-	58080560	58080560	ATGTCTGTGTAAACCTGTGG	AGGAATCGAGCCCACTGGAA	-	-	-	-	-	FLNB	B2ZZ83	NA	NA	nan	NA	NA	NA
rs75470177	snp	SPLICE_SITE	1	A/G	954	954	-	-	58080564	58080564	CTGTGTAAACCTGTGGCAGG	ATCGAGCCCACTGGAAACAT	G	263	263	KPGAPLKPKLNPKKARAYGR	IEPTGNMVKQPAKFTVDTIS	FLNB	B2ZZ83	NA	NA	Not found	NA	NA	NA
rs7623314	snp	SYNONYMOUS_CODING	1	C/T	957	957	-	-	58080567	58080567	TGTAAACCTGTGGCAGGAAT	GAGCCCACTGGAAACATGGT	I	264	264	PGAPLKPKLNPKKARAYGRG	EPTGNMVKQPAKFTVDTISA	FLNB	B2ZZ83	NA	NA	Not found	NA	NA	NA
rs1522384	snp	SYNONYMOUS_CODING	1	T/C	1092	1092	-	-	58081888	58081888	GCACAAGTGACCCCTGACAG	GACAAGAACAAGACATACTC	S	309	309	VMVFVEDPEGNKEEAQVTPD	DKNKTYSVEYLPKVTGLHKV	FLNB	B2ZZ83	NA	NA	Not found	NA	NA	NA
rs73074072	snp	SPLICE_SITE	1	G/A	-	-	-	-	58090803	58090803	CTTCTTCTATTCCTTTCCCT	TAGCCCCTTTGAAGTTCAAG	-	-	-	-	-	FLNB	B2ZZ83	NA	NA	Not found	NA	NA	NA
rs2140104	snp	SYNONYMOUS_CODING	1	C/T	2034	2034	-	-	58092528	58092528	GCTGTTCACATCATGTGTGA	GACGAAGACATCAAGGACAG	D	623	623	SCDVKYWPKEPGEYAVHIMC	DEDIKDSPYMAFIHPATGGY	FLNB	B2ZZ83	NA	NA	Not found	NA	NA	NA
rs62621999	snp	NON_SYNONYMOUS_CODING	1	C/T	2084	2084	1	-	58092578	58092578	GGCCTTCATCCACCCAGCCA	GGGAGGCTACAACCCTGATC	T/M	640	640	IMCDDEDIKDSPYMAFIHPA	GGYNPDLVRAYGPGLEKSGC	FLNB	B2ZZ83	NA	NA	Not found	NA	NA	NA
rs28937587	snp	NON_SYNONYMOUS_CODING	1	G/C	2416	2416	1	IPR017868,pfscan,Filamin/ABP280_repeat-like;IPR001298,Smart,Filamin;IPR014756,Superfamily,Ig_E-set;	58095354	58095354	AGGTCAAAGTGTTTGGGCCA	GTGTGGAGAGAAGTGGTCTG	G/R	751	751	PYRVNIGQGSHPQKVKVFGP	VERSGLKANEPTHFTVDCTE	FLNB	B2ZZ83	NA	NA	0	possibly damaging	NA	-0.999999
rs76471260	snp	NON_SYNONYMOUS_CODING	1	G/A	3130	3130	1	IPR017868,Pfam,Filamin/ABP280_repeat-like;IPR017868,pfscan,Filamin/ABP280_repeat-like;	58107069	58107069	TCAGCCCCTCTCGGAAGGTC	TGCCATGCCTAGTGACACCT	V/M	989	989	RGAGGQGKLDVTILSPSRKV	PCLVTPVTGRENSTAKFIPR	FLNB	B2ZZ83	NA	NA	Not found	NA	NA	NA
rs2276742	snp	NON_SYNONYMOUS_CODING	1	G/A	3217	3217	1	IPR017868,Pfam,Filamin/ABP280_repeat-like;IPR017868,pfscan,Filamin/ABP280_repeat-like;	58107156	58107156	AGGGGCTGTATGCTGTAGAC	TGACCTACGATGGACACCCT	V/M	1018	1018	GRENSTAKFIPREEGLYAVD	TYDGHPVPGSPYTVEASLPP	FLNB	B2ZZ83	0.00463	NA	0	benign	benign	0.085022
rs9813235	snp	NON_SYNONYMOUS_CODING	1	G/A	3328	3328	1	IPR014756,Superfamily,Ig_E-set;IPR001298,Smart,Filamin;IPR017868,pfscan,Filamin/ABP280_repeat-like;	58108856	58108856	CCGGCCTCGAAGGTGGTCTC	TGGGCAAGCCTGCCGAGTTC	V/M	1055	1055	SLPPDPSKVKAHGPGLEGGL	GKPAEFTIDTKGAGTGGLGL	FLNB	B2ZZ83	NA	NA	0.02	benign	NA	0.045881
rs13321615	snp	NON_SYNONYMOUS_CODING	1	A/C	3334	3334	1	IPR014756,Superfamily,Ig_E-set;IPR001298,Smart,Filamin;IPR017868,pfscan,Filamin/ABP280_repeat-like;	58108862	58108862	TCGAAGGTGGTCTCGTGGGC	AGCCTGCCGAGTTCACCATC	K/Q	1057	1057	PPDPSKVKAHGPGLEGGLVG	PAEFTIDTKGAGTGGLGLTV	FLNB	B2ZZ83	NA	NA	0.02	benign	NA	0.999999
rs9832850	snp	NON_SYNONYMOUS_CODING	1	T/G	3383	3383	1	IPR014756,Superfamily,Ig_E-set;IPR001298,Smart,Filamin;,Seg,;IPR017868,pfscan,Filamin/ABP280_repeat-like;	58108911	58108911	AGGAGCTGGTACTGGAGGTC	GGGCTTAACGGTGGAAGGTC	L/R	1073	1073	GLVGKPAEFTIDTKGAGTGG	GLTVEGPCEAKIECSDNGDG	FLNB	B2ZZ83	NA	NA	0	probably damaging	NA	-0.999999
rs77989135	snp	SYNONYMOUS_CODING	1	G/A	3405	3405	-	-	58108933	58108933	GGCTTAACGGTGGAAGGTCC	TGCGAGGCCAAAATCGAGTG	P	1080	1080	EFTIDTKGAGTGGLGLTVEG	CEAKIECSDNGDGTCSVSYL	FLNB	B2ZZ83	NA	NA	Not found	NA	NA	NA
rs77934864	snp	SYNONYMOUS_CODING	1	C/T	3453	3453	-	-	58108981	58108981	AATGGTGATGGGACCTGCTC	GTCTCTTACCTTCCCACAAA	S	1096	1096	TVEGPCEAKIECSDNGDGTC	VSYLPTKPGEYFVNILFEEV	FLNB	B2ZZ83	NA	NA	Not found	NA	NA	NA
rs1131356	snp	NON_SYNONYMOUS_CODING	1	G/A	3634	3634	1	IPR017868,pfscan,Filamin/ABP280_repeat-like;IPR001298,Smart,Filamin;IPR017868,Pfam,Filamin/ABP280_repeat-like;	58109162	58109162	AAGCTGGCCTCCTTAGCGTC	ACTGCTCGGAAGCGGGACCG	D/N	1157	1157	VASGPGLEHGKVGEAGLLSV	CSEAGPGALGLEAVSDSGTK	FLNB	B2ZZ83	0.2615	rs12632456,rs2362904,rs2362907,rs3732633,rs3772991,rs3772993,rs4681800,rs9311669	0.02	benign	benign	0.508146
rs17058845	snp	NON_SYNONYMOUS_CODING	1	G/A	3700	3700	1	IPR017868,pfscan,Filamin/ABP280_repeat-like;IPR001298,Smart,Filamin;IPR017868,Pfam,Filamin/ABP280_repeat-like;	58109228	58109228	CGGACTCGGGAACAAAAGCC	AAGTCAGTATTCAGAACAAC	E/K	1179	1179	SEAGPGALGLEAVSDSGTKA	VSIQNNKDGTYAVTYVPLTA	FLNB	B2ZZ83	NA	NA	0	benign	benign	0.678814
GA021559	snp	NON_SYNONYMOUS_CODING	1	G/C	3950	3950	1	IPR017868,pfscan,Filamin/ABP280_repeat-like;IPR014756,Superfamily,Ig_E-set;IPR017868,Pfam,Filamin/ABP280_repeat-like;	58110119	58110119	TCGGCCGCTGACCCAGGTTG	GGGTGACCACATCAAGGCCC	G/A	1262	1262	DVFREATTDFTVDSRPLTQV	GDHIKAHIANPSGASTECFV	FLNB	B2ZZ83	NA	NA	nan	NA	NA	NA
rs62621997	snp	NON_SYNONYMOUS_CODING	1	C/T	4022	4022	1	IPR017868,pfscan,Filamin/ABP280_repeat-like;IPR014756,Superfamily,Ig_E-set;IPR017868,Pfam,Filamin/ABP280_repeat-like;	58110191	58110191	GTGCTTTGTCACAGACAATG	GGATGGGACCTACCAGGTGG	A/V	1286	1286	IKAHIANPSGASTECFVTDN	DGTYQVEYTPFEKGLHVVEV	FLNB	B2ZZ83	NA	NA	Not found	NA	NA	NA
rs3732632	snp	SPLICE_SITE	1	T/G	-	-	-	-	58112324	58112324	TCACTTTCTTTTCCACTCTT	CCAGAGGCGCAGGAATTGGT	-	-	-	-	-	FLNB	B2ZZ83	NA	NA	Not found	NA	NA	NA
rs2362903	snp	SYNONYMOUS_CODING	1	A/G	4338	4338	-	-	58112440	58112440	GCTGAGTACATTCCTTTCGC	CCGGGGGATTACGATGTTAA	A	1391	1391	SKINCRDNKDGSCSAEYIPF	PGDYDVNITYGGAHIPGSPF	FLNB	B2ZZ83	NA	NA	Not found	NA	NA	NA
rs2362904	snp	SPLICE_SITE	1	C/T	4386	4386	-	-	58112488	58112488	TATGGAGGAGCCCACATCCC	GGTGAGCTATTCCTCAGAGA	P	1407	1407	YIPFAPGDYDVNITYGGAHI	GSPFRVPVKDVVDPSKVKIA	FLNB	B2ZZ83	0.2615	rs12632456,rs2362907,rs3772991,rs3772993,rs9311669	Not found	NA	NA	NA
rs9832565	snp	SYNONYMOUS_CODING	1	G/A	4566	4566	-	-	58117664	58117664	TTGATTTTAGCTGACGACAC	GATTCCCAGTCATGGCGCAG	T	1467	1467	SSKAGLAPLEVRVLGPRADD	DSQSWRSPLKALSEFFKGDP	FLNB	B2ZZ83	NA	NA	Not found	NA	NA	NA
rs60183346	snp	SYNONYMOUS_CODING	1	G/A	4626	4626	-	-	58117724	58117724	GAGTTCTTTAAAGGTGACCC	AAGGGTGACTTTAATAAGAC	P	1487	1487	TDSQSWRSPLKALSEFFKGD	KGDFNKTGLVEPVNVVDNGD	FLNB	B2ZZ83	NA	NA	Not found	NA	NA	NA
rs12632456	snp	NON_SYNONYMOUS_CODING	1	G/A	4576	4576	1	IPR001298,Smart,Filamin;IPR017868,Pfam,Filamin/ABP280_repeat-like;IPR014756,Superfamily,Ig_E-set;	58118555	58118555	GCTTGGTGGAGCCAGTGAAC	TGGTGGACAATGGAGATGGC	V/M	1471	1471	GLAPLEVRVLGPRGLVEPVN	VDNGDGTHTVTYTPSQEGPY	FLNB	B2ZZ83	0.2615	rs6787425	0.01	benign	benign	0.757676
GA021561	snp	ESSENTIAL_SPLICE_SITE	1	T/A	-	-	-	-	58120501	58120501	GCTTGCTGTTCAAATAACGG	AACTTGGAGTTATTTTCTGA	-	-	-	-	-	FLNB	B2ZZ83	NA	NA	nan	NA	NA	NA
rs5849239	in-del	FRAMESHIFT_CODING	1	G/-	4952	4952	-	-	58121821	58121821	GATTGGAGTCACCTACGGGG	TGACGACATCCCACTTTCTC	-	1596	1596	YAVTYIPDKTGRYMIGVTYG	DDIPLSPYRIRATQTGDASK	FLNB	B2ZZ83	NA	NA	1	NA	NA	NA
rs78535086	snp	SYNONYMOUS_CODING	1	C/T	5058	5058	-	-	58124040	58124040	GCCTCCACTGTGAAAACTGG	GAAGAAGTAGGCTTTGTGGT	G	1631	1631	TGDASKCLATGPGIASTVKT	EEVGFVVDAKTAGKGKVTCT	FLNB	B2ZZ83	NA	NA	Not found	NA	NA	NA
rs79383689	snp	SYNONYMOUS_CODING	1	T/G	5469	5469	-	-	58129219	58129219	GGAGAGGTCCACATGCCTTC	GGGAAGACAGCCACACCTGA	S	1768	1768	DLVIPFAVRKGEITGEVHMP	GKTATPEIVDNKDGTVTVRY	FLNB	B2ZZ83	NA	NA	Not found	NA	NA	NA
rs80167943	snp	NON_SYNONYMOUS_CODING	1	G/C	5475	5475	1	IPR001298,Smart,Filamin;IPR014756,Superfamily,Ig_E-set;IPR017868,pfscan,Filamin/ABP280_repeat-like;	58129225	58129225	GTCCACATGCCTTCTGGGAA	ACAGCCACACCTGAGATTGT	K/N	1770	1770	VIPFAVRKGEITGEVHMPSG	TATPEIVDNKDGTVTVRYAP	FLNB	B2ZZ83	NA	NA	Not found	NA	NA	NA
rs75392388	snp	NON_SYNONYMOUS_CODING	1	A/C	5476	5476	1	IPR001298,Smart,Filamin;IPR014756,Superfamily,Ig_E-set;IPR017868,pfscan,Filamin/ABP280_repeat-like;	58129226	58129226	TCCACATGCCTTCTGGGAAG	CAGCCACACCTGAGATTGTG	T/P	1771	1771	IPFAVRKGEITGEVHMPSGK	ATPEIVDNKDGTVTVRYAPT	FLNB	B2ZZ83	NA	NA	Not found	NA	NA	NA
rs75863312	snp	STOP_GAINED	1	G/T	5740	5740	-	-	58132567	58132567	GTGGTCTGGACTTGGCTATT	AGGGCCCCTCAAAAGCAGAA	E/*	1859	1859	TATFTIVTEDAGEGGLDLAI	GPSKAEISCIDNKDGTCTVT	FLNB	B2ZZ83	NA	NA	Not found	NA	NA	NA
rs11548294	snp	NON_SYNONYMOUS_CODING	1	A/T	5833	5833	1	IPR014756,Superfamily,Ig_E-set;IPR017868,pfscan,Filamin/ABP280_repeat-like;IPR017868,Pfam,Filamin/ABP280_repeat-like;	58132660	58132660	CTCTGCCAGGCGACTACAGC	TTCTGGTCAAGTACAATGAC	I/F	1890	1890	DNKDGTCTVTYLPTLPGDYS	LVKYNDKHIPGSPFTAKITD	FLNB	B2ZZ83	NA	NA	0	possibly damaging	NA	-0.999999
rs34045805	in-del	SPLICE_SITE	1	-/G	-	-	-	-	58132724	58132723	CACAGCCAAGATCACAGGTA	GGGTTGTCTGGCTTCTGGGG	-	-	-	-	-	FLNB	B2ZZ83	NA	NA	Not found	NA	NA	NA
GA003415	snp	NON_SYNONYMOUS_CODING	1	A/G	6014	6014	1	IPR014756,Superfamily,Ig_E-set;IPR017868,Pfam,Filamin/ABP280_repeat-like;IPR017868,pfscan,Filamin/ABP280_repeat-like;	58134053	58134053	GGCCCCATCTGGCCGAGACG	GCCCTGTCTCCTGAAGAGGC	E/G	1950	1950	ISETDLSSLTASIKAPSGRD	PCLLKRLPNNHIGISFIPRE	FLNB	B2ZZ83	NA	NA	nan	NA	NA	NA
rs34125682	in-del	FRAMESHIFT_CODING	1	-/C	6129	6128	-	-	58134452	58134451	GGCAACCATGTGGCCAACAG	CCCCGTGTCTATCATGGTGG	-	1988	1988	PREVGEHLVSIKKNGNHVAN	PVSIMVVQSEIGDARRAKVY	FLNB	B2ZZ83	NA	NA	Not found	NA	NA	NA
rs78587802	snp	NON_SYNONYMOUS_CODING	1	A/C	6167	6167	1	IPR014756,Superfamily,Ig_E-set;	58134490	58134490	GGTCCAGTCGGAGATTGGTG	CGCCCGCCGAGCCAAAGTCT	D/A	2001	2001	NGNHVANSPVSIMVVQSEIG	ARRAKVYGRGLSEGRTFEMS	FLNB	B2ZZ83	NA	NA	Not found	NA	NA	NA
rs62621996	snp	NON_SYNONYMOUS_CODING	1	A/G	6182	6182	1	IPR017868,Pfam,Filamin/ABP280_repeat-like;IPR001298,Smart,Filamin;IPR014756,Superfamily,Ig_E-set;	58134505	58134505	TGGTGACGCCCGCCGAGCCA	AGTCTATGGCCGCGGCCTGT	K/R	2006	2006	ANSPVSIMVVQSEIGDARRA	VYGRGLSEGRTFEMSDFIVD	FLNB	B2ZZ83	NA	NA	Not found	NA	NA	NA
rs9884098	snp	3PRIME_UTR	1	G/A	239	239	-	-	58138528	58138528	ATGGCAGTGCTCCGTGCCCC	CATGCGGCCGCCTGGCCTCA	-	-	-	-	-	FLNB	B2ZZ83	0.2593	NA	Not found	NA	NA	NA
rs62259295	snp	SYNONYMOUS_CODING	1	C/T	6570	6570	-	-	58139139	58139139	ATGTCGGCCCACGTCACCAG	CCCTCTGGCCGTGTGACTGA	S	2135	2135	CDLNLKIPEINSSDMSAHVT	PSGRVTEAEIVPMGKNSHCV	FLNB	B2ZZ83	NA	NA	Not found	NA	NA	NA
rs60599272	snp	SYNONYMOUS_CODING	1	G/A	6603	6603	-	-	58139172	58139172	GTGACTGAGGCAGAGATTGT	CCCATGGGGAAGAACTCACA	V	2146	2146	SSDMSAHVTSPSGRVTEAEI	PMGKNSHCVRFVPQEMGVHT	FLNB	B2ZZ83	NA	NA	Not found	NA	NA	NA
GA003416	snp	ESSENTIAL_SPLICE_SITE	1	A/T	-	-	-	-	58141685	58141685	TGGGACTTTCCTGTCCTCAT	GGTAACTACGAGGTGTCCAT	-	-	-	-	-	FLNB	B2ZZ83	NA	NA	nan	NA	NA	NA
rs13079906	snp	SYNONYMOUS_CODING	1	G/A	7374	7374	-	-	58154177	58154177	TTTCTCCCAGGTATCCAGTC	GAATTCTTTATTAACACCAC	S	2403	2403	NPALVSAYGTGLEGGTTGIQ	EFFINTTRAGPGTLSVTIEG	FLNB	B2ZZ83	NA	NA	Not found	NA	NA	NA
rs8640	snp	SYNONYMOUS_CODING	1	C/T	7524	7524	-	-	58154327	58154327	CCTGGTAACTACCTGATCAG	GTCAAATACGGTGGGCCCAA	S	2453	2453	ETPEGYKVMYTPMAPGNYLI	VKYGGPNHIVGSPFKAKVTG	FLNB	B2ZZ83	0.2661	NA	Not found	NA	NA	NA
rs76579011	snp	3PRIME_UTR	1	G/T	8026	8026	-	-	58156541	58156541	TGTGGTTGCTTTTGTTGCTT	TTTGTAATTCATTTTATACA	-	-	-	-	-	FLNB	B2ZZ83	NA	NA	Not found	NA	NA	NA
rs9880144	snp	3PRIME_UTR	1	C/T	8174	8174	-	-	58156689	58156689	AGAATCTTAAGAAATGCAAG	TTGTTCAGGGGGCTGAGAAG	-	-	-	-	-	FLNB	B2ZZ83	NA	NA	Not found	NA	NA	NA
rs1802197	snp	3PRIME_UTR	1	T/C	8397	8397	-	-	58156912	58156912	GACACCTAGTTTGGTTGTCA	TTGGCAAAGGAGATGACTTA	-	-	-	-	-	FLNB	B2ZZ83	NA	NA	Not found	NA	NA	NA
rs9880897	snp	3PRIME_UTR	1	G/T	8453	8453	-	-	58156968	58156968	CTTCCAGTGTCCGTGTTAAT	TATTTGGCTATTAGATCACT	-	-	-	-	-	FLNB	B2ZZ83	NA	NA	Not found	NA	NA	NA
rs28364684	snp	3PRIME_UTR	1	C/T	8481	8481	-	-	58156996	58156996	CTATTAGATCACTAGCACTG	TTTACCGCTCCTCATCGCCA	-	-	-	-	-	FLNB	B2ZZ83	NA	NA	Not found	NA	NA	NA
rs11667	snp	3PRIME_UTR	1	C/G	8566	8566	-	-	58157081	58157081	AGTGGCAGCCGGGCACCCTA	AGAAACTCAGAGGGCAGAGT	-	-	-	-	-	FLNB	B2ZZ83	NA	NA	Not found	NA	NA	NA
rs28364683	snp	3PRIME_UTR	1	A/G	8571	8571	-	-	58157086	58157086	CAGCCGGGCACCCTACAGAA	CTCAGAGGGCAGAGTGGCAG	-	-	-	-	-	FLNB	B2ZZ83	NA	NA	Not found	NA	NA	NA
rs11412	snp	3PRIME_UTR	1	T/C	8631	8631	-	-	58157146	58157146	AAGTACCTGTCCCCTCGCTC	GGTGATTATTTCTTGCAGAA	-	-	-	-	-	FLNB	B2ZZ83	NA	NA	Not found	NA	NA	NA
rs59008205	in-del	3PRIME_UTR	1	-/T	8698	8697	-	-	58157213	58157212	CATGGTTTTGCTTTAGTTTT	CCAAGTCCGTTTCAGTCCCT	-	-	-	-	-	FLNB	B2ZZ83	NA	NA	Not found	NA	NA	NA
rs75749642	snp	3PRIME_UTR	1	G/A	8706	8706	-	-	58157221	58157221	TGCTTTAGTTTTCCAAGTCC	TTTCAGTCCCTTCCTTGGTC	-	-	-	-	-	FLNB	B2ZZ83	NA	NA	Not found	NA	NA	NA
rs28364682	snp	3PRIME_UTR	1	C/T	8746	8746	-	-	58157261	58157261	CTGAAGAAATTCTGCAGTGG	GAGCAGTTTCCCACTTGCCA	-	-	-	-	-	FLNB	B2ZZ83	NA	NA	Not found	NA	NA	NA
rs1131264	snp	3PRIME_UTR	1	G/C	9004	9004	-	-	58157519	58157519	ACAGAATGAAACTCCTGCGG	TCTTTGGCCTGAAAGTTGGG	-	-	-	-	-	FLNB	B2ZZ83	0.4495	NA	Not found	NA	NA	NA
rs1802195	snp	3PRIME_UTR	1	G/A	9029	9029	-	-	58157544	58157544	TGGCCTGAAAGTTGGGAATG	TTGGGGGAGAGAAGGGCAGC	-	-	-	-	-	FLNB	B2ZZ83	NA	NA	Not found	NA	NA	NA
rs1802196	snp	3PRIME_UTR	1	G/T	9032	9032	-	-	58157547	58157547	CCTGAAAGTTGGGAATGGTT	GGGGAGAGAAGGGCAGCAGC	-	-	-	-	-	FLNB	B2ZZ83	NA	NA	Not found	NA	NA	NA
rs9613	snp	3PRIME_UTR	1	T/C	9096	9096	-	-	58157611	58157611	GGCAGAAACAGTGAGAGCTG	GTGGTGCAGAAATCCAGAAA	-	-	-	-	-	FLNB	B2ZZ83	NA	NA	Not found	NA	NA	NA
rs1802199	snp	3PRIME_UTR	1	G/A	9173	9173	-	-	58157688	58157688	CTGAGCTGGCTTTGGAATGA	GTTAAAGTGTCAGGGACGTT	-	-	-	-	-	FLNB	B2ZZ83	NA	NA	Not found	NA	NA	NA
rs1131312	snp	3PRIME_UTR	1	G/A	9191	9191	-	-	58157706	58157706	GAGGTTAAAGTGTCAGGGAC	TTGCCTGAGCCCAAATGTGT	-	-	-	-	-	FLNB	B2ZZ83	NA	NA	Not found	NA	NA	NA
rs1802200	snp	3PRIME_UTR	1	G/T	9213	9213	-	-	58157728	58157728	TGCCTGAGCCCAAATGTGTA	TGTGGTCTGGGCAGGCAGAC	-	-	-	-	-	FLNB	B2ZZ83	NA	NA	Not found	NA	NA	NA
rs12092	snp	3PRIME_UTR	1	C/T	9269	9269	-	-	58157784	58157784	CTTAGTCCTGAGGAAGTGGC	ACTCTTGTGGCAGGTGTAGT	-	-	-	-	-	FLNB	B2ZZ83	NA	NA	Not found	NA	NA	NA
rs80233346	snp	3PRIME_UTR	1	T/G	9284	9284	-	-	58157799	58157799	GTGGCCACTCTTGTGGCAGG	GTAGTATCTGGGGCGAGTGT	-	-	-	-	-	FLNB	B2ZZ83	NA	NA	Not found	NA	NA	NA
rs1131333	snp	3PRIME_UTR	1	A/C	9320	9320	-	-	58157835	58157835	AGTGTTGGGGGTAAAAGCCC	CCCTACAGAAAGTGGAACAG	-	-	-	-	-	FLNB	B2ZZ83	NA	NA	Not found	NA	NA	NA
rs1131335	snp	3PRIME_UTR	1	G/A	9344	9344	-	-	58157859	58157859	TACAGAAAGTGGAACAGCCC	GAGCCTGATGTGAAAGGACC	-	-	-	-	-	FLNB	B2ZZ83	NA	NA	Not found	NA	NA	NA
rs1131337	snp	3PRIME_UTR	1	A/C	9365	9365	-	-	58157880	58157880	GAGCCTGATGTGAAAGGACC	CGGGTGTTGTAAGCTGGGAC	-	-	-	-	-	FLNB	B2ZZ83	NA	NA	Not found	NA	NA	NA
rs67994177	in-del	5PRIME_UTR	1	T/-	6	6	-	-	87984047	87984047	GTATTTATGACCACA	TTTTTTTTTTTTGAGACAGA	-	-	-	-	-	BANP	B3KM38	NA	NA	Not found	NA	NA	NA
rs66556004	in-del	5PRIME_UTR	1	T/-	18	18	-	-	87984059	87984059	ACA	GAGACAGAGTCTCGCTCTGT	-	-	-	-	-	BANP	B3KM38	NA	NA	Not found	NA	NA	NA
rs77971676	in-del	5PRIME_UTR	1	TG/-	18	19	-	-	87984059	87984060	ACA	AGACAGAGTCTCGCTCTGTC	-	-	-	-	-	BANP	B3KM38	NA	NA	Not found	NA	NA	NA
rs4575541	snp	5PRIME_UTR	1	C/T	33	33	-	-	87984074	87984074	TTTTTTGAGACAGAGTCTCG	TCTGTCGCCAGGCTGGAGTG	-	-	-	-	-	BANP	B3KM38	NA	NA	Not found	NA	NA	NA
rs6540119	snp	5PRIME_UTR	1	A/T	436	436	-	-	87984477	87984477	GACCCCTGACCACTTATGTC	GGGAAAACGCCACCAAGCGC	-	-	-	-	-	BANP	B3KM38	NA	NA	Not found	NA	NA	NA
rs78153063	snp	5PRIME_UTR	1	C/G	444	444	-	-	87984485	87984485	ACCACTTATGTCAGGGAAAA	GCCACCAAGCGCTCCGGAAC	-	-	-	-	-	BANP	B3KM38	NA	NA	Not found	NA	NA	NA
rs76656090	snp	REGULATORY_REGION	1	A/G	-	-	-	-	87984776	87984776	TCCGTCTCAAAGAAGATGCA	ATTCCTCAGACCGTCCACTG	-	-	-	-	-	BANP	B3KM38	NA	NA	Not found	NA	NA	NA
rs79710569	snp	5PRIME_UTR	1	C/G	66	66	-	-	87993542	87993542	CTGTGGAAGTGCTGGGATGG	TGATCCGAGTGACCATGGCC	-	-	-	-	-	BANP	B3KM38	NA	NA	Not found	NA	NA	NA
rs74625712	snp	5PRIME_UTR	1	A/G	58	58	-	-	87997042	87997042	AGGAGTATCTATGGCTGTGG	ATGCATCTTTTTAGACTGGC	-	-	-	-	-	BANP	B3KM38	NA	NA	Not found	NA	NA	NA
rs34592485	in-del	5PRIME_UTR	1	-/C	80	79	-	-	87997064	87997063	TGCATCTTTTTAGACTGGCC	GCTCTGCATGGATCTGATCA	-	-	-	-	-	BANP	B3KM38	NA	NA	Not found	NA	NA	NA
rs36073017	snp	5PRIME_UTR	1	C/G	81	81	-	-	87997065	87997065	GCATCTTTTTAGACTGGCCG	TCTGCATGGATCTGATCACG	-	-	-	-	-	BANP	B3KM38	NA	NA	Not found	NA	NA	NA
rs72631407	snp	5PRIME_UTR	1	G/A	55	55	-	-	88000363	88000363	AACCTGGACTCTCTGGACCC	GGGCTGTTTGTGGAAGGGCC	-	-	-	-	-	BANP	B3KM38	NA	NA	Not found	NA	NA	NA
rs11117316	snp	5PRIME_UTR	1	C/T	77	77	-	-	88000385	88000385	GGCTGTTTGTGGAAGGGCCT	GGCATGTCCTTGGGTTTAGT	-	-	-	-	-	BANP	B3KM38	NA	NA	Not found	NA	NA	NA
rs73240785	snp	5PRIME_UTR	1	C/T	107	107	-	-	88000415	88000415	TTGGGTTTAGTCTGGCTGCA	GTGGTGGGCTCCAGAATACC	-	-	-	-	-	BANP	B3KM38	NA	NA	Not found	NA	NA	NA
rs8052436	snp	5PRIME_UTR	1	A/G	74	74	-	-	88003697	88003697	CTAATTTTCGTATTTTTAGT	GAGATGGGGTTTTGCCACAT	-	-	-	-	-	BANP	B3KM38	NA	NA	Not found	NA	NA	NA
rs4132781	snp	5PRIME_UTR	1	T/C	87	87	-	-	88003710	88003710	TTTTAGTAGAGATGGGGTTT	GCCACATTGGCCAGGCTGAC	-	-	-	-	-	BANP	B3KM38	NA	NA	Not found	NA	NA	NA
rs75198035	snp	5PRIME_UTR	1	C/G	531	531	-	-	88008692	88008692	CACTGTGAGTTGAACTCTTT	GTGTTGACCGGCCACTCTCC	-	-	-	-	-	BANP	B3KM38	NA	NA	Not found	NA	NA	NA
rs71156278	in-del	5PRIME_UTR	1	-/T	552	551	-	-	88008713	88008712	GTGTTGACCGGCCACTCTCC	GTGCTCTGGATGATGTCGGA	-	-	-	-	-	BANP	B3KM38	NA	NA	Not found	NA	NA	NA
rs61454154	snp	5PRIME_UTR	1	C/T	254	254	-	-	88012061	88012061	TCCAGGCCTTGTGTGATGAC	GGTTTCCAGTGAGAGTAGAG	-	-	-	-	-	BANP	B3KM38	NA	NA	Not found	NA	NA	NA
rs10863194	snp	5PRIME_UTR	1	G/A	255	255	-	-	88012062	88012062	CCAGGCCTTGTGTGATGACC	GTTTCCAGTGAGAGTAGAGC	-	-	-	-	-	BANP	B3KM38	NA	NA	Not found	NA	NA	NA
rs71383677	snp	5PRIME_UTR	1	G/A	255	255	-	-	88012062	88012062	CCAGGCCTTGTGTGATGACC	GTTTCCAGTGAGAGTAGAGC	-	-	-	-	-	BANP	B3KM38	NA	NA	Not found	NA	NA	NA
rs58805656	in-del	5PRIME_UTR	1	-/AA	272	271	-	-	88012079	88012078	ACCGGTTTCCAGTGAGAGTA	GAGCCTTTGACTGAGGTCCT	-	-	-	-	-	BANP	B3KM38	NA	NA	Not found	NA	NA	NA
rs66486328	in-del	5PRIME_UTR	1	-/AA	273	272	-	-	88012080	88012079	CCGGTTTCCAGTGAGAGTAG	AGCCTTTGACTGAGGTCCTG	-	-	-	-	-	BANP	B3KM38	NA	NA	Not found	NA	NA	NA
rs8052854	snp	5PRIME_UTR	1	T/G	343	343	-	-	88012150	88012150	GGCATGGAGTTTTAAAAGTT	CATTAAGTGAGAATTCATCT	-	-	-	-	-	BANP	B3KM38	NA	NA	Not found	NA	NA	NA
rs11859806	snp	5PRIME_UTR	1	C/A	344	344	-	-	88012151	88012151	GCATGGAGTTTTAAAAGTTT	ATTAAGTGAGAATTCATCTG	-	-	-	-	-	BANP	B3KM38	NA	NA	Not found	NA	NA	NA
rs72816390	snp	SYNONYMOUS_CODING	1	C/T	433	433	-	-	88012240	88012240	CATGAGGCCGAAGGCATAGC	GTGTGCTGTACTCAAGGGAC	A	15	15	KRQRLE	VCCTQGTPAPQPLSSWDYPV	BANP	B3KM38	NA	NA	Not found	NA	NA	NA
rs61063930	snp	NON_SYNONYMOUS_CODING	1	G/A	482	482	-	-	88012289	88012289	CTCAGCCCCTGAGTAGCTGG	ACTATCCAGGTTAATAGCTT	D/N	32	32	EGIAVCCTQGTPAPQPLSSW	YPVVLENHVVTDEDEPALKR	BANP	B3KM38	NA	NA	Not found	NA	NA	NA
rs55983362	snp	SYNONYMOUS_CODING	1	C/T	362	362	-	-	88017695	88017695	TATTCCATCAACCAGACAAT	TGCTTGCGGTTGGATAGCAT	I	70	70	LEINCQDPSIKSFLYSINQT	CLRLDSIEAKLQALEATCKS	BANP	B3KM38	NA	NA	Not found	NA	NA	NA
rs3815820	snp	SYNONYMOUS_CODING	1	C/T	476	476	-	-	88017809	88017809	CAGCACAGCCCCATCCAGGT	CCCATGGTGGCCGGCTCCCC	V	108	108	CKSLEEKLDLVTNKQHSPIQ	PMVAGSPLGATQTCNKVRCA	BANP	B3KM38	NA	NA	Not found	NA	NA	NA
rs41361548	snp	STOP_GAINED	-1	C/T	730	730	-	-	88052055	88052055	GGACTACCCCAATGGCACCT	GCTGGGCGACGAGAACAACC	W/*	193	193	IGSNVTLITLNSEEDYPNGT	LG	BANP	B3KM38	NA	NA	Not found	NA	NA	NA
rs76505268	snp	SYNONYMOUS_CODING	1	C/G	732	732	-	-	88052077	88052077	CTGGGCGACGAGAACAACCC	GAGATGCGGGTACGCTGCGC	P	194	194	ITLNSEEDYPNGTWLGDENN	EMRVRCAIIPSDMLHISTNC	BANP	B3KM38	NA	NA	Not found	NA	NA	NA
rs59033811	snp	SYNONYMOUS_CODING	1	C/T	765	765	-	-	88052110	88052110	CGCTGCGCCATCATCCCCTC	GACATGCTGCACATCAGCAC	S	205	205	GTWLGDENNPEMRVRCAIIP	DMLHISTNCRTAEKMALTLL	BANP	B3KM38	NA	NA	Not found	NA	NA	NA
rs17850504	snp	SYNONYMOUS_CODING	1	C/T	801	801	-	-	88052146	88052146	AGCACCAACTGCCGCACGGC	GAGAAGATGGCGCTCACGCT	A	217	217	RVRCAIIPSDMLHISTNCRT	EKMALTLLDYLFHREVQAVS	BANP	B3KM38	NA	NA	Not found	NA	NA	NA
rs7499814	snp	SYNONYMOUS_CODING	1	C/A	816	816	-	-	88052161	88052161	ACGGCCGAGAAGATGGCGCT	ACGCTGCTGGACTACCTCTT	L	222	222	IIPSDMLHISTNCRTAEKMA	TLLDYLFHREVQAVSNLSGQ	BANP	B3KM38	0.1881	NA	Not found	NA	NA	NA
rs74740586	snp	SYNONYMOUS_CODING	1	C/T	990	990	-	-	88061150	88061150	TACCGAATCAAGCAGAGCAT	GACTCCAAGTGCCGCACGGC	I	280	280	CHLFYKFGITESDWYRIKQS	DSKCRTAWRRKQRGQSLAVK	BANP	B3KM38	NA	NA	Not found	NA	NA	NA
rs74992447	snp	NON_SYNONYMOUS_CODING	1	C/T	1099	1099	-	-	88066717	88066717	CACCTGTTGCCCCCACAGAG	CGATGATGAGCACCCCACCT	P/S	317	317	LAVKSFSRRTPNSSSYCPSE	MMSTPPPASELPQPQPQPQA	BANP	B3KM38	NA	NA	Not found	NA	NA	NA
rs74040268	snp	SYNONYMOUS_CODING	1	C/T	1170	1170	-	-	88066788	88066788	CAGCCGCAGGCCCTGCACTA	GCGCTGGCCAACGCACAGCA	Y	340	340	STPPPASELPQPQPQPQALH	ALANAQQVQIHQIGEDGQVQ	BANP	B3KM38	NA	NA	Not found	NA	NA	NA
rs8050209	snp	SYNONYMOUS_CODING	1	G/A	1461	1461	-	-	88105725	88105725	GCCTCCTCGGACCCCGCGGC	GCGGGCGTGGATGGGTCGCC	A	437	437	SSGQVLQGAQLIAVASSDPA	AGVDGSPLQGSDIQVQYVQL	BANP	B3KM38	0.4028	NA	Not found	NA	NA	NA
rs73235273	snp	3PRIME_UTR	1	G/T	1658	1658	-	-	88110299	88110299	GGCACCAGGAGCCCCTCGCC	GCTCCGCCTACGGCCCGGCC	-	-	-	-	-	BANP	B3KM38	NA	NA	Not found	NA	NA	NA
rs7499959	snp	3PRIME_UTR	1	C/G	1781	1781	-	-	88110422	88110422	CGCGGGGAACAGCATCCTAT	AACTGAAAGAGCAGCCGCCG	-	-	-	-	-	BANP	B3KM38	0.2615	NA	Not found	NA	NA	NA
rs6145932	in-del	3PRIME_UTR	1	-/GGAGCCCTTTGCTGTGTGCTCTGTCCAGTGTCATGAGACG	2003	2002	-	-	88110644	88110643	AAAATCCCAGGGGAGTAGCA	GGAGCCCTTTGCTGTGTGCT	-	-	-	-	-	BANP	B3KM38	NA	NA	Not found	NA	NA	NA
rs34351569	in-del	3PRIME_UTR	1	-/GGAGCCCTTTGCTGTGTGCTCTGTCCAGTGTCATGAGACG	2004	2003	-	-	88110645	88110644	AAATCCCAGGGGAGTAGCAG	GAGCCCTTTGCTGTGTGCTC	-	-	-	-	-	BANP	B3KM38	NA	NA	Not found	NA	NA	NA
rs11272715	in-del	3PRIME_UTR	1	-/ACGGGAGCCCTTTGCTGTGTGCTCTGTCCAGTGTCATGAG	2160	2159	-	-	88110801	88110800	GCTCTGTCCAGTGTCATGAG	GCAGGTGTTTGCAAAGCCAG	-	-	-	-	-	BANP	B3KM38	NA	NA	Not found	NA	NA	NA
rs71742201	in-del	3PRIME_UTR	1	-/ACGGGAGCCCTTTGCTGTGTGCTCTGTCCAGTGTCATGAG	2161	2160	-	-	88110802	88110801	CTCTGTCCAGTGTCATGAGG	CAGGTGTTTGCAAAGCCAGC	-	-	-	-	-	BANP	B3KM38	NA	NA	Not found	NA	NA	NA
rs28924116	snp	REGULATORY_REGION	1	T/G	-	-	-	-	11734103	11734103	-	-	-	-	-	-	-	MAD2L2	B3KNE3	NA	NA	Not found	NA	NA	NA
rs1045462	snp	3PRIME_UTR	1	G/A	1768	1768	-	-	11734629	11734629	GGATGCCGCAACCTCGACTT	TCAGCCTCCTGGGGTTCCGC	-	-	-	-	-	MAD2L2	B3KNE3	NA	NA	Not found	NA	NA	NA
rs1045457	snp	3PRIME_UTR	1	G/A	1712	1712	-	-	11734685	11734685	CAGCCCGGGGCCGCTCAGGT	TGCTTGGAGGATGCCTCCCC	-	-	-	-	-	MAD2L2	B3KNE3	NA	NA	Not found	NA	NA	NA
rs28924114	snp	SYNONYMOUS_CODING	1	C/T	1508	1508	-	-	11735154	11735154	ATACCACTAAAAACCATGAC	TCGGACATTTTAAAGGTGAG	T	193	193	LADEQDVHMHDPRLIPLKTM	SDILKMQLYVEERAHKGS	MAD2L2	B3KNE3	NA	NA	Not found	NA	NA	NA
rs2233025	snp	3PRIME_UTR	1	G/A	891	891	-	-	11735652	11735652	CGTGATGTCGCAGTTCCAGG	GGGCAGGGGCACTGCCTGTG	-	-	-	-	-	MAD2L2	B3KNE3	0.2018	NA	Not found	NA	NA	NA
rs76463742	snp	NON_SYNONYMOUS_CODING	1	C/G	1392	1392	1	IPR003511,pfscan,HORMA_DNA-bd;IPR003511,Pfam,HORMA_DNA-bd;	11735753	11735753	TCCTGGTGCACACGAGAGAA	CCGCCACTCGCAACATGGAG	A/P	155	155	AVLDHNPPGCTFTVLVHTRE	ATRNMEKIQVIKDFPWILAD	MAD2L2	B3KNE3	NA	NA	Not found	NA	NA	NA
rs35692795	in-del	3PRIME_UTR	1	-/C	727	726	-	-	11735817	11735816	CTGGCACCAGGGCGGTGGGG	GAGCCTCCACCAACCTCTTG	-	-	-	-	-	MAD2L2	B3KNE3	NA	NA	Not found	NA	NA	NA
rs2233024	snp	3PRIME_UTR	1	C/A	702	702	-	-	11735841	11735841	GTGGGAAGAGGCTGGGCCCA	TGGCTGGCACCAGGGCGGTG	-	-	-	-	-	MAD2L2	B3KNE3	NA	NA	Not found	NA	NA	NA
rs55785094	snp	3PRIME_UTR	1	C/G	697	697	-	-	11735846	11735846	GGGAAGTGGGAAGAGGCTGG	CCCAGTGGCTGGCACCAGGG	-	-	-	-	-	MAD2L2	B3KNE3	NA	NA	Not found	NA	NA	NA
rs2233023	snp	3PRIME_UTR	1	T/C	681	681	-	-	11735862	11735862	GCTGCTGAGCCAGCAAGGGA	GTGGGAAGAGGCTGGGCCCA	-	-	-	-	-	MAD2L2	B3KNE3	NA	NA	Not found	NA	NA	NA
rs2233022	snp	3PRIME_UTR	1	A/G	666	666	-	-	11735877	11735877	ATCTGCTCTGGGGGTGCTGC	GAGCCAGCAAGGGAAGTGGG	-	-	-	-	-	MAD2L2	B3KNE3	NA	NA	Not found	NA	NA	NA
rs2233021	snp	NON_SYNONYMOUS_CODING	1	T/C	480	480	1	IPR003511,Pfam,HORMA_DNA-bd;	11736063	11736063	TCTCTTCCCTTGGCATTTCC	TGGTTATCTCGGGTTGGTCT	H/R	132	132	VLDHNPPGVSTPHPLFPWHF	GYLGLVCVPRSMFGCSETHL	MAD2L2	B3KNE3	NA	NA	Not found	NA	NA	NA
rs2233020	snp	SYNONYMOUS_CODING	1	G/A	1328	1328	-	-	11736131	11736131	ATCCTGAAGATCAGCGTGTG	GATGCCGTCCTGGACCACAA	C	133	133	DSLLSHVEQLLRAFILKISV	DAVLDHNPPGCTFTVLVHTR	MAD2L2	B3KNE3	NA	NA	Not found	NA	NA	NA
rs2233019	snp	ESSENTIAL_SPLICE_SITE	1	A/C	-	-	-	-	11736864	11736864	GCCCACTAGCTGGCATCAGG	GTGTCTCTGGCAACACACCC	-	-	-	-	-	MAD2L2	B3KNE3	NA	NA	Not found	NA	NA	NA
rs2294638	snp	REGULATORY_REGION	1	G/C	973	973	-	-	11737051	11737051	TGGAGGCAGGGTGGTGTAGT	GGGGTGGGGTGCCTGGCTCT	-	-	-	-	-	MAD2L2	B3KNE3	NA	NA	Not found	NA	NA	NA
rs28924110	snp	3PRIME_UTR	1	G/A	661	661	-	-	11737363	11737363	AGCCCGGGTTGGAGCTGGCT	TAAGTAGGGGCTGCCCCAGA	-	-	-	-	-	MAD2L2	B3KNE3	NA	NA	Not found	NA	NA	NA
rs28924109	snp	3PRIME_UTR	1	C/A	654	654	-	-	11737370	11737370	GCCTGGGAGCCCGGGTTGGA	CTGGCTCTAAGTAGGGGCTG	-	-	-	-	-	MAD2L2	B3KNE3	NA	NA	Not found	NA	NA	NA
rs28924108	snp	3PRIME_UTR	1	C/T	648	648	-	-	11737376	11737376	CCTTGGGCCTGGGAGCCCGG	TTGGAGCTGGCTCTAAGTAG	-	-	-	-	-	MAD2L2	B3KNE3	NA	NA	Not found	NA	NA	NA
rs28924107	snp	3PRIME_UTR	1	C/T	646	646	-	-	11737378	11737378	TGCCTTGGGCCTGGGAGCCC	GGTTGGAGCTGGCTCTAAGT	-	-	-	-	-	MAD2L2	B3KNE3	NA	NA	Not found	NA	NA	NA
rs2233018	snp	NON_SYNONYMOUS_CODING	1	C/T	473	473	1	IPR003511,pfscan,HORMA_DNA-bd;	11737551	11737551	CTCACCCCATGCTCACCCCC	TCCCTGTGTGCTCACAGTCC	V/I	94	94	LLEKVRVHWAPQPSHPMLTP	PVCSQSNSGMG	MAD2L2	B3KNE3	NA	NA	Not found	NA	NA	NA
rs28924106	snp	NON_SYNONYMOUS_CODING	1	G/A	458	458	1	IPR003511,pfscan,HORMA_DNA-bd;	11737566	11737566	GGGCTCCCCAGCCATCTCAC	CCATGCTCACCCCCGTCCCT	P/S	89	89	HCVKPLLEKVRVHWAPQPSH	MLTPVPVCSQSNSGMG	MAD2L2	B3KNE3	NA	NA	Not found	NA	NA	NA
rs2233015	snp	SPLICE_SITE	1	G/T	-	-	-	-	11740535	11740535	GCGCCACCGGCTTGTGCCCC	CTGCAGTGGTGGCCGATGTG	-	-	-	-	-	MAD2L2	B3KNE3	NA	NA	Not found	NA	NA	NA
rs2233014	snp	NON_SYNONYMOUS_CODING	1	C/G	185	185	-	-	11740559	11740559	CTGGGCCGGCGGGCTTCCTC	AGCGCGCCACCGGCTTGTGC	E/Q	34	34	GREAGPAGPGAGASGPAGFL	RATGLCPPAVVADVLCEFLE	MAD2L2	B3KNE3	NA	NA	Not found	NA	NA	NA
rs2233013	snp	5PRIME_UTR	1	G/A	506	506	-	-	11740683	11740683	GGAACTACCCTCTGCCCTTG	CCCAACACTCAGGTAGCGGG	-	-	-	-	-	MAD2L2	B3KNE3	NA	NA	Not found	NA	NA	NA
rs2233012	snp	5PRIME_UTR	1	C/A	450	450	-	-	11740739	11740739	ACTGTGGGGAGGGAAGAGAC	GTGGAAGCGAGCGGGTTCTG	-	-	-	-	-	MAD2L2	B3KNE3	NA	NA	Not found	NA	NA	NA
rs2272981	snp	5PRIME_UTR	1	A/C	377	377	-	-	11740812	11740812	AGCGTGGGGGTGGAGGTTCT	CCAGCTGCCCTGAGCCTGTG	-	-	-	-	-	MAD2L2	B3KNE3	NA	NA	Not found	NA	NA	NA
rs2272980	snp	5PRIME_UTR	1	G/A	281	281	-	-	11740908	11740908	GGGGCACAGCTGTGGTCTTT	CACCCCGCGAGACAGCGGGG	-	-	-	-	-	MAD2L2	B3KNE3	NA	NA	Not found	NA	NA	NA
rs28924097	snp	5PRIME_UTR	1	G/C	768	768	-	-	11741245	11741245	GGGAATGGGCGTGGCCTGGG	GGGGCGGGCGCTAGGACCCA	-	-	-	-	-	MAD2L2	B3KNE3	NA	NA	Not found	NA	NA	NA
rs2272979	snp	5PRIME_UTR	1	G/A	732	732	-	-	11741281	11741281	GGAACCGCCCTCTGCGAGGC	CGGTTTGGGCCGTGCGGGAA	-	-	-	-	-	MAD2L2	B3KNE3	NA	NA	Not found	NA	NA	NA
rs28924096	snp	5PRIME_UTR	1	G/A	720	720	-	-	11741293	11741293	GCCCCCGCATGCGGAACCGC	CTCTGCGAGGCCCGGTTTGG	-	-	-	-	-	MAD2L2	B3KNE3	NA	NA	Not found	NA	NA	NA
rs2272978	snp	5PRIME_UTR	1	A/C	709	709	-	-	11741304	11741304	CTCGGAGACCCGCCCCCGCA	GCGGAACCGCCCTCTGCGAG	-	-	-	-	-	MAD2L2	B3KNE3	NA	NA	Not found	NA	NA	NA
rs28924095	snp	5PRIME_UTR	1	G/A	691	691	-	-	11741322	11741322	GAGGCCCGGCCCCCGCCCCT	GGAGACCCGCCCCCGCATGC	-	-	-	-	-	MAD2L2	B3KNE3	NA	NA	Not found	NA	NA	NA
rs75171159	snp	5PRIME_UTR	1	A/C	566	566	-	-	11741447	11741447	GAAATGCCCTCGGGGGAAGA	ATGTAGCGATCCAATGGAAC	-	-	-	-	-	MAD2L2	B3KNE3	NA	NA	Not found	NA	NA	NA
rs2233006	snp	5PRIME_UTR	1	T/A	516	516	-	-	11741796	11741796	ACTCGGCTGGAGCTCCAAAA	GGTCAGCTATTGTTATGAAG	-	-	-	-	-	MAD2L2	B3KNE3	NA	NA	Not found	NA	NA	NA
rs74772418	snp	5PRIME_UTR	1	C/G	367	367	-	-	11741945	11741945	CCCCACCAGCTGGGAGACTC	GGCAGGTTATTCACCCTTCT	-	-	-	-	-	MAD2L2	B3KNE3	NA	NA	Not found	NA	NA	NA
rs34835198	in-del	5PRIME_UTR	1	-/C	337	336	-	-	11741976	11741975	TAGTGGCAGGAGGCACCTCG	GCCATCGCCCACCCCACCAG	-	-	-	-	-	MAD2L2	B3KNE3	NA	NA	Not found	NA	NA	NA
rs79069922	snp	5PRIME_UTR	1	T/C	326	326	-	-	11741986	11741986	CAGTAAAATGTAGTGGCAGG	GGCACCTCGGCCATCGCCCA	-	-	-	-	-	MAD2L2	B3KNE3	NA	NA	Not found	NA	NA	NA
rs2233005	snp	5PRIME_UTR	1	G/T	277	277	-	-	11742035	11742035	CCCTTACAGGACTTCCAGAC	GAGTCCACGCCCCTGGGGGA	-	-	-	-	-	MAD2L2	B3KNE3	NA	NA	Not found	NA	NA	NA
rs2233004	snp	ESSENTIAL_SPLICE_SITE	1	C/T	-	-	-	-	11742074	11742074	CATTATTTTTTATTATTTTA	TAATATCATCTCTGAGGGCC	-	-	-	-	-	MAD2L2	B3KNE3	0.211	rs2336031	Not found	NA	NA	NA
rs752940	snp	5PRIME_UTR	1	C/G	66	66	-	-	11751642	11751642	GCAGCCCCGGGGCCGGGCCC	GCGCGCACCCGGCCAGCGCG	-	-	-	-	-	MAD2L2	B3KNE3	NA	NA	Not found	NA	NA	NA
rs6701104	snp	5PRIME_UTR	1	C/G	27	27	-	-	11751681	11751681	GGGCGGCGGGTGGCGGGCTC	ACTGCCCCCAGCCGAGGGGC	-	-	-	-	-	MAD2L2	B3KNE3	NA	NA	Not found	NA	NA	NA
rs3218107	snp	3PRIME_UTR	1	C/T	2056	2056	-	-	41902700	41902700	CTACTGTAATAAAGATGATT	TGAAATAAAACTGGCTTTGG	-	-	-	-	-	CCND3	B3KQ22	NA	NA	Not found	NA	NA	NA
rs1051186	snp	REGULATORY_REGION	1	G/A	1950	1950	-	-	41902806	41902806	TGCCCTGGAGGTGGCTGAGC	CCTGTCTAGAGAGGGAGGCA	-	-	-	-	-	CCND3	B3KQ22	NA	NA	Not found	NA	NA	NA
rs1051171	snp	3PRIME_UTR	1	G/T	1910	1910	-	-	41902846	41902846	CCCTCTGCCCCATCCTCCAG	AGGGAAAATGCAGCAGGGAT	-	-	-	-	-	CCND3	B3KQ22	NA	NA	Not found	NA	NA	NA
rs3218106	snp	3PRIME_UTR	1	G/A	1818	1818	-	-	41902938	41902938	TGTTTTCCTCCCTTCTGCTA	TGGCAAAAGGATCTTTGTGG	-	-	-	-	-	CCND3	B3KQ22	NA	NA	Not found	NA	NA	NA
rs11552785	snp	3PRIME_UTR	1	G/A	1808	1808	-	-	41902948	41902948	TGGTGGTTGCTGTTTTCCTC	CTTCTGCTACTGGCAAAAGG	-	-	-	-	-	CCND3	B3KQ22	NA	NA	Not found	NA	NA	NA
rs9529	snp	3PRIME_UTR	1	T/C	1749	1749	-	-	41903007	41903007	GAGCACAACTTTAAGAGGAC	TAATGGGGTCCTGGCCATCC	-	-	-	-	-	CCND3	B3KQ22	0.3287	NA	Not found	NA	NA	NA
rs11552781	snp	3PRIME_UTR	1	G/T	1644	1644	-	-	41903112	41903112	GCCAGAGAAGCTATAAATTC	TCTTTGCTTTGCTTTCTGCT	-	-	-	-	-	CCND3	B3KQ22	NA	NA	Not found	NA	NA	NA
rs11552779	snp	3PRIME_UTR	1	G/A	1570	1570	-	-	41903186	41903186	TCCTCTCAGTACTTTGGAGG	CCCTATGTAGTCCGTGCTGA	-	-	-	-	-	CCND3	B3KQ22	NA	NA	Not found	NA	NA	NA
rs3218105	snp	3PRIME_UTR	1	C/T	1566	1566	-	-	41903190	41903190	TGGCTCCTCTCAGTACTTTG	AGGCCCCTATGTAGTCCGTG	-	-	-	-	-	CCND3	B3KQ22	0.004587	NA	Not found	NA	NA	NA
rs3833667	in-del	3PRIME_UTR	1	-/G	1401	1400	-	-	41903356	41903355	TCCTTTTGAACGCCCCCCCC	CACCCCTGGGGGCTCTCATG	-	-	-	-	-	CCND3	B3KQ22	NA	NA	Not found	NA	NA	NA
rs67147810	in-del	3PRIME_UTR	1	-/G	1400	1399	-	-	41903357	41903356	TTCCTTTTGAACGCCCCCCC	CCACCCCTGGGGGCTCTCAT	-	-	-	-	-	CCND3	B3KQ22	NA	NA	Not found	NA	NA	NA
rs79272218	snp	3PRIME_UTR	1	G/C	1392	1392	-	-	41903364	41903364	ACCAGCATTCCTTTTGAACG	CCCCCCCCACCCCTGGGGGC	-	-	-	-	-	CCND3	B3KQ22	NA	NA	Not found	NA	NA	NA
rs60324721	mixed	3PRIME_UTR	1	-/GG	1392	1391	-	-	41903365	41903364	CACCAGCATTCCTTTTGAAC	GCCCCCCCCCACCCCTGGGG	-	-	-	-	-	CCND3	B3KQ22	NA	NA	Not found	NA	NA	NA
rs72009707	in-del	3PRIME_UTR	1	-/G	1391	1390	-	-	41903366	41903365	ACACCAGCATTCCTTTTGAA	CGCCCCCCCCCACCCCTGGG	-	-	-	-	-	CCND3	B3KQ22	NA	NA	Not found	NA	NA	NA
rs3218104	in-del	3PRIME_UTR	1	A/-	1325	1325	-	-	41903431	41903431	CCAGCAGCGCCTTTCCCAAC	CTAGCTGGGGGTGGGCCAGG	-	-	-	-	-	CCND3	B3KQ22	NA	NA	Not found	NA	NA	NA
rs3218103	snp	3PRIME_UTR	1	G/A	1123	1123	-	-	41903633	41903633	CCACTAAGCAGAGGAGGGGC	GCTGCCACCCACCTCCCTGC	-	-	-	-	-	CCND3	B3KQ22	NA	NA	Not found	NA	NA	NA
rs1051130	snp	NON_SYNONYMOUS_CODING	1	A/C	974	974	1	IPR004367,Pfam,Cyclin_C;	41903782	41903782	GGGAGAGCCTCAGGGAAGCC	CTCAGACCAGCTCCAGCCCA	S/A	259	259	CLRACQEQIEAALRESLREA	QTSSSPAPKAPRGSSSQGPS	CCND3	B3KQ22	NA	NA	1	benign	benign	0.999999
rs3218102	snp	SYNONYMOUS_CODING	1	G/A	973	973	-	-	41903783	41903783	AGGGAGAGCCTCAGGGAAGC	TCTCAGACCAGCTCCAGCCC	A	258	258	DCLRACQEQIEAALRESLRE	SQTSSSPAPKAPRGSSSQGP	CCND3	B3KQ22	NA	NA	Not found	NA	NA	NA
rs33966734	snp	NON_SYNONYMOUS_CODING	1	C/A	958	958	1	IPR004367,Pfam,Cyclin_C;	41903798	41903798	ATCGAAGCTGCACTCAGGGA	AGCCTCAGGGAAGCCTCTCA	E/D	253	253	TGTEVDCLRACQEQIEAALR	SLREASQTSSSPAPKAPRGS	CCND3	B3KQ22	NA	NA	0.12	NA	benign	0.999999
rs34598973	in-del	3PRIME_UTR	1	-/G	870	869	-	-	41903943	41903942	GGGCTGTGGCCTAACCTCCC	CAGACTTCCCCATGTGTTGG	-	-	-	-	-	CCND3	B3KQ22	NA	NA	Not found	NA	NA	NA
rs74829557	snp	SYNONYMOUS_CODING	1	A/C	524	524	-	-	41904288	41904288	GGCACTGAAGTGGTGAGTGC	GGGTAGCTGGGCAGCAGCCT	A	175	175	MSGDELTELLAGITGTEVVS	G	CCND3	B3KQ22	NA	NA	Not found	NA	NA	NA
GA005808	snp	SPLICE_SITE	1	C/G	-	-	-	-	41904294	41904294	ATCACTGGCACTGAAGTGGT	AGTGCTGGGTAGCTGGGCAG	-	-	-	-	-	CCND3	B3KQ22	NA	NA	nan	NA	NA	NA
rs11552780	snp	SYNONYMOUS_CODING	1	C/G	883	883	-	-	41904324	41904324	GGGGATGAGCTCACAGAGCT	CTGGCAGGGATCACTGGCAC	L	228	228	IGAAVQGLGACSMSGDELTE	LAGITGTEVDCLRACQEQIE	CCND3	B3KQ22	NA	NA	Not found	NA	NA	NA
rs11552778	snp	NON_SYNONYMOUS_CODING	1	T/A	812	812	1	IPR011028,Superfamily,Cyclin-like;IPR004367,Pfam,Cyclin_C;	41904395	41904395	ACCCGCCATCCATGATCGCC	CGGGCAGCATTGGGGCTGCA	T/S	205	205	FLALCATDYTFAMYPPSMIA	GSIGAAVQGLGACSMSGDEL	CCND3	B3KQ22	NA	NA	0	benign	NA	0.530356
rs3218089	snp	NON_SYNONYMOUS_CODING	1	G/A	599	599	1	IPR011028,Superfamily,Cyclin-like;IPR006670,Smart,Cyclin;IPR006671,Pfam,Cyclin_N;	41908122	41908122	ACACCGACCACGCTGTCTCT	CCCGCCAGTTGCGGGTGCGT	P/S	134	134	RETTPLTIEKLCIYTDHAVS	RQLRDWEVLVLGKLKWDLAA	CCND3	B3KQ22	NA	NA	0	benign	benign	-0.677657
rs11552782	snp	SYNONYMOUS_CODING	1	G/A	448	448	-	-	41908273	41908273	GTCTTCCCCCTGGCCATGAA	TACCTGGATCGCTACCTGTC	N	83	83	WMLEVCEEQRCEEEVFPLAM	YLDRYLSCVPTRKAQLQLLG	CCND3	B3KQ22	NA	NA	Not found	NA	NA	NA
rs3218088	snp	5PRIME_UTR	1	G/C	336	336	-	-	41908922	41908922	CAAACGGGACCAAGGACACT	TCTCCCCTTCGGCTTCTCAC	-	-	-	-	-	CCND3	B3KQ22	NA	NA	Not found	NA	NA	NA
rs78644624	snp	5PRIME_UTR	1	G/A	239	239	-	-	41909019	41909019	CCAGCTGCCTCCCTTGCTTT	CCGAGCCCTAATCGGCTCCT	-	-	-	-	-	CCND3	B3KQ22	NA	NA	Not found	NA	NA	NA
rs1051129	snp	5PRIME_UTR	1	G/A	149	149	-	-	41909438	41909438	GCTCTCCGGCCCGTCGCCTG	CTTGGGACTCGCGAGCCCGC	-	-	-	-	-	CCND3	B3KQ22	NA	NA	Not found	NA	NA	NA
rs66934106	in-del	5PRIME_UTR	1	CG/-	64	65	-	-	41909522	41909523	GGGAAGCGGCGCGCGCGCGC	GCGGCGGGCGGGCTGGGGAT	-	-	-	-	-	CCND3	B3KQ22	NA	NA	Not found	NA	NA	NA
rs3050131	in-del	5PRIME_UTR	1	GC/-	63	64	-	-	41909523	41909524	AGGGAAGCGGCGCGCGCGCG	GGCGGCGGGCGGGCTGGGGA	-	-	-	-	-	CCND3	B3KQ22	NA	NA	Not found	NA	NA	NA
rs72448626	in-del	5PRIME_UTR	1	CG/-	54	55	-	-	41909532	41909533	GCGCCTGTCAGGGAAGCGGC	GCGCGCGCGGGCGGCGGGCG	-	-	-	-	-	CCND3	B3KQ22	NA	NA	Not found	NA	NA	NA
rs9381123	snp	5PRIME_UTR	1	A/C	338	338	-	-	41997779	41997779	GTGCATGGCCTCTGTCCTGG	TGCACAGAGGATTGGACCCA	-	-	-	-	-	CCND3	B3KQ22	NA	NA	Not found	NA	NA	NA
rs9357384	snp	5PRIME_UTR	1	G/A	191	191	-	-	41997926	41997926	GTGCTACCCCCATACCAGCT	CAACCTGAGCGGCAAGACCC	-	-	-	-	-	CCND3	B3KQ22	0.1179	NA	Not found	NA	NA	NA
rs10456506	snp	5PRIME_UTR	1	T/C	461	461	-	-	42016246	42016246	TGCTCCGGGGAGGTCACCTG	CGAGGAGGTAGGCTTGGGTG	-	-	-	-	-	CCND3	B3KQ22	NA	NA	Not found	NA	NA	NA
rs11552783	snp	5PRIME_UTR	1	G/A	388	388	-	-	42016319	42016319	GGTTGCGACCACCCCCACTC	CCAAAGGCAGGCTCCGGAGG	-	-	-	-	-	CCND3	B3KQ22	NA	NA	Not found	NA	NA	NA
rs73428399	snp	5PRIME_UTR	1	C/T	260	260	-	-	42016447	42016447	TCCTGCCCAGCTCTGGATCG	CGGCGCGGCGCGGACTTTGT	-	-	-	-	-	CCND3	B3KQ22	NA	NA	Not found	NA	NA	NA
rs74749780	snp	5PRIME_UTR	1	G/A	64	64	-	-	42016643	42016643	CACCTGAGCCTCCGTGGCGC	CCGCCCCCGCACCTATGCCG	-	-	-	-	-	CCND3	B3KQ22	NA	NA	Not found	NA	NA	NA
rs79015111	snp	5PRIME_UTR	1	T/C	658	658	-	-	42017438	42017438	GGACCACCTAGTCCAAGTCT	TCGCTGCATCCTGCTGCCTT	-	-	-	-	-	CCND3	B3KQ22	NA	NA	Not found	NA	NA	NA
rs6901760	snp	5PRIME_UTR	1	G/C	618	618	-	-	42017478	42017478	GCCGCCCCGCCTGTCAATGG	CCACTTGGAAGTAGAGCCTG	-	-	-	-	-	CCND3	B3KQ22	NA	NA	Not found	NA	NA	NA
rs4714559	snp	5PRIME_UTR	1	A/C	343	343	-	-	42017753	42017753	ACGCGCCCGGTTTCACTGAG	TAAAAGAAACCTATTTTAAT	-	-	-	-	-	CCND3	B3KQ22	NA	NA	Not found	NA	NA	NA
rs28365127	snp	SPLICE_SITE	1	C/G	-	-	-	-	1203714	1203714	CCCGGGTCACCCCCTGTCCT	TGCAGGTGCTGCCGGCCGCC	-	-	-	-	-	CACNA1H	B3KQH9	NA	NA	Not found	NA	NA	NA
rs28365126	snp	SYNONYMOUS_CODING	1	G/C	356	356	-	-	1203845	1203845	CCGGAGAGCCCCGGGGCGCC	GGACGCGAGGCGGAGCGGGG	P	36	36	GAPPPGPAALVGASPESPGA	GREAERGSELGVSPSESPAA	CACNA1H	B3KQH9	NA	NA	Not found	NA	NA	NA
rs3751662	snp	SPLICE_SITE	1	G/A	-	-	-	-	1244964	1244964	CGGTGTGCTCCTTAACCCGC	GCGACACATGGTTCGAGCAC	-	-	-	-	-	CACNA1H	B3KQH9	NA	NA	Not found	NA	NA	NA
rs57552791	snp	NON_SYNONYMOUS_CODING	1	T/G	562	562	1	-	1244986	1244986	CGACACATGGTTCGAGCACG	GAGCATGCTGGTAATCATGC	V/G	105	105	QTTRPRSWCLRLVCNPWFEH	SMLVIMLNCVTLGMFRPCED	CACNA1H	B3KQH9	NA	NA	0	NA	NA	NA
rs59794024	snp	SYNONYMOUS_CODING	1	C/T	638	638	-	-	1245062	1245062	GAGGACGTTGAGTGCGGCTC	GAGCGCTGCAACATCCTGGA	S	130	130	IMLNCVTLGMFRPCEDVECG	ERCNILEAFDAFIFAFFAVE	CACNA1H	B3KQH9	NA	NA	Not found	NA	NA	NA
rs60593994	snp	NON_SYNONYMOUS_CODING	1	G/C	737	737	1	IPR005821,Pfam,Ion_trans;	1245509	1245509	GCCTTGGGGCTGTTCGGGCA	AAGTGTTACCTGGGTGACAC	Q/H	163	163	IFAFFAVEMVIKMVALGLFG	KCYLGDTWNRLDFFIVVAGM	CACNA1H	B3KQH9	NA	NA	0	NA	NA	NA
rs58142268	snp	SYNONYMOUS_CODING	1	C/T	746	746	-	-	1245518	1245518	CTGTTCGGGCAGAAGTGTTA	CTGGGTGACACGTGGAACAG	Y	166	166	FFAVEMVIKMVALGLFGQKC	LGDTWNRLDFFIVVAGMMEY	CACNA1H	B3KQH9	NA	NA	Not found	NA	NA	NA
rs61700478	snp	SYNONYMOUS_CODING	1	G/A	803	803	-	-	1245935	1245935	CCCGCCCCCAGCATGATGGA	TACTCGTTGGACGGACACAA	E	185	185	CYLGDTWNRLDFFIVVAGMM	YSLDGHNVSLSAIRTVRVLR	CACNA1H	B3KQH9	NA	NA	Not found	NA	NA	NA
rs56816479	snp	SYNONYMOUS_CODING	1	C/T	872	872	-	-	1246004	1246004	CGGGTGCTGCGGCCCCTCCG	GCCATCAACCGCGTGCCTAG	R	208	208	LDGHNVSLSAIRTVRVLRPL	AINRVPSMRILVTLLLDTLP	CACNA1H	B3KQH9	NA	NA	Not found	NA	NA	NA
rs78151210	snp	SPLICE_SITE	1	A/G	-	-	-	-	1246026	1246026	CCATCAACCGCGTGCCTAGT	AGTGACCGGCCCCGACTGGG	-	-	-	-	-	CACNA1H	B3KQH9	NA	NA	Not found	NA	NA	NA
rs59084089	snp	NON_SYNONYMOUS_CODING	1	T/G	961	961	1	,Tmhmm,;IPR005821,Pfam,Ion_trans;	1248684	1248684	GAACGTCCTTCTGCTGTGCT	CTTCGTCTTCTTCATTTTCG	F/C	238	238	ILVTLLLDTLPMLGNVLLLC	FVFFIFGIVGVQLWAGLLRN	CACNA1H	B3KQH9	NA	NA	0	NA	NA	NA
rs56900494	snp	NON_SYNONYMOUS_CODING	1	T/G	969	969	1	,Superfamily,;,Tmhmm,;IPR005821,Pfam,Ion_trans;	1248692	1248692	TTCTGCTGTGCTTCTTCGTC	TCTTCATTTTCGGCATCGTT	F/V	241	241	TLLLDTLPMLGNVLLLCFFV	FIFGIVGVQLWAGLLRNRCF	CACNA1H	B3KQH9	NA	NA	0	NA	NA	NA
rs58386301	snp	NON_SYNONYMOUS_CODING	1	A/T	1065	1065	1	IPR005821,Pfam,Ion_trans;	1250269	1250269	TCCCCAGGAACAACAACCTG	CCTTCCTGCGGCCGTACTAC	T/S	273	273	AGLLRNRCFLDSAFVRNNNL	FLRPYYQTEEGEENPFICSS	CACNA1H	B3KQH9	NA	NA	0.31	NA	NA	NA
rs72552033	snp	SYNONYMOUS_CODING	1	C/T	1067	1067	-	-	1250271	1250271	CCCAGGAACAACAACCTGAC	TTCCTGCGGCCGTACTACCA	T	273	273	AGLLRNRCFLDSAFVRNNNL	FLRPYYQTEEGEENPFICSS	CACNA1H	B3KQH9	NA	NA	Not found	NA	NA	NA
rs59709076	snp	NON_SYNONYMOUS_CODING	1	G/A	1075	1075	1	IPR005821,Pfam,Ion_trans;	1250279	1250279	CAACAACCTGACCTTCCTGC	GCCGTACTACCAGACGGAGG	R/Q	276	276	LRNRCFLDSAFVRNNNLTFL	PYYQTEEGEENPFICSSRRD	CACNA1H	B3KQH9	NA	NA	0.02	NA	NA	NA
rs79829712	snp	SYNONYMOUS_CODING	1	C/T	1136	1136	-	-	1250340	1250340	ATCTGCTCCTCACGCCGAGA	AACGGCATGCAGAAGTGCTC	D	296	296	RPYYQTEEGEENPFICSSRR	NGMQKCSHIPGRRELRMPCT	CACNA1H	B3KQH9	NA	NA	Not found	NA	NA	NA
rs57468015	snp	SYNONYMOUS_CODING	1	C/T	1166	1166	-	-	1250370	1250370	CAGAAGTGCTCGCACATCCC	GGCCGCCGCGAGCTGCGCAT	P	306	306	ENPFICSSRRDNGMQKCSHI	GRRELRMPCTLGWEAYTQPQ	CACNA1H	B3KQH9	NA	NA	Not found	NA	NA	NA
rs57740463	snp	SYNONYMOUS_CODING	1	C/T	1175	1175	-	-	1250379	1250379	TCGCACATCCCCGGCCGCCG	GAGCTGCGCATGCCCTGCAC	R	309	309	FICSSRRDNGMQKCSHIPGR	ELRMPCTLGWEAYTQPQAEG	CACNA1H	B3KQH9	NA	NA	Not found	NA	NA	NA
rs36117280	snp	NON_SYNONYMOUS_CODING	1	A/G	1185	1185	1	IPR005821,Pfam,Ion_trans;	1250389	1250389	CCGGCCGCCGCGAGCTGCGC	TGCCCTGCACCCTGGGCTGG	M/V	313	313	SRRDNGMQKCSHIPGRRELR	PCTLGWEAYTQPQAEGVGAA	CACNA1H	B3KQH9	NA	NA	0.75	NA	NA	0.999999
rs59650398	snp	NON_SYNONYMOUS_CODING	1	G/A	1242	1242	1	IPR005821,Pfam,Ion_trans;	1250446	1250446	CGCAGGCCGAGGGGGTGGGC	CTGCACGCAACGCCTGCATC	A/T	332	332	RMPCTLGWEAYTQPQAEGVG	ARNACINWNQYYNVCRSGDS	CACNA1H	B3KQH9	NA	NA	0.16	NA	NA	NA
rs59027754	snp	SYNONYMOUS_CODING	1	C/T	1253	1253	-	-	1250457	1250457	GGGGTGGGCGCTGCACGCAA	GCCTGCATCAACTGGAACCA	N	335	335	CTLGWEAYTQPQAEGVGAAR	ACINWNQYYNVCRSGDSNPH	CACNA1H	B3KQH9	NA	NA	Not found	NA	NA	NA
rs72552034	snp	SYNONYMOUS_CODING	1	G/A	1295	1295	-	-	1250499	1250499	TACTACAACGTGTGCCGCTC	GGTGACTCCAACCCCCACAA	S	349	349	GVGAARNACINWNQYYNVCR	GDSNPHNGAINFDNIGYAWI	CACNA1H	B3KQH9	NA	NA	Not found	NA	NA	NA
rs59310656	snp	SYNONYMOUS_CODING	1	C/T	1307	1307	-	-	1250511	1250511	TGCCGCTCGGGTGACTCCAA	CCCCACAACGGTGCCATCAA	N	353	353	ARNACINWNQYYNVCRSGDS	PHNGAINFDNIGYAWIAIFQ	CACNA1H	B3KQH9	NA	NA	Not found	NA	NA	NA
rs8044363	snp	SYNONYMOUS_CODING	1	T/C	1355	1355	-	-	1250559	1250559	AACATCGGCTACGCCTGGAT	GCCATCTTCCAGGTGGGCGG	I	369	369	SGDSNPHNGAINFDNIGYAW	AIFQVITLEGWVDIMYYVMD	CACNA1H	B3KQH9	NA	NA	Not found	NA	NA	NA
rs59091981	snp	SPLICE_SITE	1	C/T	-	-	-	-	1250708	1250708	GGCCCAAGTCAAGCCACTGC	CCCCCAGGTGATCACGCTGG	-	-	-	-	-	CACNA1H	B3KQH9	NA	NA	Not found	NA	NA	NA
rs41292281	snp	SYNONYMOUS_CODING	1	C/T	1415	1415	-	-	1250763	1250763	ATCATGTACTACGTCATGGA	GCCCACTCATTCTACAACTT	D	389	389	IAIFQVITLEGWVDIMYYVM	AHSFYNFIYFILLIIVGSFF	CACNA1H	B3KQH9	NA	NA	Not found	NA	NA	NA
rs59696308	snp	SYNONYMOUS_CODING	1	C/T	1484	1484	-	-	1251686	1251686	GGCTCCTTCTTCATGATCAA	CTGTGCCTGGTGGTGATTGC	N	412	412	SFYNFIYFILLIIVGSFFMI	LCLVVIATQFSETKQRESQL	CACNA1H	B3KQH9	NA	NA	Not found	NA	NA	NA
rs58198225	snp	SYNONYMOUS_CODING	1	G/A	1508	1508	-	-	1251710	1251710	TGCCTGGTGGTGATTGCCAC	CAGTTCTCGGAGACGAAGCA	T	420	420	ILLIIVGSFFMINLCLVVIA	QFSETKQRESQLMREQRARH	CACNA1H	B3KQH9	NA	NA	Not found	NA	NA	NA
rs60741169	snp	NON_SYNONYMOUS_CODING	1	C/T	1516	1516	1	-	1251718	1251718	GGTGATTGCCACGCAGTTCT	GGAGACGAAGCAGCGGGAGA	S/L	423	423	IIVGSFFMINLCLVVIATQF	ETKQRESQLMREQRARHLSN	CACNA1H	B3KQH9	NA	NA	0	NA	NA	NA
rs59461207	snp	NON_SYNONYMOUS_CODING	1	G/A	1558	1558	-	-	1251760	1251760	TCAGCTGATGCGGGAGCAGC	GGCACGCCACCTGTCCAACG	R/Q	437	437	VIATQFSETKQRESQLMREQ	ARHLSNDSTLASFSEPGSCY	CACNA1H	B3KQH9	NA	NA	0	NA	NA	NA
rs9922076	snp	SYNONYMOUS_CODING	1	C/T	1601	1601	-	-	1251803	1251803	AGCACGCTGGCCAGCTTCTC	GAGCCTGGCAGCTGCTACGA	S	451	451	QLMREQRARHLSNDSTLASF	EPGSCYEELLKYVGHIFRKV	CACNA1H	B3KQH9	0.1239	rs11640345,rs9924677	Not found	NA	NA	NA
rs60720455	snp	SYNONYMOUS_CODING	1	T/C	1607	1607	-	-	1251809	1251809	CTGGCCAGCTTCTCCGAGCC	GGCAGCTGCTACGAAGAGCT	P	453	453	MREQRARHLSNDSTLASFSE	GSCYEELLKYVGHIFRKVKR	CACNA1H	B3KQH9	NA	NA	Not found	NA	NA	NA
rs57112868	snp	SYNONYMOUS_CODING	1	C/T	1629	1629	-	-	1251831	1251831	GCAGCTGCTACGAAGAGCTG	TGAAGTACGTGGGCCACATA	L	461	461	LSNDSTLASFSEPGSCYEEL	KYVGHIFRKVKRRSLRLYAR	CACNA1H	B3KQH9	NA	NA	Not found	NA	NA	NA
rs61910721	snp	NON_SYNONYMOUS_CODING	1	G/A	1638	1638	1	-	1251840	1251840	ACGAAGAGCTGCTGAAGTAC	TGGGCCACATATTCCGCAAG	V/M	464	464	DSTLASFSEPGSCYEELLKY	GHIFRKVKRRSLRLYARWQS	CACNA1H	B3KQH9	NA	NA	Not found	NA	NA	NA
rs61910722	snp	NON_SYNONYMOUS_CODING	1	T/G	1639	1639	1	-	1251841	1251841	CGAAGAGCTGCTGAAGTACG	GGGCCACATATTCCGCAAGG	V/G	464	464	DSTLASFSEPGSCYEELLKY	GHIFRKVKRRSLRLYARWQS	CACNA1H	B3KQH9	NA	NA	Not found	NA	NA	NA
rs60537026	snp	SYNONYMOUS_CODING	1	C/T	1673	1673	-	-	1251875	1251875	CGCAAGGTCAAGCGGCGCAG	TTGCGCCTCTACGCCCGCTG	S	475	475	SCYEELLKYVGHIFRKVKRR	LRLYARWQSRWRKKVDPSAV	CACNA1H	B3KQH9	NA	NA	Not found	NA	NA	NA
rs60415676	snp	SYNONYMOUS_CODING	1	T/C	1727	1727	-	-	1251929	1251929	CGCAAGAAGGTGGACCCCAG	GCTGTGCAAGGCCAGGGTCC	S	493	493	RRSLRLYARWQSRWRKKVDP	AVQGQGPGHRQRRAGRHTAS	CACNA1H	B3KQH9	NA	NA	Not found	NA	NA	NA
rs60414549	snp	NON_SYNONYMOUS_CODING	1	C/T	1761	1761	-	-	1251963	1251963	AGGGTCCCGGGCACCGCCAG	GCCGGGCAGGCAGGCACACA	R/C	505	505	RWRKKVDPSAVQGQGPGHRQ	RAGRHTASVHHLVYHHHHHH	CACNA1H	B3KQH9	NA	NA	0	NA	NA	NA
rs58593315	snp	NON_SYNONYMOUS_CODING	1	C/G	1764	1764	-	-	1251966	1251966	GTCCCGGGCACCGCCAGCGC	GGGCAGGCAGGCACACAGCC	R/G	506	506	WRKKVDPSAVQGQGPGHRQR	AGRHTASVHHLVYHHHHHHH	CACNA1H	B3KQH9	NA	NA	0	NA	NA	NA
rs57329732	snp	NON_SYNONYMOUS_CODING	1	A/G	1795	1795	1	,pfscan,;	1251997	1251997	GCACACAGCCTCGGTGCACC	CCTGGTCTACCACCACCATC	H/R	516	516	QGQGPGHRQRRAGRHTASVH	LVYHHHHHHHHHYHFSHGSP	CACNA1H	B3KQH9	NA	NA	0	NA	NA	NA
rs9924241	snp	NON_SYNONYMOUS_CODING	1	C/T	1912	1912	1	-	1252114	1252114	CAGGCTGGTCCGAGCTGGCG	GCCCCCCTCGCCACCTTCCC	A/V	555	555	SPRRPGPEPGACDTRLVRAG	PPSPPSPGRGPPDAESVHSI	CACNA1H	B3KQH9	NA	NA	0.23	benign	NA	0.929574
rs2407083	snp	SYNONYMOUS_CODING	1	C/T	1916	1916	-	-	1252118	1252118	CTGGTCCGAGCTGGCGCGCC	CCCTCGCCACCTTCCCCAGG	P	556	556	PRRPGPEPGACDTRLVRAGA	PSPPSPGRGPPDAESVHSIY	CACNA1H	B3KQH9	NA	NA	Not found	NA	NA	NA
rs61363916	snp	NON_SYNONYMOUS_CODING	1	C/T	1923	1923	1	-	1252125	1252125	GAGCTGGCGCGCCCCCCTCG	CACCTTCCCCAGGCCGCGGA	P/S	559	559	PGPEPGACDTRLVRAGAPPS	PSPGRGPPDAESVHSIYHAD	CACNA1H	B3KQH9	NA	NA	0.01	NA	NA	NA
rs61056448	snp	NON_SYNONYMOUS_CODING	1	G/A	1950	1950	-	-	1252152	1252152	CCCCAGGCCGCGGACCCCCC	ACGCAGAGTCTGTGCACAGC	D/N	568	568	TRLVRAGAPPSPPSPGRGPP	AESVHSIYHADCHIEGPQER	CACNA1H	B3KQH9	NA	NA	0.04	NA	NA	NA
rs35191938	in-del	FRAMESHIFT_CODING	1	-/A	2031	2030	-	-	1252233	1252232	GGGCCCGGGTGGCACATGCC	GCAGCCACTGCCGCTGCCAG	-	595	594	IYHADCHIEGPQERARVAHA	AATAAASLRLATGLGTMNYP	CACNA1H	B3KQH9	NA	NA	Not found	NA	NA	NA
rs34712226	in-del	FRAMESHIFT_CODING	1	-/A	2034	2033	-	-	1252236	1252235	CCCGGGTGGCACATGCCGCA	GCCACTGCCGCTGCCAGCCT	-	596	595	YHADCHIEGPQERARVAHAA	ATAAASLRLATGLGTMNYPT	CACNA1H	B3KQH9	NA	NA	Not found	NA	NA	NA
rs61747577	snp	NON_SYNONYMOUS_CODING	1	G/A	2056	2056	1	-	1252258	1252258	CACTGCCGCTGCCAGCCTCA	ACTGGCCACAGGGCTGGGCA	R/K	603	603	EGPQERARVAHAAATAAASL	LATGLGTMNYPTILPSGVGS	CACNA1H	B3KQH9	NA	NA	Not found	NA	NA	NA
rs9934839	snp	SYNONYMOUS_CODING	1	A/G	2057	2057	-	-	1252259	1252259	ACTGCCGCTGCCAGCCTCAG	CTGGCCACAGGGCTGGGCAC	R	603	603	EGPQERARVAHAAATAAASL	LATGLGTMNYPTILPSGVGS	CACNA1H	B3KQH9	NA	NA	Not found	NA	NA	NA
rs57260464	snp	SYNONYMOUS_CODING	1	G/A	2072	2072	-	-	1252274	1252274	CTCAGACTGGCCACAGGGCT	GGCACCATGAACTACCCCAC	L	608	608	RARVAHAAATAAASLRLATG	GTMNYPTILPSGVGSGKGST	CACNA1H	B3KQH9	NA	NA	Not found	NA	NA	NA
rs60734921	snp	NON_SYNONYMOUS_CODING	1	C/T	2101	2101	-	-	1252303	1252303	GAACTACCCCACGATCCTGC	CTCAGGGGTGGGCAGCGGCA	P/L	618	618	AAASLRLATGLGTMNYPTIL	SGVGSGKGSTSPGPKGKWAG	CACNA1H	B3KQH9	NA	NA	0.12	NA	NA	NA
rs61734410	snp	NON_SYNONYMOUS_CODING	1	C/T	2167	2167	1	-	1252369	1252369	GGGGAAGTGGGCCGGTGGAC	GCCAGGCACCGGGGGGCACG	P/L	640	640	GVGSGKGSTSPGPKGKWAGG	PGTGGHGPLSLNSPDPYEKI	CACNA1H	B3KQH9	NA	NA	Not found	NA	NA	NA
rs59079584	snp	NON_SYNONYMOUS_CODING	1	C/T	2214	2214	-	-	1252416	1252416	TGAGCTTGAACAGCCCTGAT	CCTACGAGAAGATCCCGCAT	P/S	656	656	WAGGPPGTGGHGPLSLNSPD	YEKIPHVVGEHGLGQAPGHL	CACNA1H	B3KQH9	NA	NA	0.07	NA	NA	NA
rs56875953	snp	SYNONYMOUS_CODING	1	G/A	2231	2231	-	-	1252433	1252433	GATCCCTACGAGAAGATCCC	CATGTGGTCGGGGAGCATGG	P	661	661	PGTGGHGPLSLNSPDPYEKI	HVVGEHGLGQAPGHLSGLSV	CACNA1H	B3KQH9	NA	NA	Not found	NA	NA	NA
rs4984636	snp	NON_SYNONYMOUS_CODING	1	T/C	2239	2239	-	-	1252441	1252441	CGAGAAGATCCCGCATGTGG	CGGGGAGCATGGTGAGGACC	V/A	664	664	GGHGPLSLNSPDPYEKIPHV	GEHGLGQAPGHLSGLSVPCP	CACNA1H	B3KQH9	0.3578	NA	0.01	benign	benign	0.18725
rs3751663	snp	SYNONYMOUS_CODING	1	G/A	2279	2279	-	-	1254038	1254038	CAGGCCCCTGGCCATCTGTC	GGCCTCAGTGTGCCCTGCCC	S	677	677	YEKIPHVVGEHGLGQAPGHL	GLSVPCPLPSPPAGTLTCEL	CACNA1H	B3KQH9	NA	NA	Not found	NA	NA	NA
rs61018135	snp	NON_SYNONYMOUS_CODING	1	C/T	2317	2317	-	-	1254076	1254076	CCCCCTGCCCAGCCCCCCAG	GGGCACACTGACCTGTGAGC	A/V	690	690	GQAPGHLSGLSVPCPLPSPP	GTLTCELKSCPYCTRALEDP	CACNA1H	B3KQH9	NA	NA	0	NA	NA	NA
rs59474756	snp	NON_SYNONYMOUS_CODING	1	G/A	2332	2332	-	-	1254091	1254091	CCCAGCGGGCACACTGACCT	TGAGCTGAAGAGCTGCCCGT	C/Y	695	695	HLSGLSVPCPLPSPPAGTLT	ELKSCPYCTRALEDPEGELS	CACNA1H	B3KQH9	NA	NA	0	NA	NA	NA
rs59906488	snp	SYNONYMOUS_CODING	1	G/A	2351	2351	-	-	1254110	1254110	TGTGAGCTGAAGAGCTGCCC	TACTGCACCCGTGCCCTGGA	P	701	701	VPCPLPSPPAGTLTCELKSC	YCTRALEDPEGELSGSESGD	CACNA1H	B3KQH9	NA	NA	Not found	NA	NA	NA
rs56930579	snp	NON_SYNONYMOUS_CODING	1	C/T	2361	2361	-	-	1254120	1254120	AGAGCTGCCCGTACTGCACC	GTGCCCTGGAGGACCCGGAG	R/C	705	705	LPSPPAGTLTCELKSCPYCT	ALEDPEGELSGSESGDSDGR	CACNA1H	B3KQH9	NA	NA	0	NA	NA	NA
rs58212659	snp	SYNONYMOUS_CODING	1	C/T	2393	2393	-	-	1254152	1254152	GACCCGGAGGGTGAGCTCAG	GGCTCGGAAAGTGGAGACTC	S	715	715	CELKSCPYCTRALEDPEGEL	GSESGDSDGRGVYEFTQDVR	CACNA1H	B3KQH9	NA	NA	Not found	NA	NA	NA
rs61073355	snp	SYNONYMOUS_CODING	1	C/T	2513	2513	-	-	1254272	1254272	ACGGACACACCAGGCCCAGG	CCAGGCAGCCCCCAGCGGCG	G	755	755	RHGDRWDPTRPPRATDTPGP	PGSPQRRAQQRAAPGEPGWM	CACNA1H	B3KQH9	NA	NA	Not found	NA	NA	NA
rs61072201	snp	SYNONYMOUS_CODING	1	G/A	2555	2555	-	-	1254314	1254314	GCACAGCAGAGGGCAGCCCC	GGCGAGCCAGGCTGGATGGG	P	769	769	TDTPGPGPGSPQRRAQQRAA	GEPGWMGRLWVTFSGKLRRI	CACNA1H	B3KQH9	NA	NA	Not found	NA	NA	NA
rs80023799	snp	NON_SYNONYMOUS_CODING	1	T/G	2572	2572	1	-	1254331	1254331	CCCGGGCGAGCCAGGCTGGA	GGGCCGCCTCTGGGTTACCT	M/R	775	775	GPGSPQRRAQQRAAPGEPGW	GRLWVTFSGKLRRIVDSKYF	CACNA1H	B3KQH9	NA	NA	Not found	NA	NA	NA
rs60534546	snp	NON_SYNONYMOUS_CODING	1	G/T	2586	2586	1	-	1254345	1254345	GCTGGATGGGCCGCCTCTGG	TTACCTTCAGCGGCAAGCTG	V/F	780	780	QRRAQQRAAPGEPGWMGRLW	TFSGKLRRIVDSKYFSRGIM	CACNA1H	B3KQH9	NA	NA	0.01	NA	NA	NA
rs28365117	snp	NON_SYNONYMOUS_CODING	1	A/T	2602	2602	1	-	1254361	1254361	CTGGGTTACCTTCAGCGGCA	GCTGCGCCGCATCGTGGACA	K/M	785	785	QRAAPGEPGWMGRLWVTFSG	LRRIVDSKYFSRGIMMAILV	CACNA1H	B3KQH9	NA	NA	0.01	possibly damaging	NA	0.743642
rs3751664	snp	NON_SYNONYMOUS_CODING	1	C/T	2610	2610	1	-	1254369	1254369	CCTTCAGCGGCAAGCTGCGC	GCATCGTGGACAGCAAGTAC	R/C	788	788	APGEPGWMGRLWVTFSGKLR	IVDSKYFSRGIMMAILVNTL	CACNA1H	B3KQH9	0.08796	NA	0.05	benign	benign	0.761405
rs28365116	snp	NON_SYNONYMOUS_CODING	1	G/A	2616	2616	1	-	1254375	1254375	GCGGCAAGCTGCGCCGCATC	TGGACAGCAAGTACTTCAGC	V/M	790	790	GEPGWMGRLWVTFSGKLRRI	DSKYFSRGIMMAILVNTLSM	CACNA1H	B3KQH9	NA	NA	Not found	possibly damaging	NA	0.359528
rs28365119	snp	NON_SYNONYMOUS_CODING	1	G/A	2682	2682	1	,Superfamily,;	1254441	1254441	TCAACACGCTGAGCATGGGC	TGGAGTACCATGAGCAGGTG	V/M	812	812	SKYFSRGIMMAILVNTLSMG	EYHEQPEELTNALEISNIVF	CACNA1H	B3KQH9	NA	NA	Not found	benign	benign	0.999999
rs28365121	snp	SPLICE_SITE	1	C/T	-	-	-	-	1255107	1255107	CTGAACTGTCCCCACCTCTG	CTGCAGCCCGAGGAGCTGAC	-	-	-	-	-	CACNA1H	B3KQH9	NA	NA	Not found	NA	NA	NA
rs28365123	snp	SYNONYMOUS_CODING	1	C/A/T	2792	2792	-	-	1255206	1255206	CTGAAGCTGCTGGCCTGCGG	CCTCTGGGCTACATCCGGAA	G	848	848	SNIVFTSMFALEMLLKLLAC	PLGYIRNPYNIFDGIIVVIS	CACNA1H	B3KQH9	NA	NA	Not found	NA	NA	NA
rs61747533	snp	SYNONYMOUS_CODING	1	G/T	2870	2870	-	-	1256122	1256122	AGCGTCTGGGAGATCGTGGG	CAGGCGGACGGTGGCTTGTC	G	874	874	RNPYNIFDGIIVVISVWEIV	QADGGLSVLRTFRLLRVLKL	CACNA1H	B3KQH9	NA	NA	Not found	NA	NA	NA
rs58173258	snp	NON_SYNONYMOUS_CODING	1	G/A	2874	2874	1	,Superfamily,;	1256126	1256126	TCTGGGAGATCGTGGGGCAG	CGGACGGTGGCTTGTCTGTG	A/T	876	876	PYNIFDGIIVVISVWEIVGQ	DGGLSVLRTFRLLRVLKLVR	CACNA1H	B3KQH9	NA	NA	0.13	NA	NA	NA
rs59636120	snp	SYNONYMOUS_CODING	1	C/T	2879	2879	-	-	1256131	1256131	GAGATCGTGGGGCAGGCGGA	GGTGGCTTGTCTGTGCTGCG	D	877	877	YNIFDGIIVVISVWEIVGQA	GGLSVLRTFRLLRVLKLVRF	CACNA1H	B3KQH9	NA	NA	Not found	NA	NA	NA
rs34973265	in-del	FRAMESHIFT_CODING	1	-/A	2961	2960	-	-	1256213	1256212	TGCCAGCCCTGCGGCGCCAG	CTCGTGGTGCTGGTGAAGAC	-	905	904	TFRLLRVLKLVRFLPALRRQ	LVVLVKTMDNVATFCTLLML	CACNA1H	B3KQH9	NA	NA	Not found	NA	NA	NA
rs59052554	snp	NON_SYNONYMOUS_CODING	1	C/T	3007	3007	1	IPR005821,Pfam,Ion_trans;,Superfamily,;	1256259	1256259	CAACGTGGCTACCTTCTGCA	GCTGCTCATGCTCTTCATTT	T/M	920	920	ALRRQLVVLVKTMDNVATFC	LLMLFIFIFSILGMHLFGCK	CACNA1H	B3KQH9	NA	NA	1	NA	NA	NA
rs58615599	snp	SYNONYMOUS_CODING	1	C/T	3129	3129	-	-	1257092	1257092	GGAAGAACTTCGACTCCCTG	TGTGGGCCATCGTCACCGTG	L	961	961	FSLKTDTGDTVPDRKNFDSL	WAIVTVFQILTQEDWNVVLY	CACNA1H	B3KQH9	NA	NA	Not found	NA	NA	NA
rs56990251	snp	SYNONYMOUS_CODING	1	C/T	3137	3137	-	-	1257100	1257100	TTCGACTCCCTGCTGTGGGC	ATCGTCACCGTGTTCCAGGT	A	963	963	LKTDTGDTVPDRKNFDSLLW	IVTVFQILTQEDWNVVLYNG	CACNA1H	B3KQH9	NA	NA	Not found	NA	NA	NA
rs74827144	snp	SYNONYMOUS_CODING	1	C/T	3209	3209	-	-	1257328	1257328	TACAACGGCATGGCCTCCAC	TCCTCCTGGGCCGCCCTCTA	T	987	987	VFQILTQEDWNVVLYNGMAS	SSWAALYFVALMTFGNYVLF	CACNA1H	B3KQH9	NA	NA	Not found	NA	NA	NA
rs59090452	snp	SYNONYMOUS_CODING	1	C/T	3215	3215	-	-	1257334	1257334	GGCATGGCCTCCACCTCCTC	TGGGCCGCCCTCTACTTCGT	S	989	989	QILTQEDWNVVLYNGMASTS	WAALYFVALMTFGNYVLFNL	CACNA1H	B3KQH9	NA	NA	Not found	NA	NA	NA
rs61642542	snp	NON_SYNONYMOUS_CODING	1	G/C	3395	3395	-	-	1257853	1257853	CACAAGCTCAGAGAACTCCA	ACCACAGGTGCGTGTGGTCG	Q/H	1049	1049	TDEDKTSVHFEEDFHKLREL	TTELKMCSLAVTPNGHLEGR	CACNA1H	B3KQH9	NA	NA	0.01	NA	NA	NA
rs41292285	snp	NON_SYNONYMOUS_CODING	1	G/T	3423	3423	-	-	1258033	1258033	AGCTGAAGATGTGTTCCCTG	CCGTGACCCCCAACGGGCAC	A/S	1059	1059	EEDFHKLRELQTTELKMCSL	VTPNGHLEGRGSLSPPLIMC	CACNA1H	B3KQH9	NA	NA	0.01	NA	NA	0.824171
rs61394370	snp	SYNONYMOUS_CODING	1	C/T	3437	3437	-	-	1258047	1258047	TCCCTGGCCGTGACCCCCAA	GGGCACCTGGAGGGACGAGG	N	1063	1063	HKLRELQTTELKMCSLAVTP	GHLEGRGSLSPPLIMCTAAT	CACNA1H	B3KQH9	NA	NA	Not found	NA	NA	NA
rs57633676	snp	NON_SYNONYMOUS_CODING	1	G/A	3454	3454	-	-	1258064	1258064	CAACGGGCACCTGGAGGGAC	AGGCAGCCTGTCCCCTCCCC	R/Q	1069	1069	QTTELKMCSLAVTPNGHLEG	GSLSPPLIMCTAATPMPTPK	CACNA1H	B3KQH9	NA	NA	0	NA	NA	NA
rs57606792	snp	SYNONYMOUS_CODING	1	C/A	3509	3509	-	-	1258119	1258119	GCTGCCACGCCCATGCCTAC	CCCAAGAGCTCACCATTCCT	T	1087	1087	EGRGSLSPPLIMCTAATPMP	PKSSPFLDAAPSLPDSRRGS	CACNA1H	B3KQH9	NA	NA	Not found	NA	NA	NA
rs59529743	snp	NON_SYNONYMOUS_CODING	1	G/A	3579	3579	1	-	1258189	1258189	GGCGTGGCAGCAGCAGCTCC	GGGACCCGCCACTGGGAGAC	G/R	1111	1111	SPFLDAAPSLPDSRRGSSSS	DPPLGDQKPPASLRSSPCAP	CACNA1H	B3KQH9	NA	NA	0.02	NA	NA	NA
rs57079020	snp	SPLICE_SITE	1	C/T	-	-	-	-	1259029	1259029	CACTGACTCCCGCCACCCCC	AGGCCAGCCTCCGAAGTTCT	-	-	-	-	-	CACNA1H	B3KQH9	NA	NA	Not found	NA	NA	NA
rs61543423	snp	SYNONYMOUS_CODING	1	C/T	3656	3656	-	-	1259076	1259076	GCCCCCTGGGGCCCCAGTGG	GCCTGGAGCAGCCGGCGCTC	G	1136	1136	GDQKPPASLRSSPCAPWGPS	AWSSRRSSWSSLGRAPSLKR	CACNA1H	B3KQH9	NA	NA	Not found	NA	NA	NA
rs61294616	snp	NON_SYNONYMOUS_CODING	1	G/A	3774	3774	-	-	1259194	1259194	GCGAGGGCAAGGGCAGCACC	ACGACGAAGCTGAGGACGGC	D/N	1176	1176	RRGQCGERESLLSGEGKGST	DEAEDGRAAPGPRATPLRRA	CACNA1H	B3KQH9	NA	NA	0.01	NA	NA	NA
rs58594334	snp	NON_SYNONYMOUS_CODING	1	G/A	3862	3862	1	-	1259282	1259282	CCTGGACCCACGGCCCCTGC	GCCGGCCGCCCTCCCGCCTA	R/Q	1205	1205	APGPRATPLRRAESLDPRPL	PAALPPTKCRDRDGQVVALP	CACNA1H	B3KQH9	NA	NA	0.05	NA	NA	NA
rs58394372	snp	NON_SYNONYMOUS_CODING	1	G/A	3870	3870	1	-	1259290	1259290	CACGGCCCCTGCGGCCGGCC	CCCTCCCGCCTACCAAGTGC	A/T	1208	1208	PRATPLRRAESLDPRPLRPA	LPPTKCRDRDGQVVALPSDF	CACNA1H	B3KQH9	NA	NA	0.39	NA	NA	NA
rs61319429	snp	NON_SYNONYMOUS_CODING	1	C/T	3877	3877	1	-	1259297	1259297	CCTGCGGCCGGCCGCCCTCC	GCCTACCAAGTGCCGCGATC	P/L	1210	1210	ATPLRRAESLDPRPLRPAAL	PTKCRDRDGQVVALPSDFFL	CACNA1H	B3KQH9	NA	NA	0.19	NA	NA	NA
rs59954346	snp	SYNONYMOUS_CODING	1	C/T	3917	3917	-	-	1259337	1259337	CGCGACGGGCAGGTGGTGGC	CTGCCCAGCGACTTCTTCCT	A	1223	1223	PLRPAALPPTKCRDRDGQVV	LPSDFFLRIDSHREDAAELD	CACNA1H	B3KQH9	NA	NA	Not found	NA	NA	NA
rs58812334	snp	SYNONYMOUS_CODING	1	G/A	3986	3986	-	-	1259406	1259406	GCCGAGCTTGACGACGACTC	GAGGACGTGAGTGCGTGGCC	S	1246	1246	SDFFLRIDSHREDAAELDDD	EDSCCLRLHKVLEPYKPQWC	CACNA1H	B3KQH9	NA	NA	Not found	NA	NA	NA
rs8063574	snp	SYNONYMOUS_CODING	1	T/C	4205	4205	-	-	1260481	1260481	CTGGAGAGGCCTGACATTGA	CCCGGCAGCACCGTGAGTCA	D	1319	1319	VVLVFIFLNCVTIALERPDI	PGSTERVFLSVSNYIFTAIF	CACNA1H	B3KQH9	NA	NA	Not found	NA	NA	NA
rs28365125	snp	NON_SYNONYMOUS_CODING	1	G/A	4236	4236	1	-	1260601	1260601	AGGAGCGGGTCTTCCTCAGC	TCTCCAATTACATCTTCACG	V/I	1330	1330	TIALERPDIDPGSTERVFLS	SNYIFTAIFVAEMMVKVVAL	CACNA1H	B3KQH9	NA	NA	Not found	benign	NA	0.928666
rs28365124	snp	SYNONYMOUS_CODING	1	G/A	4271	4271	-	-	1260636	1260636	TTCACGGCCATCTTCGTGGC	GAGATGATGGTGAAGGTACC	A	1341	1341	GSTERVFLSVSNYIFTAIFV	EMMVKVVALGLLSGEHAYLQ	CACNA1H	B3KQH9	NA	NA	Not found	NA	NA	NA
rs57315342	snp	SPLICE_SITE	1	G/A	-	-	-	-	1260783	1260783	CTCAGTGCCATTGGCCCTCC	CAGGTGGTGGCCCTGGGGCT	-	-	-	-	-	CACNA1H	B3KQH9	NA	NA	Not found	NA	NA	NA
rs35148794	snp	SYNONYMOUS_CODING	1	T/A	4409	4409	-	-	1260909	1260909	GTGGCCATGGCCTCGGCTGG	GGCGCCAAGATCCTGGGTGT	G	1387	1387	LDGLLVLVSLVDIVVAMASA	GAKILGVLRVLRLLRTLRPL	CACNA1H	B3KQH9	NA	NA	Not found	NA	NA	NA
rs61910714	snp	SPLICE_SITE	1	G/A	4469	4469	-	-	1260969	1260969	CTGCGGACCCTGCGGCCTCT	AGGTGGGGGGCTCCCCGTGG	L	1407	1407	GGAKILGVLRVLRLLRTLRP	RVISRAPGLKLVVETLISSL	CACNA1H	B3KQH9	NA	NA	Not found	NA	NA	NA
rs72552039	snp	SPLICE_SITE	1	C/T	-	-	-	-	1261162	1261162	GCAGTGTATCCTTCACTCCC	TCCAGGGTCATCAGCCGGGC	-	-	-	-	-	CACNA1H	B3KQH9	NA	NA	Not found	NA	NA	NA
rs58110066	snp	SYNONYMOUS_CODING	1	C/G	4496	4496	-	-	1261192	1261192	ATCAGCCGGGCCCCGGGCCT	AAGCTGGTGGTGGAGACGCT	L	1416	1416	RVLRLLRTLRPLRVISRAPG	KLVVETLISSLRPIGNIVLI	CACNA1H	B3KQH9	NA	NA	Not found	NA	NA	NA
rs2753326	snp	SYNONYMOUS_CODING	1	A/G	4523	4523	-	-	1261219	1261219	GTGGTGGAGACGCTGATATC	TCACTCAGGCCCATTGGGAA	S	1425	1425	RPLRVISRAPGLKLVVETLI	SLRPIGNIVLICCAFFIIFG	CACNA1H	B3KQH9	NA	NA	Not found	NA	NA	NA
rs2753325	snp	SYNONYMOUS_CODING	1	A/G	4526	4526	-	-	1261222	1261222	GTGGAGACGCTGATATCATC	CTCAGGCCCATTGGGAACAT	S	1426	1426	PLRVISRAPGLKLVVETLIS	LRPIGNIVLICCAFFIIFGI	CACNA1H	B3KQH9	0.3843	rs1054645,rs2738893,rs2745137	Not found	NA	NA	NA
rs60275734	snp	SYNONYMOUS_CODING	1	C/T	4562	4562	-	-	1261258	1261258	AACATCGTCCTCATCTGCTG	GCCTTCTTCATCATTTTTGG	C	1438	1438	LVVETLISSLRPIGNIVLIC	AFFIIFGILGVQLFKGKFYY	CACNA1H	B3KQH9	NA	NA	Not found	NA	NA	NA
rs4984637	snp	SYNONYMOUS_CODING	1	T/C	4586	4586	-	-	1261282	1261282	TTCTTCATCATTTTTGGCAT	TTGGGTGTGCAGGTGTGTGG	I	1446	1446	SLRPIGNIVLICCAFFIIFG	LGVQLFKGKFYYCEGPDTRN	CACNA1H	B3KQH9	0.1542	rs3897150	Not found	NA	NA	NA
rs72552043	snp	SYNONYMOUS_CODING	1	C/T	4619	4619	-	-	1261501	1261501	CTCTTCAAAGGGAAGTTCTA	TACTGCGAGGGCCCCGACAC	Y	1457	1457	CCAFFIIFGILGVQLFKGKF	YCEGPDTRNISTKAQCRAAH	CACNA1H	B3KQH9	NA	NA	Not found	NA	NA	NA
rs57105517	snp	NON_SYNONYMOUS_CODING	1	C/T	4668	4668	1	,Superfamily,;	1261550	1261550	TCTCCACCAAGGCACAGTGC	GGGCCGCCCACTACCGCTGG	R/W	1474	1474	GKFYYCEGPDTRNISTKAQC	AAHYRWVRRKYNFDNLGQAL	CACNA1H	B3KQH9	NA	NA	0.06	NA	NA	NA
rs58786225	snp	NON_SYNONYMOUS_CODING	1	C/A	4722	4722	1	,Superfamily,;	1261604	1261604	ACAACTTCGACAACCTGGGC	AGGTGGGCTGGGCGGCCGGG	Q/K	1492	1492	QCRAAHYRWVRRKYNFDNLG	ALMSLFVLSSKDGWVNIMYD	CACNA1H	B3KQH9	NA	NA	0	NA	NA	NA
rs61171241	snp	SPLICE_SITE	1	G/A	-	-	-	-	1261810	1261810	GGGTGTCGACCAGCAGGTGC	CACAGGCGGGTCGAGCTGGG	-	-	-	-	-	CACNA1H	B3KQH9	NA	NA	Not found	NA	NA	NA
rs58110336	snp	SYNONYMOUS_CODING	1	C/T	4883	4883	-	-	1262014	1262014	CTGCTCATCGTCAGCTTCTT	GTGCTCAACATGTTCGTGGG	F	1545	1545	QNHNPWMLLYFISFLLIVSF	VLNMFVGVVVENFHKCRQHQ	CACNA1H	B3KQH9	NA	NA	Not found	NA	NA	NA
rs58725680	snp	NON_SYNONYMOUS_CODING	1	C/T	4959	4959	1	,Seg,;IPR005445,Prints,VDCC_T_a1su;	1262090	1262090	ACCAGGAGGCGGAGGAGGCG	GGCGGCGAGAGGAGAAGCGG	R/W	1571	1571	VGVVVENFHKCRQHQEAEEA	RREEKRLRRLERRRRKAQRR	CACNA1H	B3KQH9	NA	NA	0	NA	NA	NA
rs72552061	snp	SPLICE_SITE	1	C/T	-	-	-	-	1263775	1263775	GCGCTCATGGCCGCCCTCCC	GCAGAGGCCCAGCGCCGGCC	-	-	-	-	-	CACNA1H	B3KQH9	NA	NA	Not found	NA	NA	NA
rs59286323	snp	NON_SYNONYMOUS_CODING	1	C/T	5047	5047	1	-	1263819	1263819	CTATGCCGACTACTCGCCCA	GCGCCGCTCCATTCACTCGC	T/M	1600	1600	RLERRRRKAQRRPYYADYSP	RRSIHSLCTSHYLDLFITFI	CACNA1H	B3KQH9	NA	NA	0.08	NA	NA	NA
rs58033848	snp	SYNONYMOUS_CODING	1	G/A	5066	5066	-	-	1263838	1263838	ACGCGCCGCTCCATTCACTC	CTGTGCACCAGCCACTATCT	S	1606	1606	RKAQRRPYYADYSPTRRSIH	LCTSHYLDLFITFIICVNVI	CACNA1H	B3KQH9	NA	NA	Not found	NA	NA	NA
rs58146518	snp	NON_SYNONYMOUS_CODING	1	C/T	5134	5134	1	,Superfamily,;	1263906	1263906	TGTCAACGTCATCACCATGT	CATGGAGCACTATAACCAAC	S/F	1629	1629	TSHYLDLFITFIICVNVITM	MEHYNQPKSLDEALKYCNYV	CACNA1H	B3KQH9	NA	NA	Not found	NA	NA	NA
rs59027578	snp	SPLICE_SITE	1	C/T	-	-	-	-	1263939	1263939	TAACCAACCCAAGGTGGGTG	GAGGGGGCCGCGAGGGGCCC	-	-	-	-	-	CACNA1H	B3KQH9	NA	NA	Not found	NA	NA	NA
rs58764017	snp	SPLICE_SITE	1	G/A	5162	5162	-	-	1264974	1264974	CCGACCCTCCACCCCCAGTC	CTGGACGAGGCCCTCAAGTA	S	1638	1638	TFIICVNVITMSMEHYNQPK	LDEALKYCNYVFTIVFVFEA	CACNA1H	B3KQH9	NA	NA	Not found	NA	NA	NA
rs57204601	snp	SYNONYMOUS_CODING	1	C/T	5192	5192	-	-	1265004	1265004	GCCCTCAAGTACTGCAACTA	GTCTTCACCATCGTGTTTGT	Y	1648	1648	MSMEHYNQPKSLDEALKYCN	VFTIVFVFEAALKLVAFGFR	CACNA1H	B3KQH9	NA	NA	Not found	NA	NA	NA
rs61382101	snp	SYNONYMOUS_CODING	1	C/A	5213	5213	-	-	1265025	1265025	GTCTTCACCATCGTGTTTGT	TTCGAGGCTGCACTGAAGCT	V	1655	1655	QPKSLDEALKYCNYVFTIVF	FEAALKLVAFGFRRFFKDRW	CACNA1H	B3KQH9	NA	NA	Not found	NA	NA	NA
rs60938322	snp	SYNONYMOUS_CODING	1	C/T	5216	5216	-	-	1265028	1265028	TTCACCATCGTGTTTGTCTT	GAGGCTGCACTGAAGCTGGT	F	1656	1656	PKSLDEALKYCNYVFTIVFV	EAALKLVAFGFRRFFKDRWN	CACNA1H	B3KQH9	NA	NA	Not found	NA	NA	NA
rs62012344	snp	SYNONYMOUS_CODING	1	C/T	5249	5249	-	-	1265061	1265061	AAGCTGGTAGCATTTGGGTT	CGTCGGTTCTTCAAGGACAG	F	1667	1667	NYVFTIVFVFEAALKLVAFG	RRFFKDRWNQLDLAIVLLSL	CACNA1H	B3KQH9	NA	NA	Not found	NA	NA	NA
rs60087479	snp	NON_SYNONYMOUS_CODING	1	G/A	5265	5265	1	IPR003091,Prints,K_chnl;IPR005821,Pfam,Ion_trans;	1265077	1265077	GGTTCCGTCGGTTCTTCAAG	ACAGGTGTGTGTGGTGGGGC	D/N	1673	1673	VFVFEAALKLVAFGFRRFFK	RWNQLDLAIVLLSLMGITLE	CACNA1H	B3KQH9	NA	NA	0	NA	NA	NA
rs57654797	snp	SPLICE_SITE	1	T/C	-	-	-	-	1265087	1265087	GTTCTTCAAGGACAGGTGTG	GTGGTGGGGCCGTCTTGGGT	-	-	-	-	-	CACNA1H	B3KQH9	NA	NA	Not found	NA	NA	NA
rs3889063	snp	NON_SYNONYMOUS_CODING	1	G/C	5437	5437	1	IPR005821,Pfam,Ion_trans;IPR003091,Prints,K_chnl;	1265556	1265556	GAAGATGGCTACGGGCATGC	CGCCCTGCTGGACACTGTGG	R/P	1730	1730	IMRVLRIARVLKLLKMATGM	ALLDTVVQALPQVGNLGLLF	CACNA1H	B3KQH9	NA	NA	Not found	probably damaging,possibly damaging	NA	-0.999999
rs61372944	snp	NON_SYNONYMOUS_CODING	1	G/A	5439	5439	1	IPR005821,Pfam,Ion_trans;IPR003091,Prints,K_chnl;	1265558	1265558	AGATGGCTACGGGCATGCGC	CCCTGCTGGACACTGTGGTG	A/T	1731	1731	MRVLRIARVLKLLKMATGMR	LLDTVVQALPQVGNLGLLFM	CACNA1H	B3KQH9	NA	NA	Not found	NA	NA	NA
rs2235634	snp	SPLICE_SITE	1	G/A	-	-	-	-	1265600	1265600	AAGCTCTCCCCCAGGTAGGT	GAGCCCGCGCCATCCTCAGC	-	-	-	-	-	CACNA1H	B3KQH9	NA	NA	Not found	NA	NA	NA
rs57181695	snp	SYNONYMOUS_CODING	1	C/T	5483	5483	-	-	1266940	1266940	TCTCTTGTGTAGGTGGGGAA	CTGGGCCTTCTTTTCATGCT	N	1745	1745	MATGMRALLDTVVQALPQVG	LGLLFMLLFFIYAALGVELF	CACNA1H	B3KQH9	NA	NA	Not found	NA	NA	NA
rs57687113	snp	SPLICE_SITE	1	G/A	-	-	-	-	1267915	1267915	CGGGCGGGGTCTCCCTCCCC	CAGAGTGCAGTGAAGACAAC	-	-	-	-	-	CACNA1H	B3KQH9	NA	NA	Not found	NA	NA	NA
rs72552051	snp	NON_SYNONYMOUS_CODING	1	A/G	5608	5608	1	,Tmhmm,;,Superfamily,;IPR005821,Pfam,Ion_trans;	1267973	1267973	CAGGCACGCCACCTTCAGCA	CTTCGGCATGGCCTTCCTCA	N/S	1787	1787	RLECSEDNPCEGLSRHATFS	FGMAFLTLFRVSTGDNWNGI	CACNA1H	B3KQH9	NA	NA	Not found	NA	NA	NA
rs57135930	snp	SYNONYMOUS_CODING	1	G/C	5648	5648	-	-	1268013	1268013	ACGCTGTTCCGCGTGTCCAC	GGGGACAACTGGAACGGGAT	T	1800	1800	SRHATFSNFGMAFLTLFRVS	GDNWNGIMKDTLRECSREDK	CACNA1H	B3KQH9	NA	NA	Not found	NA	NA	NA
rs61467431	snp	SYNONYMOUS_CODING	1	C/T	5663	5663	-	-	1268028	1268028	TCCACGGGGGACAACTGGAA	GGGATCATGAAGGTACCCGC	N	1805	1805	FSNFGMAFLTLFRVSTGDNW	GIMKDTLRECSREDKHCLSY	CACNA1H	B3KQH9	NA	NA	Not found	NA	NA	NA
rs60760436	snp	NON_SYNONYMOUS_CODING	1	C/T	5697	5697	1	IPR005821,Pfam,Ion_trans;	1268231	1268231	ACACGCTGCGCGAGTGCTCC	GTGAGGACAAGCACTGCCTG	R/C	1817	1817	RVSTGDNWNGIMKDTLRECS	EDKHCLSYLPALSPVYFVTF	CACNA1H	B3KQH9	NA	NA	Not found	NA	NA	NA
rs77104261	snp	NON_SYNONYMOUS_CODING	1	C/T	5709	5709	1	IPR005821,Pfam,Ion_trans;	1268243	1268243	AGTGCTCCCGTGAGGACAAG	ACTGCCTGAGCTACCTGCCG	H/Y	1821	1821	GDNWNGIMKDTLRECSREDK	CLSYLPALSPVYFVTFVLVA	CACNA1H	B3KQH9	NA	NA	Not found	NA	NA	NA
rs60218977	snp	SYNONYMOUS_CODING	1	C/T	5723	5723	-	-	1268257	1268257	GACAAGCACTGCCTGAGCTA	CTGCCGGCCCTGTCGCCCGT	Y	1825	1825	NGIMKDTLRECSREDKHCLS	LPALSPVYFVTFVLVAQFVL	CACNA1H	B3KQH9	NA	NA	Not found	NA	NA	NA
rs61732194	snp	SYNONYMOUS_CODING	1	C/T	5724	5724	-	-	1268258	1268258	ACAAGCACTGCCTGAGCTAC	TGCCGGCCCTGTCGCCCGTC	L	1826	1826	GIMKDTLRECSREDKHCLSY	PALSPVYFVTFVLVAQFVLV	CACNA1H	B3KQH9	NA	NA	Not found	NA	NA	NA
rs58819745	snp	SYNONYMOUS_CODING	1	C/T	5741	5741	-	-	1268275	1268275	TACCTGCCGGCCCTGTCGCC	GTCTACTTCGTGACCTTCGT	P	1831	1831	TLRECSREDKHCLSYLPALS	VYFVTFVLVAQFVLVNVVVA	CACNA1H	B3KQH9	NA	NA	Not found	NA	NA	NA
rs58124832	snp	NON_SYNONYMOUS_CODING	1	G/A	5842	5842	1	-	1268376	1268376	GGAGAGCAACAAGGAGGCAC	GGAGGATGCGGAGCTGGACG	R/Q	1865	1865	LVNVVVAVLMKHLEESNKEA	EDAELDAEIELEMAQGPGSA	CACNA1H	B3KQH9	NA	NA	Not found	NA	NA	NA
rs58632975	snp	SYNONYMOUS_CODING	1	G/A	5885	5885	-	-	1268419	1268419	GAGATCGAGCTGGAGATGGC	CAGGGCCCCGGGAGTGCACG	A	1879	1879	ESNKEAREDAELDAEIELEM	QGPGSARRVDADRPPLPQES	CACNA1H	B3KQH9	NA	NA	Not found	NA	NA	NA
rs58667649	snp	NON_SYNONYMOUS_CODING	1	G/T	5905	5905	-	-	1268439	1268439	GCAGGGCCCCGGGAGTGCAC	CCGGGTGGACGCGGACAGGC	R/L	1886	1886	EDAELDAEIELEMAQGPGSA	RVDADRPPLPQESPGARDAP	CACNA1H	B3KQH9	NA	NA	Not found	NA	NA	NA
rs58304047	snp	SYNONYMOUS_CODING	1	G/T	5909	5909	-	-	1268443	1268443	GGCCCCGGGAGTGCACGCCG	GTGGACGCGGACAGGCCTCC	R	1887	1887	DAELDAEIELEMAQGPGSAR	VDADRPPLPQESPGARDAPN	CACNA1H	B3KQH9	NA	NA	Not found	NA	NA	NA
rs58835716	snp	SYNONYMOUS_CODING	1	G/A	5918	5918	-	-	1268452	1268452	AGTGCACGCCGGGTGGACGC	GACAGGCCTCCCTTGCCCCA	A	1890	1890	LDAEIELEMAQGPGSARRVD	DRPPLPQESPGARDAPNLVA	CACNA1H	B3KQH9	NA	NA	Not found	NA	NA	NA
rs35828403	in-del	FRAMESHIFT_CODING	1	-/G	5920	5919	-	-	1268454	1268453	TGCACGCCGGGTGGACGCGG	ACAGGCCTCCCTTGCCCCAG	-	1891	1891	DAEIELEMAQGPGSARRVDA	RPPLPQESPGARDAPNLVAR	CACNA1H	B3KQH9	NA	NA	Not found	NA	NA	NA
rs2738891	snp	SYNONYMOUS_CODING	1	C/T	5951	5951	-	-	1268485	1268485	TTGCCCCAGGAGAGTCCGGG	GCCAGGGACGCCCCAAACCT	G	1901	1901	GPGSARRVDADRPPLPQESP	ARDAPNLVARKVSVSRMLSL	CACNA1H	B3KQH9	NA	NA	Not found	NA	NA	NA
rs2745136	snp	SYNONYMOUS_CODING	1	C/T	5960	5960	-	-	1268494	1268494	GAGAGTCCGGGCGCCAGGGA	GCCCCAAACCTGGTTGCACG	D	1904	1904	SARRVDADRPPLPQESPGAR	APNLVARKVSVSRMLSLPND	CACNA1H	B3KQH9	NA	NA	Not found	NA	NA	NA
rs60526088	snp	SYNONYMOUS_CODING	1	G/A	6008	6008	-	-	1268542	1268542	TCCGTGTCCAGGATGCTCTC	CTGCCCAACGACAGCTACAT	S	1920	1920	PGARDAPNLVARKVSVSRML	LPNDSYMFRPVVPASAPHPR	CACNA1H	B3KQH9	NA	NA	Not found	NA	NA	NA
rs59950911	snp	NON_SYNONYMOUS_CODING	1	A/G	6027	6027	-	-	1268561	1268561	CGCTGCCCAACGACAGCTAC	TGTTCAGGCCCGTGGTGCCT	M/V	1927	1927	NLVARKVSVSRMLSLPNDSY	FRPVVPASAPHPRPLQEVEM	CACNA1H	B3KQH9	NA	NA	0	NA	NA	NA
rs60040113	snp	NON_SYNONYMOUS_CODING	1	G/T	6039	6039	-	-	1268573	1268573	ACAGCTACATGTTCAGGCCC	TGGTGCCTGCCTCGGCGCCC	V/L	1931	1931	RKVSVSRMLSLPNDSYMFRP	VPASAPHPRPLQEVEMETYG	CACNA1H	B3KQH9	NA	NA	Not found	NA	NA	NA
rs61742096	snp	NON_SYNONYMOUS_CODING	1	G/C	6048	6048	-	-	1268582	1268582	TGTTCAGGCCCGTGGTGCCT	CCTCGGCGCCCCACCCCCGC	A/P	1934	1934	SVSRMLSLPNDSYMFRPVVP	SAPHPRPLQEVEMETYGAGT	CACNA1H	B3KQH9	NA	NA	Not found	NA	NA	NA
rs72552053	snp	NON_SYNONYMOUS_CODING	1	C/T	6055	6055	-	-	1268589	1268589	GCCCGTGGTGCCTGCCTCGG	GCCCCACCCCCGCCCGCTGC	A/V	1936	1936	SRMLSLPNDSYMFRPVVPAS	PHPRPLQEVEMETYGAGTPL	CACNA1H	B3KQH9	NA	NA	Not found	NA	NA	NA
rs57429153	snp	NON_SYNONYMOUS_CODING	1	C/T	6066	6066	-	-	1268600	1268600	CTGCCTCGGCGCCCCACCCC	GCCCGCTGCAGGAGGTGGAG	R/C	1940	1940	SLPNDSYMFRPVVPASAPHP	PLQEVEMETYGAGTPLGSVA	CACNA1H	B3KQH9	NA	NA	0.19	NA	NA	NA
rs59935412	snp	NON_SYNONYMOUS_CODING	1	C/T	6070	6070	-	-	1268604	1268604	CTCGGCGCCCCACCCCCGCC	GCTGCAGGAGGTGGAGATGG	P/L	1941	1941	LPNDSYMFRPVVPASAPHPR	LQEVEMETYGAGTPLGSVAS	CACNA1H	B3KQH9	NA	NA	Not found	NA	NA	NA
rs72552054	snp	NON_SYNONYMOUS_CODING	1	C/T	6127	6127	-	-	1268979	1268979	CCCTGCCCCAGGCTCCGTTG	CTCTGTGCACTCTCCGCCCG	A/V	1960	1960	RPLQEVEMETYGAGTPLGSV	SVHSPPAESCASLQIPLAVS	CACNA1H	B3KQH9	NA	NA	Not found	NA	NA	NA
rs3751886	snp	NON_SYNONYMOUS_CODING	1	A/G	6151	6151	-	-	1269003	1269003	TGTGCACTCTCCGCCCGCAG	GTCCTGTGCCTCCCTCCAGA	E/G	1968	1968	ETYGAGTPLGSVASVHSPPA	SCASLQIPLAVSSPARSGEP	CACNA1H	B3KQH9	0.02294	rs3751889	Not found	benign	benign	0.999999
rs2738893	snp	SYNONYMOUS_CODING	1	T/C	6177	6177	-	-	1269029	1269029	GTGCCTCCCTCCAGATCCCA	TGGCTGTGTCGTCCCCAGCC	L	1977	1977	GSVASVHSPPAESCASLQIP	AVSSPARSGEPLHALSPRGT	CACNA1H	B3KQH9	0.3761	rs1054645,rs2745137	Not found	NA	NA	NA
rs72552055	snp	NON_SYNONYMOUS_CODING	1	C/G	6196	6196	-	-	1269048	1269048	ATTGGCTGTGTCGTCCCCAG	CAGGAGCGGCGAGCCCCTCC	A/G	1983	1983	HSPPAESCASLQIPLAVSSP	RSGEPLHALSPRGTARSPSL	CACNA1H	B3KQH9	NA	NA	Not found	NA	NA	NA
rs72552056	snp	NON_SYNONYMOUS_CODING	1	C/T	6243	6243	-	-	1269095	1269095	TGTCCCCTCGGGGCACAGCC	GCTCCCCCAGTCTCAGCCGG	R/C	1999	1999	VSSPARSGEPLHALSPRGTA	SPSLSRLLCRQEAVHTDSLE	CACNA1H	B3KQH9	NA	NA	Not found	NA	NA	NA
rs4609848	snp	SYNONYMOUS_CODING	1	C/T	6264	6264	-	-	1269116	1269116	GCTCCCCCAGTCTCAGCCGG	TGCTCTGCAGACAGGTAGGA	L	2006	2006	GEPLHALSPRGTARSPSLSR	LCRQEAVHTDSLEGKIDSPR	CACNA1H	B3KQH9	NA	NA	Not found	NA	NA	NA
rs4331335	snp	SYNONYMOUS_CODING	1	C/T	6269	6269	-	-	1269121	1269121	CCCAGTCTCAGCCGGCTGCT	TGCAGACAGGTAGGAGAAGC	L	2007	2007	EPLHALSPRGTARSPSLSRL	CRQEAVHTDSLEGKIDSPRD	CACNA1H	B3KQH9	NA	NA	Not found	NA	NA	NA
rs61577678	snp	NON_SYNONYMOUS_CODING	1	G/A	6307	6307	-	-	1270009	1270009	GCACACCGATTCCTTGGAAG	GAAGATTGACAGCCCTAGGG	G/E	2020	2020	SPSLSRLLCRQEAVHTDSLE	KIDSPRDTLDPAEPGEKTPV	CACNA1H	B3KQH9	NA	NA	0.03	NA	NA	NA
rs3751889	snp	SYNONYMOUS_CODING	1	T/C	6353	6353	-	-	1270055	1270055	CTGGATCCTGCAGAGCCTGG	GAGAAAACCCCGGTGAGGCC	G	2035	2035	TDSLEGKIDSPRDTLDPAEP	EKTPVRPVTQGGSLQSPPRS	CACNA1H	B3KQH9	0.02294	NA	Not found	NA	NA	NA
rs1054644	snp	NON_SYNONYMOUS_CODING	1	G/A	6409	6409	1	-	1270111	1270111	CTCCCTGCAGTCCCCACCAC	CTCCCCACGGCCCGCCAGCG	R/H	2054	2054	PGEKTPVRPVTQGGSLQSPP	SPRPASVRTRKHTFGQRCVS	CACNA1H	B3KQH9	NA	NA	Not found	benign	benign	0.999999
rs1054645	snp	NON_SYNONYMOUS_CODING	1	G/A	6460	6460	-	-	1270162	1270162	TAAGCATACCTTCGGACAGC	CTGCGTCTCCAGCCGGCCGG	R/H	2071	2071	SPPRSPRPASVRTRKHTFGQ	CVSSRPAAPGGEEAEASDPA	CACNA1H	B3KQH9	0.3716	NA	Not found	benign	benign	0.999999
rs59844753	snp	SYNONYMOUS_CODING	1	C/T	6464	6464	-	-	1270166	1270166	CATACCTTCGGACAGCGCTG	GTCTCCAGCCGGCCGGCGGC	C	2072	2072	PPRSPRPASVRTRKHTFGQR	VSSRPAAPGGEEAEASDPAD	CACNA1H	B3KQH9	NA	NA	Not found	NA	NA	NA
rs59297244	snp	SYNONYMOUS_CODING	1	C/T	6503	6503	-	-	1270205	1270205	GCCCCAGGCGGAGAGGAGGC	GAGGCCTCGGACCCAGCCGA	A	2085	2085	KHTFGQRCVSSRPAAPGGEE	EASDPADEEVSHITSSACPW	CACNA1H	B3KQH9	NA	NA	Not found	NA	NA	NA
rs56930660	snp	NON_SYNONYMOUS_CODING	1	G/A	6552	6552	-	-	1270254	1270254	TCAGCCACATCACCAGCTCC	CCTGCCCCTGGCAGCCCACA	A/T	2102	2102	GEEAEASDPADEEVSHITSS	CPWQPTAEPHGPEASPVAGG	CACNA1H	B3KQH9	NA	NA	Not found	NA	NA	NA
rs57670193	snp	SYNONYMOUS_CODING	1	C/T	6554	6554	-	-	1270256	1270256	AGCCACATCACCAGCTCCGC	TGCCCCTGGCAGCCCACAGC	A	2102	2102	GEEAEASDPADEEVSHITSS	CPWQPTAEPHGPEASPVAGG	CACNA1H	B3KQH9	NA	NA	Not found	NA	NA	NA
rs57435250	snp	NON_SYNONYMOUS_CODING	1	T/A	6643	6643	-	-	1270345	1270345	CCTGCGCAGGCTCTACAGCG	GGATGCTCAGGGCTTCCTGG	V/E	2132	2132	HGPEASPVAGGERDLRRLYS	DAQGFLDKPGRADEQWRPSA	CACNA1H	B3KQH9	NA	NA	Not found	NA	NA	NA
rs4247094	snp	SYNONYMOUS_CODING	1	T/C	6647	6647	-	-	1270349	1270349	CGCAGGCTCTACAGCGTGGA	GCTCAGGGCTTCCTGGACAA	D	2133	2133	GPEASPVAGGERDLRRLYSV	AQGFLDKPGRADEQWRPSAE	CACNA1H	B3KQH9	NA	NA	Not found	NA	NA	NA
rs59487037	snp	NON_SYNONYMOUS_CODING	1	G/A	6648	6648	-	-	1270350	1270350	GCAGGCTCTACAGCGTGGAT	CTCAGGGCTTCCTGGACAAG	A/T	2134	2134	PEASPVAGGERDLRRLYSVD	QGFLDKPGRADEQWRPSAEL	CACNA1H	B3KQH9	NA	NA	Not found	NA	NA	NA
rs1467381	snp	SYNONYMOUS_CODING	1	A/C	6680	6680	-	-	1270382	1270382	CTGGACAAGCCGGGCCGGGC	GACGAGCAGTGGCGGCCCTC	A	2144	2144	RDLRRLYSVDAQGFLDKPGR	DEQWRPSAELGSGEPGEAKA	CACNA1H	B3KQH9	NA	NA	Not found	NA	NA	NA
rs60445853	snp	NON_SYNONYMOUS_CODING	1	G/A	6852	6852	-	-	1270554	1270554	AGGGCTCTGCGCGGCCCTCC	CGGCAGAGGGCGGCAGCACC	A/T	2202	2202	SPPCISVEPPAEDEGSARPS	AEGGSTTLRRRTPSCEATPH	CACNA1H	B3KQH9	NA	NA	Not found	NA	NA	NA
rs59103647	snp	NON_SYNONYMOUS_CODING	1	G/C	6855	6855	-	-	1270557	1270557	GCTCTGCGCGGCCCTCCGCG	CAGAGGGCGGCAGCACCACA	A/P	2203	2203	PPCISVEPPAEDEGSARPSA	EGGSTTLRRRTPSCEATPHR	CACNA1H	B3KQH9	NA	NA	Not found	NA	NA	NA
rs56885166	snp	NON_SYNONYMOUS_CODING	1	G/A	6883	6883	-	-	1270585	1270585	CGGCAGCACCACACTGAGGC	CAGGACCCCGTCCTGTGAGG	R/H	2212	2212	AEDEGSARPSAAEGGSTTLR	RTPSCEATPHRDSLEPTEGS	CACNA1H	B3KQH9	NA	NA	Not found	NA	NA	NA
rs58682447	snp	SYNONYMOUS_CODING	1	G/A	6956	6956	-	-	1270658	1270658	GAGGGCTCAGGCGCCGGGGG	GACCCTGCAGCCAAGGGGGA	G	2236	2236	SCEATPHRDSLEPTEGSGAG	DPAAKGERWGQASCRAEHLT	CACNA1H	B3KQH9	NA	NA	Not found	NA	NA	NA
rs58394025	snp	SYNONYMOUS_CODING	1	G/A	7076	7076	-	-	1270778	1270778	CCCAGTGGAGACCCTTTCTT	GACGGTAGCCACAGTGTGAC	L	2276	2276	TVPSFAFEPLDLGVPSGDPF	DGSHSVTPESRASSSGAIVP	CACNA1H	B3KQH9	NA	NA	Not found	NA	NA	NA
rs58597457	snp	NON_SYNONYMOUS_CODING	1	A/T	7078	7078	-	-	1270780	1270780	CAGTGGAGACCCTTTCTTGG	CGGTAGCCACAGTGTGACCC	D/V	2277	2277	VPSFAFEPLDLGVPSGDPFL	GSHSVTPESRASSSGAIVPL	CACNA1H	B3KQH9	NA	NA	Not found	NA	NA	NA
rs58535913	snp	NON_SYNONYMOUS_CODING	1	A/G	7164	7164	1	-	1270866	1270866	CCCCAGAATCAGAGCCTCCC	TGCCCGTCGGTGACCCCCCA	M/V	2306	2306	SRASSSGAIVPLEPPESEPP	PVGDPPEKRRGLYLTVPQCP	CACNA1H	B3KQH9	NA	NA	Not found	NA	NA	NA
rs59385968	snp	SYNONYMOUS_CODING	1	C/T	7169	7169	-	-	1270871	1270871	GAATCAGAGCCTCCCATGCC	GTCGGTGACCCCCCAGAGAA	P	2307	2307	RASSSGAIVPLEPPESEPPM	VGDPPEKRRGLYLTVPQCPL	CACNA1H	B3KQH9	NA	NA	Not found	NA	NA	NA
rs59626177	snp	3PRIME_UTR	1	G/A	7297	7297	-	-	1270999	1270999	AGATGACCCCGTGTAGCTCG	GGCTTGGTGCCGCCCACGGC	-	-	-	-	-	CACNA1H	B3KQH9	NA	NA	Not found	NA	NA	NA
rs59336915	snp	3PRIME_UTR	1	T/A	7302	7302	-	-	1271004	1271004	ACCCCGTGTAGCTCGGGGCT	GGTGCCGCCCACGGCTTTGG	-	-	-	-	-	CACNA1H	B3KQH9	NA	NA	Not found	NA	NA	NA
rs60674285	snp	3PRIME_UTR	1	G/C	7335	7335	-	-	1271037	1271037	GGCTTTGGCCCTGGGGTCTG	GGGCCCCGCTGGGGTGGAGG	-	-	-	-	-	CACNA1H	B3KQH9	NA	NA	Not found	NA	NA	NA
rs2745138	snp	3PRIME_UTR	1	C/T	7393	7393	-	-	1271095	1271095	ATGGACCCTGACTTGGGTCC	GTCGTGAGCAGAAAGGCCCG	-	-	-	-	-	CACNA1H	B3KQH9	NA	NA	Not found	NA	NA	NA
rs61494955	snp	3PRIME_UTR	1	G/A	7394	7394	-	-	1271096	1271096	TGGACCCTGACTTGGGTCCC	TCGTGAGCAGAAAGGCCCGG	-	-	-	-	-	CACNA1H	B3KQH9	NA	NA	Not found	NA	NA	NA
rs59172005	snp	REGULATORY_REGION	1	G/A	7413	7413	-	-	1271115	1271115	CGTCGTGAGCAGAAAGGCCC	GGGAGGATGACGGCCCAGGC	-	-	-	-	-	CACNA1H	B3KQH9	NA	NA	Not found	NA	NA	NA
rs2294606	snp	REGULATORY_REGION	1	C/T	7473	7473	-	-	1271175	1271175	AAGCAGGAGTAGCTGCCGGG	CCCACGAGCCTCCGTCCGTT	-	-	-	-	-	CACNA1H	B3KQH9	NA	NA	Not found	NA	NA	NA
rs2248457	snp	REGULATORY_REGION	1	G/A/C	7487	7487	-	-	1271189	1271189	GCCGGGCCCCACGAGCCTCC	TCCGTTCTGGTTCGGGTTTC	-	-	-	-	-	CACNA1H	B3KQH9	NA	NA	Not found	NA	NA	NA
rs8049082	snp	3PRIME_UTR	1	G/A	7646	7646	-	-	1271348	1271348	TGCGTCCTTTCAGGCCCCGC	TTGTTACAGGACACTCGCTG	-	-	-	-	-	CACNA1H	B3KQH9	0.05505	NA	Not found	NA	NA	NA
rs2294607	snp	3PRIME_UTR	1	G/A	7748	7748	-	-	1271450	1271450	CACAGTCTGAGTTCTTGTCC	CCTGTCACGCCCTCACCACC	-	-	-	-	-	CACNA1H	B3KQH9	NA	NA	Not found	NA	NA	NA
rs1054648	snp	3PRIME_UTR	1	C/T	7769	7769	-	-	1271471	1271471	CCTGTCACGCCCTCACCACC	TCCCCTTCCAGCCACCACCC	-	-	-	-	-	CACNA1H	B3KQH9	NA	NA	Not found	NA	NA	NA
rs1054649	snp	3PRIME_UTR	1	A/T	7895	7895	-	-	1271597	1271597	ACGCGCCCGGCCCCGATGCG	ATCAGGCCTCCCCTACATCT	-	-	-	-	-	CACNA1H	B3KQH9	NA	NA	Not found	NA	NA	NA
rs78055822	snp	REGULATORY_REGION	1	C/T	8011	8011	-	-	1271713	1271713	ATCTGATGCAGAAGACTCAG	TTCTCAAGGGAGAGGGAGGG	-	-	-	-	-	CACNA1H	B3KQH9	NA	NA	Not found	NA	NA	NA
rs61828155	snp	5PRIME_UTR	1	T/C	146	146	-	-	174968445	174968445	CTGAAAGGAGGGCCTGAAAC	GTGGCCATAGGCGGGCCCTT	-	-	-	-	-	CACYBP	B3KSF1	NA	NA	Not found	NA	NA	NA
rs78646824	snp	5PRIME_UTR	1	G/A	156	156	-	-	174968455	174968455	GGCCTGAAACTGTGGCCATA	GCGGGCCCTTTTGTTAGGGC	-	-	-	-	-	CACYBP	B3KSF1	NA	NA	Not found	NA	NA	NA
rs77230225	snp	5PRIME_UTR	1	C/G	162	162	-	-	174968461	174968461	AAACTGTGGCCATAGGCGGG	CCTTTTGTTAGGGCCTTGAC	-	-	-	-	-	CACYBP	B3KSF1	NA	NA	Not found	NA	NA	NA
rs74522976	snp	5PRIME_UTR	1	G/T	169	169	-	-	174968468	174968468	GGCCATAGGCGGGCCCTTTT	TTAGGGCCTTGACCTGGGCT	-	-	-	-	-	CACYBP	B3KSF1	NA	NA	Not found	NA	NA	NA
rs72501109	in-del	5PRIME_UTR	1	-/C	232	231	-	-	174968531	174968530	AGGCCAACGTAGCTCCACCT	CTACGGCGGCCAGTGATGAC	-	-	-	-	-	CACYBP	B3KSF1	NA	NA	Not found	NA	NA	NA
rs11398770	in-del	5PRIME_UTR	1	-/C	233	232	-	-	174968532	174968531	GGCCAACGTAGCTCCACCTC	TACGGCGGCCAGTGATGACG	-	-	-	-	-	CACYBP	B3KSF1	NA	NA	Not found	NA	NA	NA
rs66938332	in-del	5PRIME_UTR	1	-/C	234	233	-	-	174968533	174968532	GCCAACGTAGCTCCACCTCT	ACGGCGGCCAGTGATGACGC	-	-	-	-	-	CACYBP	B3KSF1	NA	NA	Not found	NA	NA	NA
rs3213579	snp	5PRIME_UTR	1	G/A	239	239	-	-	174968538	174968538	CGTAGCTCCACCTCTACGGC	GCCAGTGATGACGCCACCAC	-	-	-	-	-	CACYBP	B3KSF1	NA	NA	Not found	NA	NA	NA
rs11548913	snp	5PRIME_UTR	1	A/T	508	508	-	-	174968807	174968807	GACTCTCTAGTCAACTTCCG	CTTGGACTCCGAAGATCGGT	-	-	-	-	-	CACYBP	B3KSF1	NA	NA	Not found	NA	NA	NA
rs71645225	snp	5PRIME_UTR	1	G/C	26	26	-	-	174968894	174968894	TGCGCAGCGTGGCCCAGCGC	GTCAAATTATAATACATAAA	-	-	-	-	-	CACYBP	B3KSF1	NA	NA	Not found	NA	NA	NA
rs1046439	snp	5PRIME_UTR	1	C/T	302	302	-	-	174969271	174969271	GCGCGGGGTTTCCTGTTCCT	CTTCTGCGCGGCTGCAGCTC	-	-	-	-	-	CACYBP	B3KSF1	0.3486	rs1984418,rs6425310	Not found	NA	NA	NA
GA001400	snp	5PRIME_UTR	1	G/T	308	308	-	-	174969277	174969277	GGTTTCCTGTTCCTCCTTCT	CGCGGCTGCAGCTCGGGACT	-	-	-	-	-	CACYBP	B3KSF1	NA	NA	nan	NA	NA	NA
rs6671849	snp	5PRIME_UTR	1	T/C	145	145	-	-	174969493	174969493	ACACCTCACTCGCCCCTTGC	GCGCCGTCGGCTCCCCAGCG	-	-	-	-	-	CACYBP	B3KSF1	NA	NA	Not found	NA	NA	NA
rs35491951	snp	5PRIME_UTR	1	G/A	235	235	-	-	174969583	174969583	GTGCGGCGATTATCCGTGCA	GCGGTGCGGGGAGTGGGTCT	-	-	-	-	-	CACYBP	B3KSF1	NA	NA	Not found	NA	NA	NA
rs56359616	snp	5PRIME_UTR	1	T/G	355	355	-	-	174969703	174969703	AGCAAAGCTGGGTGCAAACA	GAGTGTCGTTCTTGGTAGAG	-	-	-	-	-	CACYBP	B3KSF1	NA	NA	Not found	NA	NA	NA
rs11548912	snp	NON_SYNONYMOUS_CODING	1	C/T	674	674	1	-	174973897	174973897	CACAGAAGAAAGCAGAACTT	TTGATAATGAAAAACCAGCT	L/F	12	12	KQAKGDTEF	DNEKPAAVVAPITTGYTVKI	CACYBP	B3KSF1	NA	NA	Not found	benign	NA	0.032723
rs6677924	snp	NON_SYNONYMOUS_CODING	1	C/G	800	800	1	IPR008978,Superfamily,HSP20-like_chaperone;IPR007052,pfscan,CS-like_domain;	174975934	174975934	ACATTACCTTAACTGGAGTT	ATCAAGTTCCCACTGAGAAT	H/D	54	54	NYGWDQSDKFVKIYITLTGV	QVPTENVQVHFTERSFDLLV	CACYBP	B3KSF1	NA	NA	Not found	probably damaging	NA	-0.43764
rs1802325	snp	SYNONYMOUS_CODING	1	A/G	838	838	-	-	174975972	174975972	AATGTGCAGGTGCATTTCAC	GAGAGGTGAGTTCTCATTAT	T	66	66	IYITLTGVHQVPTENVQVHF	ERSFDLLVKNLNGKSYSMIV	CACYBP	B3KSF1	NA	NA	Not found	NA	NA	NA
rs1802324	snp	3PRIME_UTR	1	G/A	1216	1216	-	-	174979233	174979233	TGAGACTTTAAAGTCGTTTT	GGAACTGTGATGTGATGTGG	-	-	-	-	-	CACYBP	B3KSF1	NA	NA	Not found	NA	NA	NA
rs10912865	snp	3PRIME_UTR	1	T/A	1547	1547	-	-	174979564	174979564	AAAAGTATTTGCTTGCCTTT	AAGTTACTGACATCAGCTTC	-	-	-	-	-	CACYBP	B3KSF1	NA	NA	Not found	NA	NA	NA
rs41266072	snp	3PRIME_UTR	1	C/T	1618	1618	-	-	174979635	174979635	GTTTTGCATAAAATGCAAAT	GGTGCCTGTGCTTGAAGGTT	-	-	-	-	-	CACYBP	B3KSF1	NA	NA	Not found	NA	NA	NA
rs10912866	snp	3PRIME_UTR	1	C/A	1709	1709	-	-	174979726	174979726	TGCATTACCATGCACTAATT	AATCACAGGTGTTTCTATCT	-	-	-	-	-	CACYBP	B3KSF1	NA	NA	Not found	NA	NA	NA
rs76839585	snp	3PRIME_UTR	1	C/A	1715	1715	-	-	174979732	174979732	ACCATGCACTAATTCAATCA	AGGTGTTTCTATCTAGATTT	-	-	-	-	-	CACYBP	B3KSF1	NA	NA	Not found	NA	NA	NA
rs41266074	snp	3PRIME_UTR	1	G/A	1731	1731	-	-	174979748	174979748	ATCACAGGTGTTTCTATCTA	ATTTAAATATATTTGTCAAT	-	-	-	-	-	CACYBP	B3KSF1	NA	NA	Not found	NA	NA	NA
rs12271	snp	3PRIME_UTR	1	T/A	1741	1741	-	-	174979758	174979758	TTTCTATCTAGATTTAAATA	ATTTGTCAATGAATGTGGAA	-	-	-	-	-	CACYBP	B3KSF1	NA	NA	Not found	NA	NA	NA
rs75288526	snp	3PRIME_UTR	1	A/G	1750	1750	-	-	174979767	174979767	AGATTTAAATATATTTGTCA	TGAATGTGGAATAGAAAATC	-	-	-	-	-	CACYBP	B3KSF1	NA	NA	Not found	NA	NA	NA
rs984381	snp	3PRIME_UTR	1	T/C	2081	2081	-	-	174980098	174980098	AGTTAGATCAGAGAAAGCAA	TGAAGCCAGGCATGAAGGCT	-	-	-	-	-	CACYBP	B3KSF1	NA	NA	Not found	NA	NA	NA
rs12565944	snp	3PRIME_UTR	1	C/T	2104	2104	-	-	174980121	174980121	AAGCCAGGCATGAAGGCTGG	GCCCGTAATCCCAGCTACTA	-	-	-	-	-	CACYBP	B3KSF1	NA	NA	Not found	NA	NA	NA
rs984380	snp	3PRIME_UTR	1	G/T	2158	2158	-	-	174980175	174980175	ACTTCAGCCCAGGAGTTTAA	GCTGCAGTGAGCTATGATGA	-	-	-	-	-	CACYBP	B3KSF1	NA	NA	Not found	NA	NA	NA
rs11444655	in-del	3PRIME_UTR	1	-/A	2226	2225	-	-	174980243	174980242	GATTGAGAACCTGTCTCATT	AAAAAAAAAAAAAAAAAAAA	-	-	-	-	-	CACYBP	B3KSF1	NA	NA	Not found	NA	NA	NA
rs72020398	in-del	3PRIME_UTR	1	-/A	2227	2226	-	-	174980244	174980243	ATTGAGAACCTGTCTCATTA	AAAAAAAAAAAAAAAAAAAA	-	-	-	-	-	CACYBP	B3KSF1	NA	NA	Not found	NA	NA	NA
rs57585063	in-del	3PRIME_UTR	1	AAAAAAAA/-	2239	2246	-	-	174980256	174980263	TCTCATTAAAAAAAAAAAAA	GCCGTTAGACACACAGGAAA	-	-	-	-	-	CACYBP	B3KSF1	NA	NA	Not found	NA	NA	NA
rs1034462	snp	3PRIME_UTR	1	T/C	2306	2306	-	-	174980323	174980323	AACTAAAGCTACAATTAATA	GGGAATTTGGAAGAAGTGGT	-	-	-	-	-	CACYBP	B3KSF1	0.211	rs1058741	Not found	NA	NA	NA
rs16847701	snp	3PRIME_UTR	1	A/C	2494	2494	-	-	174980511	174980511	AAAGATGGGTTTTTAATGAT	CTAAGATAACTGAAAATAGG	-	-	-	-	-	CACYBP	B3KSF1	NA	NA	Not found	NA	NA	NA
rs35584469	in-del	REGULATORY_REGION	1	-/C	-	-	-	-	24266748	24266747	AGATCTAACTTTGGCATGCA	ATAGCTCTAGAACCTTGGGC	-	-	-	-	-	CACNG3	B3KTH0	NA	NA	Not found	NA	NA	NA
rs78772635	snp	5PRIME_UTR	1	C/A	2	2	-	-	24266875	24266875	AATAAAACTGTGTGTAAAA	TTTTTGCCCGCCTAAGCGAG	-	-	-	-	-	CACNG3	B3KTH0	NA	NA	Not found	NA	NA	NA
rs16973461	snp	5PRIME_UTR	1	G/A	12	12	-	-	24266885	24266885	TGTGTAAAA	CCTAAGCGAGCCATAGAGCC	-	-	-	-	-	CACNG3	B3KTH0	NA	NA	Not found	NA	NA	NA
rs11646957	snp	5PRIME_UTR	1	C/A	436	436	-	-	24267309	24267309	CCCCGGGTTTCTAGCCCGGG	GGCGGTGTGCAGCTGCATGA	-	-	-	-	-	CACNG3	B3KTH0	0.2798	rs17759268	Not found	NA	NA	NA
rs7186210	snp	5PRIME_UTR	1	C/T	538	538	-	-	24267411	24267411	GCAACAGGCGGGGAGCTGTC	CTTCAGCACCACGGACCTTG	-	-	-	-	-	CACNG3	B3KTH0	NA	NA	Not found	NA	NA	NA
rs5816246	in-del	5PRIME_UTR	1	CA/-	766	767	-	-	24267639	24267640	CGCACACACACGCACGCACG	CACACACACACACACACACT	-	-	-	-	-	CACNG3	B3KTH0	NA	NA	Not found	NA	NA	NA
rs72474399	in-del	5PRIME_UTR	1	CA/-	776	777	-	-	24267649	24267650	CGCACGCACGCACACACACA	CACACACACTCACACAGAGA	-	-	-	-	-	CACNG3	B3KTH0	NA	NA	Not found	NA	NA	NA
rs3060116	in-del	5PRIME_UTR	1	AC/-	785	786	-	-	24267658	24267659	GCACACACACACACACACAC	TCACACAGAGACCTCTCTGG	-	-	-	-	-	CACNG3	B3KTH0	NA	NA	Not found	NA	NA	NA
rs34370555	in-del	5PRIME_UTR	1	-/CC	983	982	-	-	24267856	24267855	GTGATGCGGACCAACCCCCC	GGAGCCTGCACCCTTCCGAG	-	-	-	-	-	CACNG3	B3KTH0	NA	NA	Not found	NA	NA	NA
rs12928078	snp	SYNONYMOUS_CODING	1	G/A	2123	2123	-	-	24373157	24373157	GAGTCACTGCATAATAATCC	GCCAACAGGCGCACCACGCC	P	307	307	AFLQFHNSTPKEFKESLHNN	ANRRTTPV	CACNG3	B3KTH0	0.02752	NA	Not found	NA	NA	NA
rs76191259	in-del	3PRIME_UTR	1	-/T	2356	2355	-	-	24373390	24373389	AACTTTTCAAGCCAATCCCT	TAATGTCATTCCTCTCTCTG	-	-	-	-	-	CACNG3	B3KTH0	NA	NA	Not found	NA	NA	NA
rs61695823	in-del	3PRIME_UTR	1	-/T	2357	2356	-	-	24373391	24373390	ACTTTTCAAGCCAATCCCTT	AATGTCATTCCTCTCTCTGT	-	-	-	-	-	CACNG3	B3KTH0	NA	NA	Not found	NA	NA	NA
rs28671632	snp	3PRIME_UTR	1	G/A	2485	2485	-	-	24373519	24373519	TCACAGGTGGTGGCCAGGGG	GATTTCCGAATCTCCATCAG	-	-	-	-	-	CACNG3	B3KTH0	NA	NA	Not found	NA	NA	NA
rs1043774	snp	3PRIME_UTR	1	C/T	2592	2592	-	-	24373626	24373626	GGCCCTGAGGGAGGCATTCA	CTTTATGTGTTAGAAAAACA	-	-	-	-	-	CACNG3	B3KTH0	NA	NA	Not found	NA	NA	NA
rs12932291	snp	3PRIME_UTR	1	C/G	2735	2735	-	-	24373769	24373769	TTTGTTTCTTGTGGGTGTTT	CTACACAAACTCACTCCCCT	-	-	-	-	-	CACNG3	B3KTH0	NA	NA	Not found	NA	NA	NA
rs11648890	snp	3PRIME_UTR	1	G/A	2869	2869	-	-	24373903	24373903	AGTAAGGCATTCCCACAAAT	TCCAAATCAATGCATCCTTC	-	-	-	-	-	CACNG3	B3KTH0	0.2431	NA	Not found	NA	NA	NA
rs243551	snp	5PRIME_UTR	1	C/G	119	119	-	-	148395124	148395124	AATTTGCCAAACAGGAGTTA	TGAAAGTCTGAAGGGGAAAG	-	-	-	-	-	CUL1	B3KTW0	NA	NA	Not found	NA	NA	NA
rs13225743	snp	5PRIME_UTR	1	C/A	282	282	-	-	148395287	148395287	CTCGGAAGTCCGCGCCGATT	GGAGGGCCACCTCTGACTTT	-	-	-	-	-	CUL1	B3KTW0	NA	NA	Not found	NA	unknown	NA
rs28364762	snp	5PRIME_UTR	1	C/G	334	334	-	-	148395339	148395339	TGCAACCCCCAGTCCCTGTC	CGGTCGACAAAGGTGTGGAG	-	-	-	-	-	CUL1	B3KTW0	NA	NA	Not found	NA	unknown	NA
rs13225664	snp	REGULATORY_REGION	1	G/T	-	-	-	-	148395978	148395978	AGGAGGAGGAGGCGGGCGCC	TGTCGCACGCAGCTCCAGGC	-	-	-	-	-	CUL1	B3KTW0	NA	NA	Not found	NA	NA	NA
rs13225666	snp	REGULATORY_REGION	1	G/C	-	-	-	-	148395983	148395983	GAGGAGGCGGGCGCCGTGTC	CACGCAGCTCCAGGCGGGGC	-	-	-	-	-	CUL1	B3KTW0	NA	NA	0.29	NA	NA	NA
rs77002295	snp	SYNONYMOUS_CODING	1	G/A	700	700	-	-	148451101	148451101	TACTGTACTAGTGTTCACCA	TCAAACCAAGCACGAGGAGC	Q	58	58	AKSRYMELYTHVYNYCTSVH	SNQARGAGVPPSKSKKGQTP	CUL1	B3KTW0	NA	NA	Not found	NA	NA	NA
rs34872773	in-del	SPLICE_SITE	1	T/-	-	-	-	-	148456389	148456389	AGACATTTTGTACTTTTTTT	CTCCAGCTTGCATTGGTGAC	-	-	-	-	-	CUL1	B3KTW0	NA	NA	Not found	NA	NA	NA
rs74934754	snp	NON_SYNONYMOUS_CODING	1	G/T	1237	1237	1	IPR001373,Pfam,Cullin_N;	148457510	148457510	TCCTTTGAATCTCAATTTTT	GCTGACACAGAGAGATTTTA	L/F	237	237	DAFAKGPTLTVYKESFESQF	ADTERFYTRESTEFLQQNPV	CUL1	B3KTW0	NA	NA	Not found	NA	NA	NA
rs6952366	snp	SYNONYMOUS_CODING	1	A/G	1294	1294	-	-	148457567	148457567	GAATTCTTGCAGCAGAACCC	GTTACTGAATATATGAAAAA	P	256	256	FLADTERFYTRESTEFLQQN	VTEYMKKAEARLLEEQRRVQ	CUL1	B3KTW0	NA	NA	Not found	NA	NA	NA
rs34997647	in-del	FRAMESHIFT_CODING	1	-/G	1394	1393	-	-	148463731	148463730	CACAAGATGAATTAGCAAGG	AAATGTGAACAAGTCCTCAT	-	290	289	EEQRRVQVYLHESTQDELAR	KCEQVLIEKHLEIFHTEFQN	CUL1	B3KTW0	NA	NA	Not found	NA	NA	NA
rs17853287	snp	NON_SYNONYMOUS_CODING	1	A/G	1650	1650	1	IPR001373,Pfam,Cullin_N;	148480915	148480915	GACAGTGCTTGATGTTCATA	AAAATACAATGCCCTGGTAA	K/R	375	375	CGEAALNDPKMYVQTVLDVH	KYNALVMSAFNNDAGFVAAL	CUL1	B3KTW0	NA	NA	0.01	benign	NA	0.999999
rs79484500	snp	NON_SYNONYMOUS_CODING	1	C/G	1707	1707	1	IPR001373,Pfam,Cullin_N;	148480972	148480972	TGACGCTGGCTTTGTGGCTG	TCTTGATAAGGTAGGTGCGT	A/G	394	394	HKKYNALVMSAFNNDAGFVA	LDKACGRFINNNAVTKMAQS	CUL1	B3KTW0	NA	NA	Not found	NA	NA	NA
rs76864767	snp	NON_SYNONYMOUS_CODING	1	G/T	1712	1712	1	IPR001373,Pfam,Cullin_N;	148480977	148480977	CTGGCTTTGTGGCTGCTCTT	ATAAGGTAGGTGCGTGAGGG	D/Y	396	396	KYNALVMSAFNNDAGFVAAL	KACGRFINNNAVTKMAQSSS	CUL1	B3KTW0	NA	NA	Not found	NA	NA	NA
rs10271133	snp	SPLICE_SITE	1	C/T	-	-	-	-	148480990	148480990	TGCTCTTGATAAGGTAGGTG	GTGAGGGTTGTGACTTGCCT	-	-	-	-	-	CUL1	B3KTW0	0.1972	NA	Not found	NA	NA	NA
rs17855577	snp	NON_SYNONYMOUS_CODING	1	C/T	2175	2175	1	IPR016158,pfscan,Cullin_homology;IPR016158,Superfamily,Cullin_homology;IPR001373,Pfam,Cullin_N;	148486893	148486893	GTCCTGGCCCTTCCAGCAGT	TTGTACATTTGCCTTGCCGT	S/F	550	550	PLDLDFSIQVLSSGSWPFQQ	CTFALPSELERSYQRFTAFY	CUL1	B3KTW0	NA	NA	0.09	benign	NA	-0.835104
rs2007404	snp	SPLICE_SITE	1	T/C	-	-	-	-	148487395	148487395	TCCATATAATGCTGTCCTTT	ATCTAGTTGGAACGTAGTTA	-	-	-	-	-	CUL1	B3KTW0	0.3899	rs734003,rs734004,rs7802887,rs9987055	Not found	NA	NA	NA
rs17171113	snp	SPLICE_SITE	1	G/A	2335	2335	-	-	148489820	148489820	ATATGGGGGGCCGCAAAGGC	TCGACATTCCAGATGGCTAT	A	603	603	YQLSKGELVTNCFKNRYTLQ	STFQMAILLQYNTEDAYTVQ	CUL1	B3KTW0	NA	NA	Not found	NA	NA	NA
rs34787741	snp	NON_SYNONYMOUS_CODING	1	A/C	2618	2618	1	-	148495725	148495725	AACAGAAGCAGGAACAAGAA	CCACACACAAAAACATCGAG	T/P	698	698	KKLRVNINVPMKTEQKQEQE	THKNIEEDRKLLIQAAIVRI	CUL1	B3KTW0	NA	NA	0	NA	NA	-0.27399
rs1802351	snp	3PRIME_UTR	1	T/C	2685	2685	-	-	148497678	148497678	ACAGTTACTTGGCTTAACCC	TCTGGAAGGGTCTGACTGTG	-	-	-	-	-	CUL1	B3KTW0	NA	NA	Not found	NA	NA	NA
GA024960	snp	3PRIME_UTR	1	T/A	2730	2730	-	-	148497723	148497723	CCGCAGCAAATAGTTCATGT	GGAAAGAATGAAAACAACTC	-	-	-	-	-	CUL1	B3KTW0	NA	NA	nan	NA	NA	NA
rs79244596	snp	3PRIME_UTR	1	A/G	3050	3050	-	-	148498043	148498043	GCAAGTCTGAGTGGACCCAC	TGTAACCTGCTATGAAAACC	-	-	-	-	-	CUL1	B3KTW0	NA	NA	Not found	NA	NA	NA
rs1062892	snp	3PRIME_UTR	1	C/A	3133	3133	-	-	148498126	148498126	AAAATTAAAGGATTTCTGTA	AAGTCGCATTGGGTTTTGTT	-	-	-	-	-	CUL1	B3KTW0	NA	NA	Not found	NA	NA	NA
rs10491322	snp	3PRIME_UTR	1	A/G	4534	4534	-	-	133530140	133530140	GCTTCCAACCATAAATGTGT	CTTAGAAATGGGCCTATAGT	-	-	-	-	-	PPP2CA	B3KUN1	NA	NA	Not found	NA	NA	NA
rs75147392	snp	3PRIME_UTR	1	C/T	4530	4530	-	-	133530144	133530144	CTTTGCTTCCAACCATAAAT	TGTTCTTAGAAATGGGCCTA	-	-	-	-	-	PPP2CA	B3KUN1	NA	NA	Not found	NA	NA	NA
rs10491323	snp	3PRIME_UTR	1	T/C	4524	4524	-	-	133530150	133530150	ATATTCCTTTGCTTCCAACC	TAAATGTGTTCTTAGAAATG	-	-	-	-	-	PPP2CA	B3KUN1	NA	NA	Not found	NA	NA	NA
rs11750335	snp	3PRIME_UTR	1	G/A	4457	4457	-	-	133530217	133530217	TGATAAGGAATTAAAATGTA	CGTGCGACTCTCTGTTTCAG	-	-	-	-	-	PPP2CA	B3KUN1	NA	NA	Not found	NA	NA	NA
rs6596169	snp	3PRIME_UTR	1	G/C	4305	4305	-	-	133530369	133530369	GGAGGAGGTTACAGTGAGCC	AGATCGTGCCATTGCACTCC	-	-	-	-	-	PPP2CA	B3KUN1	NA	NA	Not found	NA	NA	NA
rs6596170	snp	3PRIME_UTR	1	A/C	4144	4144	-	-	133530530	133530530	GGGGTGGGTGGATCACCTGA	GTCAGGAGATCGAGACCAGC	-	-	-	-	-	PPP2CA	B3KUN1	NA	NA	Not found	NA	NA	NA
rs5020553	snp	3PRIME_UTR	1	T/C	3728	3728	-	-	133530946	133530946	CTGTCTCAAAAATAAAGAGG	TTCTGAGTTTGTATAGTGAG	-	-	-	-	-	PPP2CA	B3KUN1	NA	NA	Not found	NA	NA	NA
rs5020552	snp	3PRIME_UTR	1	C/T	3727	3727	-	-	133530947	133530947	CCTGTCTCAAAAATAAAGAG	ATTCTGAGTTTGTATAGTGA	-	-	-	-	-	PPP2CA	B3KUN1	NA	NA	Not found	NA	NA	NA
rs4615337	snp	3PRIME_UTR	1	A/G	3646	3646	-	-	133531028	133531028	GATCGCCTGAGCCCAGGAGA	GGAGGTTGCAGTGGGCTGAG	-	-	-	-	-	PPP2CA	B3KUN1	NA	NA	Not found	NA	NA	NA
rs74659792	snp	3PRIME_UTR	1	G/T	3544	3544	-	-	133531130	133531130	CCTGGCCAACATGGCAAAAC	CCATCTCTACAAAAAATATG	-	-	-	-	-	PPP2CA	B3KUN1	NA	NA	Not found	NA	NA	NA
rs10900827	snp	3PRIME_UTR	1	C/T	3469	3469	-	-	133531205	133531205	GGCTCATGCCTGTAATCCCA	CACTTTGGGAGACCAGGGTG	-	-	-	-	-	PPP2CA	B3KUN1	NA	NA	Not found	NA	NA	NA
rs10051026	snp	3PRIME_UTR	1	C/T	3225	3225	-	-	133531449	133531449	TTTAATTATAGAGACTGACC	GGCTTTGGCCATCTAAACTG	-	-	-	-	-	PPP2CA	B3KUN1	0.1239	rs13187105,rs2072494,rs2302599,rs254050,rs7705319	Not found	NA	NA	NA
rs76654444	snp	3PRIME_UTR	1	A/G	3060	3060	-	-	133531614	133531614	TTTTTTCCGGTCCTGTGATA	CAGAATTGACCAAGGAATAC	-	-	-	-	-	PPP2CA	B3KUN1	NA	NA	Not found	NA	NA	NA
rs78124410	snp	3PRIME_UTR	1	G/T	2979	2979	-	-	133531695	133531695	GCCCTTTCTCTCCGACTGAA	AAATAGCTTATCCATGTGCA	-	-	-	-	-	PPP2CA	B3KUN1	NA	NA	Not found	NA	NA	NA
rs55774248	snp	3PRIME_UTR	1	T/A	2329	2329	-	-	133532345	133532345	GCTATGTGTATATTATATGG	CTCTTTAAAATGATTGACAG	-	-	-	-	-	PPP2CA	B3KUN1	NA	NA	Not found	NA	NA	NA
rs1052469	snp	3PRIME_UTR	1	A/C	2220	2220	-	-	133532454	133532454	GAGATTTAAGTCTTTGGGTT	TGTTTTAATAAAACAGCATG	-	-	-	-	-	PPP2CA	B3KUN1	NA	NA	Not found	NA	NA	NA
rs3209711	snp	3PRIME_UTR	1	C/T	1887	1887	-	-	133532787	133532787	ATAATAAACTTGTGAACTAA	AACTGAGAAGGTCAAATTTT	-	-	-	-	-	PPP2CA	B3KUN1	NA	NA	Not found	NA	NA	NA
rs14548	snp	3PRIME_UTR	1	G/A	1817	1817	-	-	133532857	133532857	TTTGAACAGAACTGTTTTTT	CCCTTCCTGTAAGACGATGT	-	-	-	-	-	PPP2CA	B3KUN1	NA	NA	Not found	NA	NA	NA
rs14549	snp	3PRIME_UTR	1	C/A	1810	1810	-	-	133532864	133532864	GAGTTGTTTTGAACAGAACT	TTTTTTCCCCTTCCTGTAAG	-	-	-	-	-	PPP2CA	B3KUN1	NA	NA	Not found	NA	NA	NA
rs11552684	snp	3PRIME_UTR	1	G/A	1756	1756	-	-	133532918	133532918	TTCCCTACTCAAATCTCAGC	CCATGTTGTTCTTTGTTATT	-	-	-	-	-	PPP2CA	B3KUN1	NA	NA	Not found	NA	NA	NA
rs71836936	in-del	3PRIME_UTR	1	AT/-	1735	1736	-	-	133532938	133532939	ATTTGTCTGCACTCAGTTTA	CCCTACTCAAATCTCAGCCC	-	-	-	-	-	PPP2CA	B3KUN1	NA	NA	Not found	NA	NA	NA
rs11552680	snp	3PRIME_UTR	1	C/T	1491	1491	-	-	133533183	133533183	TAGTTACTTTTGCTTTCTCT	AGAGACTGCAGATAATAAGA	-	-	-	-	-	PPP2CA	B3KUN1	NA	NA	Not found	NA	NA	NA
rs80139846	snp	3PRIME_UTR	1	T/G	1380	1380	-	-	133533294	133533294	TACAAAGCCTCTTGTCATCA	CAGCCGTGACCACTTTAGAA	-	-	-	-	-	PPP2CA	B3KUN1	NA	NA	Not found	NA	NA	NA
rs62379401	snp	3PRIME_UTR	1	G/T	1367	1367	-	-	133533307	133533307	TGCCATATAAAAATACAAAG	CTCTTGTCATCAACAGCCGT	-	-	-	-	-	PPP2CA	B3KUN1	NA	NA	Not found	NA	NA	NA
rs74863466	snp	3PRIME_UTR	1	T/G	1315	1315	-	-	133533359	133533359	TCAGAAAATAGTTAACATTC	AAAAACTTGTTTTCACATGG	-	-	-	-	-	PPP2CA	B3KUN1	NA	NA	Not found	NA	NA	NA
rs1803925	snp	SYNONYMOUS_CODING	1	A/G	1067	1067	-	-	133534848	133534848	GTAGTAACGATTTTCAGTGC	CCAAACTATTGTTATCGTTG	A	262	262	QLVMEGYNWCHDRNVVTIFS	PNYCYRCGNQAAIMELDDTL	PPP2CA	B3KUN1	NA	NA	Not found	NA	NA	NA
rs74648820	snp	SPLICE_SITE	1	A/T	-	-	-	-	133536195	133536195	CATTTTATAACTTGAAGTTA	TTTTTAGGGTCCAATGTGTG	-	-	-	-	-	PPP2CA	B3KUN1	NA	NA	Not found	NA	NA	NA
rs11552681	snp	NON_SYNONYMOUS_CODING	1	A/G	436	436	1	IPR004843,Pfam,M-pesterase;IPR006186,Prints,Ser/Thr-sp_prot-phosphatase;IPR006186,Smart,Ser/Thr-sp_prot-phosphatase;	133541770	133541770	GCAAGAGGTTCGATGTCCAG	TACTGTCTGTGGAGATGTGC	V/A	52	52	CEKAKEILTKESNVQEVRCP	TVCGDVHGQFHDLMELFRIG	PPP2CA	B3KUN1	NA	NA	0.03	probably damaging	NA	-0.630512
rs34258631	in-del	FRAMESHIFT_CODING	1	-/A	397	396	-	-	133541810	133541809	ATCTGTAGGCTAAAGAAATC	CTGACAAAAGAATCCAACGT	-	39	39	ECKQLSESQVKSLCEKAKEI	TKESNVQEVRCPVTVCGDVH	PPP2CA	B3KUN1	NA	NA	1	NA	NA	NA
rs35969440	in-del	SPLICE_SITE	1	-/A	-	-	-	-	133561445	133561444	AGCCTCTGCGAGAAGGTGAG	CTGTAGTACGGCTGCGGACA	-	-	-	-	-	PPP2CA	B3KUN1	NA	NA	Not found	NA	NA	NA
rs3863186	snp	5PRIME_UTR	1	G/C	245	245	-	-	133561589	133561589	TGCGGGCGGCGGCGCGGGAG	AGCGCGGAGCGGCAGCCGGC	-	-	-	-	-	PPP2CA	B3KUN1	NA	NA	Not found	NA	NA	NA
rs11552678	snp	5PRIME_UTR	1	C/A	232	232	-	-	133561602	133561602	GTGTAGGCCCGTGTGCGGGC	GCGGCGCGGGAGCAGCGCGG	-	-	-	-	-	PPP2CA	B3KUN1	NA	NA	Not found	NA	NA	NA
rs1063629	snp	5PRIME_UTR	1	A/G	225	225	-	-	133561609	133561609	CGTGTGCGTGTAGGCCCGTG	GCGGGCGGCGGCGCGGGAGC	-	-	-	-	-	PPP2CA	B3KUN1	NA	NA	Not found	NA	NA	NA
rs11552679	snp	5PRIME_UTR	1	C/G	218	218	-	-	133561616	133561616	GCGGCGGCGTGTGCGTGTAG	CCCGTGTGCGGGCGGCGGCG	-	-	-	-	-	PPP2CA	B3KUN1	NA	NA	Not found	NA	NA	NA
rs3863187	snp	5PRIME_UTR	1	G/C	62	62	-	-	133561772	133561772	GACGTCACCACGCCCGGCGG	CGCCATTACAGAGAGCCGAG	-	-	-	-	-	PPP2CA	B3KUN1	NA	NA	Not found	NA	NA	NA
rs79830527	snp	5PRIME_UTR	1	C/A	112	112	-	-	46523858	46523858	CAAAACCAAACCGCCTGGCA	AAGCCGGTAAGCAACCACCC	-	-	-	-	-	EPAS1	B3KW07	NA	NA	Not found	NA	NA	NA
rs17039192	snp	REGULATORY_REGION	1	C/T	-	-	-	-	46524580	46524580	ACCGCCACACGGGTCCGGTG	CCGCTGCGCTTCCGCCCCAG	-	-	-	-	-	EPAS1	B3KW07	NA	NA	Not found	NA	NA	NA
rs73926269	snp	NON_SYNONYMOUS_CODING	1	G/A	329	329	1	IPR011598,Superfamily,HLH_DNA-bd;IPR001092,pfscan,HLH_DNA-bd_dom;	46574026	46574026	ACTTAGGAGTAGCTCGGAGA	GAGGAAGGAGAAGTCCCGGG	R/K	14	14	KFTYCDD	RKEKSRDAARCRRSKETEVF	EPAS1	B3KW07	NA	NA	Not found	NA	NA	NA
rs66811540	in-del	SPLICE_SITE	1	-/T	-	-	-	-	46583283	46583282	AGCTGTCCCACCCCCCCCCC	TTTCCAGTTTGCTCTGAAAA	-	-	-	-	-	EPAS1	B3KW07	NA	NA	Not found	NA	NA	NA
rs76884025	snp	NON_SYNONYMOUS_CODING	1	A/G	772	772	-	-	46587806	46587806	TTGGGAAAAAAAGCAAAGAC	TGTCCACAGAGCGGGACTTC	M/V	162	162	EIRENLSLKNGSGFGKKSKD	STERDFFMRMKCTVTNRGRT	EPAS1	B3KW07	NA	NA	Not found	NA	NA	NA
rs1804794	snp	SYNONYMOUS_CODING	1	C/T	1029	1029	-	-	46588191	46588191	AGCAAGACCTTCCTGAGCCG	CACAGCATGGACATGAAGTT	R	247	247	EPIQHPSHMDIPLDSKTFLS	HSMDMKFTYCDD	EPAS1	B3KW07	NA	NA	Not found	NA	NA	NA
GA020293	snp	ESSENTIAL_SPLICE_SITE	1	G/A	-	-	-	-	46588230	46588230	TTCACCTACTGTGATGACAG	TAGGGGGCCATGGGTGTGTA	-	-	-	-	-	EPAS1	B3KW07	NA	NA	nan	NA	NA	NA
rs7557402	snp	SPLICE_SITE	1	C/G	-	-	-	-	46603671	46603671	TCTGAATGGCTCTTTCCCCC	CATTAGTGAGATTGAGAAGA	-	-	-	-	-	EPAS1	B3KW07	NA	NA	Not found	NA	NA	NA
GA020294	snp	SPLICE_SITE	1	T/G	-	-	-	-	46603675	46603675	AATGGCTCTTTCCCCCCCAT	AGTGAGATTGAGAAGAATGA	-	-	-	-	-	EPAS1	B3KW07	NA	NA	nan	NA	NA	NA
rs61757375	snp	NON_SYNONYMOUS_CODING	1	G/A	1614	1614	-	-	46603747	46603747	CTGTTCAAGCCCCACCTGAT	GCCATGAACAGCATCTTTGA	M/I	368	368	EKNDVVFSMDQTESLFKPHL	AMNSIFDSSGKGAVSEKSNF	EPAS1	B3KW07	NA	NA	Not found	NA	NA	NA
GA002016	snp	ESSENTIAL_SPLICE_SITE	1	A/C	-	-	-	-	46605031	46605031	TCCCAGGCCCTTGTCTCCAC	GGGAATCAGAACTTCGAGGA	-	-	-	-	-	EPAS1	B3KW07	NA	NA	nan	NA	NA	NA
rs7597411	snp	SYNONYMOUS_CODING	1	G/A	1830	1830	-	-	46605103	46605103	CCGAGCCAGCCATGGGCCAC	GAGTTGAGGAGCCACAGCAC	T	440	440	NFEESSAYGKAILPPSQPWA	ELRSHSTQSEAGSLPAFTVP	EPAS1	B3KW07	NA	NA	Not found	NA	NA	NA
rs35617398	in-del	FRAMESHIFT_CODING	1	G/-	1894	1894	-	-	46605167	46605167	CTGCCTTCACCGTGCCCCAG	CAGCTGCCCCGGGCAGCACC	-	462	462	LRSHSTQSEAGSLPAFTVPQ	AAPGSTTPSATSSSSSCSTP	EPAS1	B3KW07	NA	NA	0.68	NA	NA	NA
rs34440936	snp	NON_SYNONYMOUS_CODING	1	C/A	2196	2196	-	-	46607497	46607497	CCACAGTCCACCCCCCAGCA	TGCTTCAGTGCCATGACAAA	H/Q	562	562	LSPICPEERLLAENPQSTPQ	CFSAMTNIFQPLAPVAPHSP	EPAS1	B3KW07	NA	NA	1	NA	NA	0.999999
rs11545018	snp	NON_SYNONYMOUS_CODING	1	A/G	2203	2203	-	-	46607504	46607504	CCACCCCCCAGCACTGCTTC	GTGCCATGACAAACATCTTC	S/G	565	565	ICPEERLLAENPQSTPQHCF	AMTNIFQPLAPVAPHSPFLL	EPAS1	B3KW07	NA	NA	0.06	possibly damaging	NA	0.037185
rs75517710	snp	NON_SYNONYMOUS_CODING	1	T/C	2222	2222	-	-	46607523	46607523	CAGTGCCATGACAAACATCT	CCAGCCACTGGCCCCTGTAG	F/S	571	571	LLAENPQSTPQHCFSAMTNI	QPLAPVAPHSPFLLDKFQQQ	EPAS1	B3KW07	NA	NA	Not found	NA	NA	NA
rs41281469	snp	SYNONYMOUS_CODING	1	C/T	2343	2343	-	-	46607644	46607644	TCCTCCATCTTCTTTGATGC	GGAAGCAAAGCATCCCTGCC	A	611	611	QLESKKTEPEHRPMSSIFFD	GSKASLPPCCGQASTPLSSM	EPAS1	B3KW07	NA	NA	Not found	NA	NA	NA
rs35606117	snp	SYNONYMOUS_CODING	1	T/C	2418	2418	-	-	46607719	46607719	TCCATGGGGGGCAGATCCAA	ACCCAGTGGCCCCCAGATCC	N	636	636	SLPPCCGQASTPLSSMGGRS	TQWPPDPPLHFGPTKWAVGD	EPAS1	B3KW07	NA	NA	Not found	NA	NA	NA
rs36058518	in-del	FRAMESHIFT_CODING	1	-/T	2452	2451	-	-	46607753	46607752	CAGATCCACCATTACATTTT	GGGCCCACAAAGTGGGCCGT	-	648	647	LSSMGGRSNTQWPPDPPLHF	GPTKWAVGDQRTEFLGAAPL	EPAS1	B3KW07	NA	NA	0.72	NA	NA	NA
GA002017	snp	ESSENTIAL_SPLICE_SITE	1	A/G	-	-	-	-	46609112	46609112	CATCTGCCCTTCTTACTCCC	GGGGGACCCACCTGGTGGCA	-	-	-	-	-	EPAS1	B3KW07	NA	NA	nan	NA	NA	NA
GA020296	snp	SPLICE_SITE	1	C/A	-	-	-	-	46609561	46609561	ACTCTCTGACTTTGGTCTTT	AGATAAGTTCACCCAAAACC	-	-	-	-	-	EPAS1	B3KW07	NA	NA	nan	NA	NA	NA
rs59901247	snp	NON_SYNONYMOUS_CODING	1	A/C	2806	2806	-	-	46609572	46609572	TTGGTCTTTCAGATAAGTTC	CCCAAAACCCCATGAGGGGC	T/P	766	766	GSCPLMPDKPLSANVPNDKF	QNPMRGLGHPLRHLPLPQPP	EPAS1	B3KW07	NA	NA	0.12	NA	NA	NA
rs78451495	snp	SYNONYMOUS_CODING	1	G/C	2853	2853	-	-	46609619	46609619	CATCCCCTGAGACATCTGCC	CTGCCACAGCCTCCATCTGC	P	781	781	PNDKFTQNPMRGLGHPLRHL	LPQPPSAISPGENSKSRFPP	EPAS1	B3KW07	NA	NA	Not found	NA	NA	NA
rs61518065	snp	NON_SYNONYMOUS_CODING	1	C/A	2863	2863	1	-	46609629	46609629	GACATCTGCCGCTGCCACAG	CTCCATCTGCCATCAGTCCC	P/T	785	785	FTQNPMRGLGHPLRHLPLPQ	PSAISPGENSKSRFPPQCYA	EPAS1	B3KW07	NA	NA	1	NA	NA	NA
rs4953362	snp	SYNONYMOUS_CODING	1	G/A	2952	2952	-	-	46609718	46609718	TACCAGGACTACAGCCTGTC	TCAGCCCACAAGGTGTCAGG	S	814	814	NSKSRFPPQCYATQYQDYSL	SAHKVSGMASRLLGPSFESY	EPAS1	B3KW07	NA	NA	Not found	NA	NA	NA
rs35795449	snp	SYNONYMOUS_CODING	1	C/T	3021	3021	-	-	46611697	46611697	TTTGAGTCCTACCTGCTGCC	GAACTGACCAGATATGACTG	P	837	837	HKVSGMASRLLGPSFESYLL	ELTRYDCEVNVPVLGSSTLL	EPAS1	B3KW07	NA	NA	Not found	NA	NA	NA
rs78196771	snp	NON_SYNONYMOUS_CODING	1	T/C	3040	3040	1	-	46611716	46611716	CCGAACTGACCAGATATGAC	GTGAGGTGAACGTGCCCGTG	C/R	844	844	SRLLGPSFESYLLPELTRYD	EVNVPVLGSSTLLQGGDLLR	EPAS1	B3KW07	NA	NA	Not found	NA	NA	NA
rs1057773	snp	3PRIME_UTR	1	G/C	3156	3156	-	-	46611832	46611832	ACCTGGGCAGCACCTCTGCC	ACGCCGTCCCACCAGCTTCA	-	-	-	-	-	EPAS1	B3KW07	NA	NA	Not found	NA	NA	NA
rs62137032	snp	3PRIME_UTR	1	A/G	3234	3234	-	-	46611910	46611910	GCCAGCACACTATTTACAAG	TGGACTTACCTGGCAGACTT	-	-	-	-	-	EPAS1	B3KW07	NA	NA	Not found	NA	NA	NA
rs72797432	snp	3PRIME_UTR	1	T/C	3472	3472	-	-	46612148	46612148	ATACTAACAAGTTTGGTGCA	GTCTGTTCTTCTGTAGGGAG	-	-	-	-	-	EPAS1	B3KW07	NA	NA	Not found	NA	NA	NA
rs75932330	in-del	3PRIME_UTR	1	TTT/-	3661	3663	-	-	46612337	46612339	AATTTCAGGGTTTTTTTTTT	GTTTAAGCTGACTCTTTGCT	-	-	-	-	-	EPAS1	B3KW07	NA	NA	Not found	NA	NA	NA
rs57786237	in-del	3PRIME_UTR	1	TT/-	3662	3663	-	-	46612338	46612339	ATTTCAGGGTTTTTTTTTTT	GTTTAAGCTGACTCTTTGCT	-	-	-	-	-	EPAS1	B3KW07	NA	NA	Not found	NA	NA	NA
rs71657608	in-del	3PRIME_UTR	1	AA/-	3668	3669	-	-	46612344	46612345	GGGTTTTTTTTTTTTTGTTT	GCTGACTCTTTGCTCTAATT	-	-	-	-	-	EPAS1	B3KW07	NA	NA	Not found	NA	NA	NA
rs78271294	snp	3PRIME_UTR	1	G/C	3725	3725	-	-	46612401	46612401	TGTGAAGGGTCAACTCCAAC	TATGTGGTTATCTGTGAAAG	-	-	-	-	-	EPAS1	B3KW07	NA	NA	Not found	NA	NA	NA
rs10495933	snp	3PRIME_UTR	1	G/A	3976	3976	-	-	46612652	46612652	GAAGCTGTTAATTTTTCTTA	TGTTGTGGACACTGCAGACT	-	-	-	-	-	EPAS1	B3KW07	NA	NA	Not found	NA	NA	NA
rs74562492	snp	3PRIME_UTR	1	G/A	4121	4121	-	-	46612797	46612797	TCATTCAGCGGGAGCACTGC	CGCTATCCCCTCACATTCTC	-	-	-	-	-	EPAS1	B3KW07	NA	NA	Not found	NA	NA	NA
rs11539645	snp	3PRIME_UTR	1	A/G	4362	4362	-	-	46613038	46613038	TTTAGACGGGAATTCATGCA	ATGAGGGGTCAAAAATGGTA	-	-	-	-	-	EPAS1	B3KW07	NA	NA	Not found	NA	NA	NA
rs1868091	snp	3PRIME_UTR	1	G/A	4399	4399	-	-	46613075	46613075	GGTATAGTGACCCCGTCCAC	TCCTCCAAGCTCACGACCTT	-	-	-	-	-	EPAS1	B3KW07	NA	NA	Not found	NA	NA	NA
rs78664136	snp	3PRIME_UTR	1	G/A	4428	4428	-	-	46613104	46613104	GCTCACGACCTTGGAGCCCC	TGGAGCTGGACTGAGGAGGA	-	-	-	-	-	EPAS1	B3KW07	NA	NA	Not found	NA	NA	NA
rs6752336	snp	3PRIME_UTR	1	A/T	4468	4468	-	-	46613144	46613144	AGGCTGCACAGCGGGAGAGC	GCTGGTCCAGACCAGCCCTG	-	-	-	-	-	EPAS1	B3KW07	NA	NA	Not found	NA	NA	NA
rs72887453	snp	3PRIME_UTR	1	T/C	4708	4708	-	-	46613384	46613384	CTTTTCTGTAATGGGTACAA	GAAGAAGTTTCTAAAAACAC	-	-	-	-	-	EPAS1	B3KW07	NA	NA	Not found	NA	NA	NA
rs11539646	snp	3PRIME_UTR	1	C/T	4973	4973	-	-	46613649	46613649	GGCATTAAGGGCATTTTACC	TTGCAGTTTTACTAAAACAC	-	-	-	-	-	EPAS1	B3KW07	NA	NA	Not found	NA	NA	NA
rs77260227	snp	3PRIME_UTR	1	C/T	5034	5034	-	-	46613710	46613710	ATATTAACCCTACCTGTCAA	GTAACGATTTCATGAACGTT	-	-	-	-	-	EPAS1	B3KW07	NA	NA	Not found	NA	NA	NA
rs12580931	snp	5PRIME_UTR	1	T/C	573	573	-	-	49688057	49688057	TCAGGAATCACTCTGGTTCC	GTAAAGCCCATGACTGAGCA	-	-	-	-	-	PRPH	B3KWQ6	0.2018	rs12322335,rs2236746,rs7295247,rs7342318,rs7342384	Not found	NA	NA	NA
rs74089009	snp	5PRIME_UTR	1	C/A	635	635	-	-	49688119	49688119	GGAGGGAGAATCCAGTAAAC	AAGACAGAATACAAAAGGCC	-	-	-	-	-	PRPH	B3KWQ6	NA	NA	Not found	NA	NA	NA
rs12815797	snp	5PRIME_UTR	1	C/A	1067	1067	-	-	49688551	49688551	CAAGGCACTAGCTATGGGGC	TAAGCCAGGTCAACTCTCCC	-	-	-	-	-	PRPH	B3KWQ6	NA	NA	Not found	NA	NA	NA
rs76720428	snp	5PRIME_UTR	1	C/A	1093	1093	-	-	49688577	49688577	CAGGTCAACTCTCCCTCCAG	TGGCCTCCTCCCTACTCCTG	-	-	-	-	-	PRPH	B3KWQ6	NA	NA	Not found	NA	NA	NA
rs79208261	snp	5PRIME_UTR	1	T/G	1094	1094	-	-	49688578	49688578	AGGTCAACTCTCCCTCCAGC	GGCCTCCTCCCTACTCCTGT	-	-	-	-	-	PRPH	B3KWQ6	NA	NA	Not found	NA	NA	NA
rs75325947	snp	5PRIME_UTR	1	G/C	1095	1095	-	-	49688579	49688579	GGTCAACTCTCCCTCCAGCT	GCCTCCTCCCTACTCCTGTG	-	-	-	-	-	PRPH	B3KWQ6	NA	NA	Not found	NA	NA	NA
rs75569450	snp	5PRIME_UTR	1	G/A	1096	1096	-	-	49688580	49688580	GTCAACTCTCCCTCCAGCTG	CCTCCTCCCTACTCCTGTGC	-	-	-	-	-	PRPH	B3KWQ6	NA	NA	Not found	NA	NA	NA
rs74089010	snp	5PRIME_UTR	1	G/C	1476	1476	-	-	49688960	49688960	CCCGGCCTAGCTCTGCGAAC	GTGACTGCCCATCCTTGGCC	-	-	-	-	-	PRPH	B3KWQ6	NA	NA	Not found	NA	NA	NA
rs57451017	snp	NON_SYNONYMOUS_CODING	1	G/A	1525	1525	-	-	49689009	49689009	CCACCACCCGTCGGGCCTCC	GGCCGGCTTCAGCTCCACCT	R/Q	9	9	RSELDKSSAHSY	AGFSSTSYRRTFGPPPSLSP	PRPH	B3KWQ6	NA	NA	0.24	NA	NA	NA
rs58403142	snp	SYNONYMOUS_CODING	1	C/T	1562	1562	-	-	49689046	49689046	ACCTCATACCGCCGTACCTT	GGTCCACCGCCCTCACTATC	F	21	21	MSHHPSGLRAGFSSTSYRRT	GPPPSLSPGAFSYSSSSRFS	PRPH	B3KWQ6	NA	NA	Not found	NA	NA	NA
rs34280412	in-del	FRAMESHIFT_CODING	1	-/G	1694	1693	-	-	49689178	49689177	AGCTTCCGTAGCCCCCGAGC	GGGAGCGGGCGCCCTCCTGC	-	65	65	LLGSASPSSSVRLGSFRSPR	GAGALLRLPSERLDFSMAEA	PRPH	B3KWQ6	NA	NA	Not found	NA	NA	NA
rs56843567	in-del	FRAMESHIFT_CODING	1	C/-	1728	1728	-	-	49689212	49689212	TCCTGCGCCTGCCCTCGGAG	GCCTCGACTTCTCCATGGCC	-	77	77	LGSFRSPRAGAGALLRLPSE	LDFSMAEALNQEFLATRSNE	PRPH	B3KWQ6	NA	NA	0.91	NA	NA	NA
rs78963372	snp	NON_SYNONYMOUS_CODING	1	T/C	1740	1740	1	-	49689224	49689224	CCTCGGAGCGCCTCGACTTC	CCATGGCCGAGGCCCTCAAC	S/P	81	81	RSPRAGAGALLRLPSERLDF	MAEALNQEFLATRSNEKQEL	PRPH	B3KWQ6	NA	NA	Not found	NA	NA	NA
rs58599399	snp	NON_SYNONYMOUS_CODING	1	G/T	1920	1920	1	-	49689404	49689404	GCCAGGAGCCGGCGCGCGCC	ACCAGCTGTGCCAGCAGGAG	D/Y	141	141	QNAALRGELSQARGQEPARA	QLCQQELRELRRELELLGRE	PRPH	B3KWQ6	NA	NA	0.09	NA	NA	NA
rs62636520	snp	NON_SYNONYMOUS_CODING	1	G/A	2328	2328	1	-	49690798	49690798	CGCAGTACGAGAGCATCGCC	CGAAGAACCTGCAGGAGGCG	A/T	277	277	VKPELTAALRDIRAQYESIA	KNLQEAEEWYKSKYADLSDA	PRPH	B3KWQ6	NA	NA	Not found	NA	NA	NA
rs73112142	snp	ESSENTIAL_SPLICE_SITE	1	G/A	-	-	-	-	49691057	49691057	TGGACGGGCTGCGCGGCACG	TGAGTACGAAGCTGCGCGCT	-	-	-	-	-	PRPH	B3KWQ6	NA	NA	Not found	NA	NA	NA
rs62636517	snp	SYNONYMOUS_CODING	1	C/G	2582	2582	-	-	49691226	49691226	CAGGCGGGCGCTGCGCGGCT	GAGGAGGAGCTGCGACAGCT	L	361	361	RELEEQFALEAGGYQAGAAR	EEELRQLKEEMARHLREYQE	PRPH	B3KWQ6	NA	NA	Not found	NA	NA	NA
rs73112143	snp	SYNONYMOUS_CODING	1	A/G	2606	2606	-	-	49691250	49691250	GAGGAGCTGCGACAGCTAAA	GAGGAGATGGCGCGGCACCT	K	369	369	LEAGGYQAGAARLEEELRQL	EEMARHLREYQELLNVKMAL	PRPH	B3KWQ6	NA	NA	Not found	NA	NA	NA
rs59827092	snp	NON_SYNONYMOUS_CODING	1	G/A	2607	2607	1	IPR002957,Prints,Keratin_I;,Seg,;,Ncoils,;	49691251	49691251	AGGAGCTGCGACAGCTAAAA	AGGAGATGGCGCGGCACCTG	E/K	370	370	EAGGYQAGAARLEEELRQLK	EMARHLREYQELLNVKMALD	PRPH	B3KWQ6	NA	NA	0.01	NA	NA	NA
rs7137584	snp	3PRIME_UTR	1	C/A	2994	2994	-	-	49692218	49692218	ACTCCTGAATTGTCTCCTCT	CCTCTGCATGTGTCTAAAAG	-	-	-	-	-	PRPH	B3KWQ6	NA	NA	Not found	NA	NA	NA
rs74575123	snp	3PRIME_UTR	1	G/A	3023	3023	-	-	37330374	37330374	CATCCCTTTGCCTTGGCATC	CTGTAGCCCAGCAACCCTGC	-	-	-	-	-	CACNB1	B3KXG1	NA	NA	Not found	NA	NA	NA
rs58383524	snp	3PRIME_UTR	1	A/G	2943	2943	-	-	37330454	37330454	GTATTTGCCTCTCGTGATTC	GTTTGTTACCCATGTTCACT	-	-	-	-	-	CACNB1	B3KXG1	NA	NA	Not found	NA	NA	NA
rs79702560	snp	3PRIME_UTR	1	C/T	2784	2784	-	-	37330613	37330613	CCCATGGAACACTCTGGTCC	CCTCATTTTAAACCAAAAAA	-	-	-	-	-	CACNB1	B3KXG1	NA	NA	Not found	NA	NA	NA
rs75908957	snp	3PRIME_UTR	1	G/A	2633	2633	-	-	37330764	37330764	GAGACGCTGCTCCCCACCCC	CACCTCCATGCCTCAGCCTT	-	-	-	-	-	CACNB1	B3KXG1	NA	NA	Not found	NA	NA	NA
rs9892626	snp	3PRIME_UTR	1	G/A	2495	2495	-	-	37330902	37330902	GAAAGCCATAGCATGGACAC	CCATGGGGAGCTTGTCTTGG	-	-	-	-	-	CACNB1	B3KXG1	NA	NA	Not found	NA	NA	NA
rs71369725	snp	3PRIME_UTR	1	C/A	2418	2418	-	-	37330979	37330979	CCCCAGACCCCAGATCCAAG	TCCCTCACCCTGCCTGCCCC	-	-	-	-	-	CACNB1	B3KXG1	NA	NA	Not found	NA	NA	NA
rs600086	snp	3PRIME_UTR	1	T/G	2402	2402	-	-	37330995	37330995	CCATGGGGGCTCTCTTCCCC	GACCCCAGATCCAAGGTCCC	-	-	-	-	-	CACNB1	B3KXG1	0.133	NA	Not found	NA	NA	NA
rs7207564	snp	3PRIME_UTR	1	G/A	2289	2289	-	-	37331108	37331108	CTACTCGGGGCCCTAAGTGA	GGTCCTAAGTGGGATGGCTC	-	-	-	-	-	CACNB1	B3KXG1	NA	NA	Not found	NA	NA	NA
rs41283411	snp	3PRIME_UTR	1	T/A	2214	2214	-	-	37331183	37331183	TGTCCCCTTTCTCCCATCTT	AGGGGCTCTCCTCCCTCACC	-	-	-	-	-	CACNB1	B3KXG1	NA	NA	Not found	NA	NA	NA
rs523516	snp	3PRIME_UTR	1	A/T	2052	2052	-	-	37331345	37331345	TTCGCCTCCAGGGGGCGCTG	CTCCCTCCTTTCAGATGCCT	-	-	-	-	-	CACNB1	B3KXG1	NA	NA	Not found	NA	NA	NA
rs35743327	snp	REGULATORY_REGION	1	T/A	1815	1815	-	-	37333409	37333409	AGGGAAGAGCTTTATTTTGT	AAAAAATAAGATGAGCGGCA	-	-	-	-	-	CACNB1	B3KXG1	NA	NA	Not found	NA	NA	NA
rs62074969	snp	3PRIME_UTR	1	C/A	1765	1765	-	-	37333459	37333459	TCCCTCCTGCTCTGGGGTCG	AACTGGAGTGCAGGGAACAT	-	-	-	-	-	CACNB1	B3KXG1	NA	NA	Not found	NA	NA	NA
rs35001373	in-del	FRAMESHIFT_CODING	1	-/G	1436	1435	-	-	37333654	37333653	AATCCGCTGCTGAACCGCAC	CATGGCTACCGCAGCCCTGG	-	428	427	YWKATHPPSSTPPNPLLNRT	MATAALAASPAPVSNLQGPY	CACNB1	B3KXG1	NA	NA	Not found	NA	NA	NA
rs72556380	snp	NON_SYNONYMOUS_CODING	1	G/T	1407	1407	1	,Seg,;	37333682	37333682	CACACACCCGCCCAGCAGCA	GCCACCCAATCCGCTGCTGA	T/K	418	418	CEHLAEYLEAYWKATHPPSS	PPNPLLNRTMATAALAASPA	CACNB1	B3KXG1	NA	NA	Not found	NA	NA	NA
rs72556379	snp	SYNONYMOUS_CODING	1	G/A	1366	1366	-	-	37333723	37333723	TGCGAGCATCTGGCGGAGTA	TTGGAAGCCTATTGGAAGGC	Y	404	404	MFDIILDENQLEDACEHLAE	LEAYWKATHPPSSTPPNPLL	CACNB1	B3KXG1	NA	NA	Not found	NA	NA	NA
GA032361	snp	ESSENTIAL_SPLICE_SITE	1	C/A	-	-	-	-	37333789	37333789	CCCCTAACCCCGCCTTCACA	GAAATGTTTGACATCATCCT	-	-	-	-	-	CACNB1	B3KXG1	NA	NA	nan	NA	NA	NA
GA032362	snp	ESSENTIAL_SPLICE_SITE	1	T/G	-	-	-	-	37333790	37333790	CCCCCTAACCCCGCCTTCAC	GGAAATGTTTGACATCATCC	-	-	-	-	-	CACNB1	B3KXG1	NA	NA	nan	NA	NA	NA
rs17857142	snp	NON_SYNONYMOUS_CODING	1	G/T	1296	1296	1	,Pfam,;IPR000584,Prints,VDCC_L_bsu;,Superfamily,;	37334241	37334241	GGAAAAGCTGGCACAGTGCC	CCCTGTGAGTGCCTAGATCC	P/H	381	381	KSQSKHLNVQIAASEKLAQC	PEMFDIILDENQLEDACEHL	CACNB1	B3KXG1	NA	NA	Not found	probably damaging	NA	-0.999999
rs3744353	snp	SYNONYMOUS_CODING	1	G/A	1294	1294	-	-	37334243	37334243	TCGGAAAAGCTGGCACAGTG	CCCCCTGTGAGTGCCTAGAT	C	380	380	GKSQSKHLNVQIAASEKLAQ	PPEMFDIILDENQLEDACEH	CACNB1	B3KXG1	0.05505	NA	Not found	NA	NA	NA
rs72556381	snp	SYNONYMOUS_CODING	1	C/T	1270	1270	-	-	37334267	37334267	CACCTCAATGTCCAAATAGC	GCCTCGGAAAAGCTGGCACA	A	372	372	LQRLIKSRGKSQSKHLNVQI	ASEKLAQCPPEMFDIILDEN	CACNB1	B3KXG1	NA	NA	Not found	NA	NA	NA
rs79018799	snp	SPLICE_SITE	1	C/T	-	-	-	-	37339962	37339962	AGATCACCTCTCCCAAGGTG	GTGCAGGAGCCTGACCCTGG	-	-	-	-	-	CACNB1	B3KXG1	NA	NA	Not found	NA	NA	NA
rs78894589	snp	SYNONYMOUS_CODING	1	G/A	1000	1000	-	-	37340336	37340336	GCTAAGCGCTCAGTTCTCAA	AACCCCAGCAAACACATCAT	N	282	282	GRISITRVTADISLAKRSVL	NPSKHIIIERSNTRSSLAEV	CACNB1	B3KXG1	NA	NA	Not found	NA	NA	NA
rs75090495	snp	SYNONYMOUS_CODING	1	C/T	964	964	-	-	37340372	37340372	ATCTCCATCACTCGTGTGAC	GCAGATATTTCCCTGGCTAA	T	270	270	KALFDFLKHRFDGRISITRV	ADISLAKRSVLNNPSKHIII	CACNB1	B3KXG1	NA	NA	Not found	NA	NA	NA
rs17853739	snp	NON_SYNONYMOUS_CODING	1	A/G	945	945	1	IPR008145,Smart,Guanylate_kin/L-typ_Ca_channel;,Pfam,;,Superfamily,;	37340391	37340391	TCTTGCCCCATTCCCCAGGA	CTCCATCACTCGTGTGACGG	I/T	264	264	VTDMMQKALFDFLKHRFDGR	SITRVTADISLAKRSVLNNP	CACNB1	B3KXG1	NA	NA	0.03	benign,possibly damaging	NA	-0.999999
GA014235	snp	ESSENTIAL_SPLICE_SITE	1	A/G	-	-	-	-	37342201	37342201	CATCCCCTTCTTTAAGAAGG	AATTCTCGCTGTGTTCTTGC	-	-	-	-	-	CACNB1	B3KXG1	NA	NA	nan	NA	NA	NA
GA014236	snp	ESSENTIAL_SPLICE_SITE	1	C/T	-	-	-	-	37342202	37342202	GCATCCCCTTCTTTAAGAAG	TAATTCTCGCTGTGTTCTTG	-	-	-	-	-	CACNB1	B3KXG1	NA	NA	nan	NA	NA	NA
rs62074971	snp	NON_SYNONYMOUS_CODING	1	G/A	876	876	-	-	37342264	37342264	GCAGAGTGGCTCTGCCAAGA	TAGTGTTAGCAGTGTCACCA	T/I	241	241	DPLELEEEEAELGEQSGSAK	SVSSVTTPPPHGKRIPFFKK	CACNB1	B3KXG1	NA	NA	Not found	NA	NA	NA
rs34946304	snp	SYNONYMOUS_CODING	1	G/A	433	433	-	-	37347739	37347739	CGCCAGGCATTAGCGCAGCT	GAGAAGGCCAAGGTGAGAAA	L	93	93	SLEEDREALRKEAERQALAQ	EKAKTKPVAFAVRTNVGYNP	CACNB1	B3KXG1	NA	NA	Not found	NA	NA	NA
rs3176935	snp	SYNONYMOUS_CODING	1	G/A	319	319	-	-	37351143	37351143	ACCACATCCAACAGCTTTGT	CGCCAGGTAATGGGGAGGCT	V	55	55	KGRFKRSDGSTSSDTTSNSF	RQGSAESYTSRPSDSDVSLE	CACNB1	B3KXG1	NA	NA	Not found	NA	NA	NA
rs35116828	in-del	ESSENTIAL_SPLICE_SITE	1	C/-	-	-	-	-	37353664	37353664	TCTTCGACCCCAGCCCGCAG	TGAGGCGTGGTGGCCCGGCC	-	-	-	-	-	CACNB1	B3KXG1	NA	NA	Not found	NA	NA	NA
rs75039260	snp	REGULATORY_REGION	1	A/T	-	-	-	-	37355903	37355903	GGCTGGGCTCCAGAGCCGTT	GTCCCCGGGGCCCCTCCTCT	-	-	-	-	-	CACNB1	B3KXG1	NA	NA	Not found	NA	NA	NA
rs71444610	in-del	3PRIME_UTR	1	-/GT	11909	11908	-	-	117646197	117646196	CACACACACACACACACACA	CGCTGTCAGAAACTCGGCCG	-	-	-	-	-	NOS1	B3VK56	NA	NA	Not found	NA	NA	NA
rs66886445	mixed	3PRIME_UTR	1	-/GTGTGTGTGTGTGTGT	11908	11907	-	-	117646198	117646197	ACACACACACACACACACAC	ACGCTGTCAGAAACTCGGCC	-	-	-	-	-	NOS1	B3VK56	NA	NA	Not found	NA	NA	NA
rs58714999	in-del	3PRIME_UTR	1	-/TGTGTGTGTGTGTGTG	11878	11877	-	-	117646228	117646227	GCAGACCTGGTCGCATCTCA	CCACACACACACACACACAC	-	-	-	-	-	NOS1	B3VK56	NA	NA	Not found	NA	NA	NA
rs72189596	in-del	3PRIME_UTR	1	-/TGTGTGTGTGTGTGTG	11877	11876	-	-	117646229	117646228	GGCAGACCTGGTCGCATCTC	ACCACACACACACACACACA	-	-	-	-	-	NOS1	B3VK56	NA	NA	Not found	NA	NA	NA
rs71814465	in-del	3PRIME_UTR	1	-/T	11571	11570	-	-	117646535	117646534	CCCTGTGGAAAAAAAAAAAA	AAGCCCTCCCATGCCAGAAC	-	-	-	-	-	NOS1	B3VK56	NA	NA	Not found	NA	NA	NA
rs71814427	in-del	3PRIME_UTR	1	-/T	11565	11564	-	-	117646541	117646540	ATGAGACCCTGTGGAAAAAA	AAAAAAAAGCCCTCCCATGC	-	-	-	-	-	NOS1	B3VK56	NA	NA	Not found	NA	NA	NA
rs11408477	in-del	3PRIME_UTR	1	-/T	11564	11563	-	-	117646542	117646541	AATGAGACCCTGTGGAAAAA	AAAAAAAAAGCCCTCCCATG	-	-	-	-	-	NOS1	B3VK56	NA	NA	Not found	NA	NA	NA
rs10644899	in-del	3PRIME_UTR	1	-/TTTT	11563	11562	-	-	117646543	117646542	GAATGAGACCCTGTGGAAAA	AAAAAAAAAAGCCCTCCCAT	-	-	-	-	-	NOS1	B3VK56	NA	NA	Not found	NA	NA	NA
rs67264618	in-del	3PRIME_UTR	1	-/TTTT	11561	11560	-	-	117646545	117646544	CAGAATGAGACCCTGTGGAA	AAAAAAAAAAAAGCCCTCCC	-	-	-	-	-	NOS1	B3VK56	NA	NA	Not found	NA	NA	NA
rs11375285	in-del	3PRIME_UTR	1	-/T	11558	11557	-	-	117646548	117646547	TGACAGAATGAGACCCTGTG	GAAAAAAAAAAAAAAGCCCT	-	-	-	-	-	NOS1	B3VK56	NA	NA	Not found	NA	NA	NA
rs63273060	in-del	3PRIME_UTR	1	-/T	11557	11556	-	-	117646549	117646548	TTGACAGAATGAGACCCTGT	GGAAAAAAAAAAAAAAGCCC	-	-	-	-	-	NOS1	B3VK56	NA	NA	Not found	NA	NA	NA
rs7308150	snp	3PRIME_UTR	1	C/T	11509	11509	-	-	117646596	117646596	GGCAGAGGCTGCAGTGAGCC	AGATGGCACCACTGCACTCC	-	-	-	-	-	NOS1	B3VK56	NA	NA	Not found	NA	NA	NA
rs3196412	snp	3PRIME_UTR	1	T/C	11449	11449	-	-	117646656	117646656	GGGCATCTGTAATCCCATCT	CTCGGGAGGCTGAGGCAGGA	-	-	-	-	-	NOS1	B3VK56	NA	NA	Not found	NA	NA	NA
rs73393697	snp	3PRIME_UTR	1	C/A	11232	11232	-	-	117646873	117646873	TGGGATTTGAGGGTGTCCGG	GGAGGGGGCATGGGGAGGGC	-	-	-	-	-	NOS1	B3VK56	NA	NA	Not found	NA	NA	NA
rs74567483	snp	3PRIME_UTR	1	C/G	11183	11183	-	-	117646922	117646922	CAGAAACTTTGCCTAGCCCA	TGGTTGTTTCCATTATCTGC	-	-	-	-	-	NOS1	B3VK56	NA	NA	Not found	NA	NA	NA
rs56709211	snp	3PRIME_UTR	1	G/A	11069	11069	-	-	117647036	117647036	CAGACATTGCCCAATGTCCC	AGGGGGCAACACCCCTCTCT	-	-	-	-	-	NOS1	B3VK56	NA	NA	Not found	NA	NA	NA
rs61152712	snp	3PRIME_UTR	1	G/A	11006	11006	-	-	117647099	117647099	TGGCCTCCATCCACAAGATA	CTGTAGCAGTGTCCTGCCAA	-	-	-	-	-	NOS1	B3VK56	NA	NA	Not found	NA	NA	NA
rs12425729	snp	3PRIME_UTR	1	T/C	11003	11003	-	-	117647102	117647102	TCCTGGCCTCCATCCACAAG	TACCTGTAGCAGTGTCCTGC	-	-	-	-	-	NOS1	B3VK56	NA	NA	Not found	NA	NA	NA
rs10774906	snp	3PRIME_UTR	1	T/C	11000	11000	-	-	117647105	117647105	CATTCCTGGCCTCCATCCAC	AGATACCTGTAGCAGTGTCC	-	-	-	-	-	NOS1	B3VK56	NA	NA	Not found	NA	NA	NA
rs10774907	snp	3PRIME_UTR	1	G/A	10702	10702	-	-	117647403	117647403	GTTTGTTTTGTTCTAAAATA	CCAAACAGTTCTGGTCAAGC	-	-	-	-	-	NOS1	B3VK56	NA	NA	Not found	NA	NA	NA
rs77081491	snp	3PRIME_UTR	1	T/G	10492	10492	-	-	117647613	117647613	ACACTCCCTATCCTTGGCCC	CTGCCAGTCCCTGCCTTGTG	-	-	-	-	-	NOS1	B3VK56	NA	NA	Not found	NA	NA	NA
rs1105026	snp	3PRIME_UTR	1	A/G	10404	10404	-	-	117647701	117647701	TGCCTCCCAGGGAGTCAACA	AGATGTTCCCCATGAACAGG	-	-	-	-	-	NOS1	B3VK56	NA	NA	Not found	NA	NA	NA
rs61212156	in-del	3PRIME_UTR	1	TTT/-	10140	10142	-	-	117647963	117647965	CGCAATCTCGTCTCTACTAA	AAAAAAAAAAAAAAAATTAG	-	-	-	-	-	NOS1	B3VK56	NA	NA	Not found	NA	NA	NA
rs58982059	snp	3PRIME_UTR	1	C/G	10094	10094	-	-	117648011	117648011	GGAGGATCACTTGGGGCCAG	AGTTTGAGACCAGCTTGGGC	-	-	-	-	-	NOS1	B3VK56	NA	NA	Not found	NA	NA	NA
rs11068413	snp	3PRIME_UTR	1	A/G	10084	10084	-	-	117648021	117648021	GACTGAGGTGGGAGGATCAC	TGGGGCCAGGAGTTTGAGAC	-	-	-	-	-	NOS1	B3VK56	NA	NA	Not found	NA	NA	NA
rs34018958	in-del	3PRIME_UTR	1	-/G	9774	9773	-	-	117648332	117648331	GAAATCTGTGGACTTCTAGC	CTGTGTTTTAAACCAGCCAT	-	-	-	-	-	NOS1	B3VK56	NA	NA	Not found	NA	NA	NA
rs36016891	snp	3PRIME_UTR	1	G/T	9723	9723	-	-	117648382	117648382	CACTCCGACAGCACCAGCGC	TAATGCAGCCTTTTCATTCT	-	-	-	-	-	NOS1	B3VK56	NA	NA	Not found	NA	NA	NA
rs78784523	snp	3PRIME_UTR	1	G/T	9613	9613	-	-	117648492	117648492	GAAAGAGGTCAGGTCTTGCC	TAAGCTCAAAACAAGTGAGA	-	-	-	-	-	NOS1	B3VK56	NA	NA	Not found	NA	NA	NA
[truncated: 45,164 more rows]
