# Supplementary material for: Data Integration Workflow for Search of Disease Driving Genes and Genetic Variants
Source: PLoS One. 2011 Apr 12;6(4):e18636. doi: 10.1371/journal.pone.0018636 (PMC3075259; doi:10.1371/journal.pone.0018636)
Supplement: Table S4 — The list of the central SNPs and their annotations (ENSEMBL Perl interface) from the glioblastoma multiforme case study. (XLS) [file pone.0018636.s005.xls]

## Sheet: Sheet0
RsNum	Type	Consequence	SNPStrand	Alleles	TransLocationStart	TransLocationEnd	HitsDomain	DomainDescr	GenomLocationStart	GenomLocationEnd	PreGenSeq	SuccGenSeq	PeptAlleles	PeptLocationStart	PeptLocationEnd	PrePepSeq	SuccPepSeq	GenSymbol	SearchTerm	MinorAllele	TagSNPs_CEU	SiftPrediction	PolyPhen1	PolyPhen2	SNPs3D_profile
rs1858830	snp	5PRIME_UTR	1	C/G	192	192	-	-	116312439	116312439	GCGGGGCGCTGGGCTCAGCC	GGCCGCAGGTGACCCGGAGG	-	-	-	-	-	MET	A1L467	NA	NA	Not found	NA	NA	NA
rs13235174	snp	5PRIME_UTR	1	A/T	282	282	-	-	116312529	116312529	GAGTGGAGGGCGCGAGCCAG	TGCGGGGCGACAGCTGACTT	-	-	-	-	-	MET	A1L467	NA	NA	Not found	NA	NA	NA
rs13222452	snp	5PRIME_UTR	1	T/A	283	283	-	-	116312530	116312530	AGTGGAGGGCGCGAGCCAGA	GCGGGGCGACAGCTGACTTG	-	-	-	-	-	MET	A1L467	NA	NA	Not found	NA	NA	NA
rs80153920	snp	NON_SYNONYMOUS_CODING	1	A/T	504	504	-	-	116335811	116335811	TCCTTCTTCACAGGGTGGTG	TGAAGAGTAAATCAAAGAGT	M/L	1	1	CIFSPQIEEPSQCPDCVVSA	KSKSKSLAECFPYDKPLIMK	MET	A1L467	NA	NA	Not found	NA	NA	NA
rs80048442	snp	NON_SYNONYMOUS_CODING	1	G/C	521	521	-	-	116335828	116335828	GTGATGAAGAGTAAATCAAA	AGTTTAGCAGAATGCTTCCC	K/N	6	6	QIEEPSQCPDCVVSA	SLAECFPYDKPLIMKAPAVL	MET	A1L467	NA	NA	Not found	NA	NA	NA
rs67433310	in-del	FRAMESHIFT_CODING	1	-/C	596	595	-	-	116339174	116339173	GTGCTTGCACCTGGCATCCT	CGTGCTCCTGTTTACCTTGG	-	31	31	CFPYDKPLIMKAPAVLAPGI	VLLFTLVQRSNGECKEALAK	MET	A1L467	NA	NA	Not found	NA	NA	NA
rs77651398	snp	NON_SYNONYMOUS_CODING	1	A/G	694	694	1	IPR001627,Superfamily,Semaphorin/CD100_Ag;	116339272	116339272	TATGAAGTATCAGCTTCCCA	CTTCACCGCGGAAACACCCA	N/S	64	64	ECKEALAKSEMNVNMKYQLP	FTAETPIQNVILHEHHIFLG	MET	A1L467	NA	NA	Not found	NA	NA	NA
rs80256822	snp	NON_SYNONYMOUS_CODING	1	C/T	703	703	1	IPR001627,Superfamily,Semaphorin/CD100_Ag;	116339281	116339281	TCAGCTTCCCAACTTCACCG	GGAAACACCCATCCAGAATG	A/V	67	67	EALAKSEMNVNMKYQLPNFT	ETPIQNVILHEHHIFLGATN	MET	A1L467	NA	NA	Not found	NA	NA	NA
rs11762213	snp	SYNONYMOUS_CODING	1	G/A	704	704	-	-	116339282	116339282	CAGCTTCCCAACTTCACCGC	GAAACACCCATCCAGAATGT	A	67	67	EALAKSEMNVNMKYQLPNFT	ETPIQNVILHEHHIFLGATN	MET	A1L467	NA	NA	Not found	NA	NA	NA
rs66652208	in-del	FRAMESHIFT_CODING	1	T/-	845	845	-	-	116339423	116339423	GTGCTGGAACACCCAGATTG	TTCCCATGTCAGGACTGCAG	-	114	114	EEDLQKVAEYKTGPVLEHPD	FPCQDCSSKANLSGGVWKDN	MET	A1L467	NA	NA	Not found	NA	NA	NA
rs68078719	in-del	FRAMESHIFT_CODING	1	T/-	892	892	-	-	116339470	116339470	AGCCAATTTATCAGGAGGTG	TTGGAAAGATAACATCAACA	-	130	130	EHPDCFPCQDCSSKANLSGG	WKDNINMALVVDTYYDDQLI	MET	A1L467	NA	NA	Not found	NA	NA	NA
rs35469582	snp	NON_SYNONYMOUS_CODING	1	G/A	988	988	1	IPR001627,pfscan,Semaphorin/CD100_Ag;IPR001627,Superfamily,Semaphorin/CD100_Ag;	116339566	116339566	CAACAGAGGGACCTGCCAGC	ACATGTCTTTCCCCACAATC	R/Q	162	162	DTYYDDQLISCGSVNRGTCQ	HVFPHNHTADIQSEVHCIFS	MET	A1L467	NA	NA	0.03	NA	possibly damaging	-0.597609
rs56311081	snp	NON_SYNONYMOUS_CODING	1	C/T	1027	1027	1	IPR001627,pfscan,Semaphorin/CD100_Ag;IPR001627,Superfamily,Semaphorin/CD100_Ag;	116339605	116339605	TCATACTGCTGACATACAGT	GGAGGTTCACTGCATATTCT	S/L	175	175	VNRGTCQRHVFPHNHTADIQ	EVHCIFSPQIEEPSQCPDCV	MET	A1L467	NA	NA	0.01	NA	NA	NA
rs67988049	in-del	FRAMESHIFT_CODING	1	T/-	1044	1044	-	-	116339622	116339622	AGTCGGAGGTTCACTGCATA	TCTCCCCACAGATAGAAGAG	-	181	181	QRHVFPHNHTADIQSEVHCI	SPQIEEPSQCPDCVVSA	MET	A1L467	NA	NA	Not found	NA	NA	NA
rs55985569	snp	NON_SYNONYMOUS_CODING	1	G/T	1064	1064	1	IPR001627,pfscan,Semaphorin/CD100_Ag;IPR001627,Superfamily,Semaphorin/CD100_Ag;	116339642	116339642	TTCTCCCCACAGATAGAAGA	CCCAGCCAGTGTCCTGACTG	E/D	187	187	HNHTADIQSEVHCIFSPQIE	PSQCPDCVVSA	MET	A1L467	NA	NA	0.32	NA	NA	NA
rs35775721	snp	SYNONYMOUS_CODING	1	C/T	1094	1094	-	-	116339672	116339672	TGTCCTGACTGTGTGGTGAG	GCCCTGGGAGCCAAAGTCCT	S	197	197	VHCIFSPQIEEPSQCPDCVV	A	MET	A1L467	NA	NA	Not found	NA	NA	NA
rs34849015	in-del	FRAMESHIFT_CODING	1	-/C	818	817	-	-	116339756	116339755	ACCATAAATTCTTCTTATTT	CCCAGATCATCCATTGCATT	-	206	206	SSVKDRFINFFVGNTINSSY	PDHPLHSISVRRLKETKDGF	MET	A1L467	NA	NA	Not found	NA	NA	NA
rs45483396	snp	NON_SYNONYMOUS_CODING	1	T/G	832	832	1	IPR001627,Smart,Semaphorin/CD100_Ag;IPR001627,Superfamily,Semaphorin/CD100_Ag;IPR001627,pfscan,Semaphorin/CD100_Ag;IPR001627,Pfam,Semaphorin/CD100_Ag;	116339770	116339770	TTATTTCCCAGATCATCCAT	GCATTCGATATCAGTGAGAA	L/W	211	211	RFINFFVGNTINSSYFPDHP	HSISVRRLKETKDGFMFLTD	MET	A1L467	NA	NA	0.03	NA	NA	-0.999999
rs35284565	snp	SYNONYMOUS_CODING	1	G/A	854	854	-	-	116339792	116339792	CATTCGATATCAGTGAGAAG	CTAAAGGAAACGAAAGATGG	R	218	218	GNTINSSYFPDHPLHSISVR	LKETKDGFMFLTDQSYIDVL	MET	A1L467	NA	NA	Not found	NA	NA	NA
rs34349517	snp	NON_SYNONYMOUS_CODING	1	T/C	913	913	1	IPR001627,Smart,Semaphorin/CD100_Ag;IPR001627,Superfamily,Semaphorin/CD100_Ag;IPR001627,pfscan,Semaphorin/CD100_Ag;IPR001627,Pfam,Semaphorin/CD100_Ag;	116339851	116339851	CCAGTCCTACATTGATGTTT	ACCTGAGTTCAGAGATTCTT	L/S	238	238	RLKETKDGFMFLTDQSYIDV	PEFRDSYPIKYVHAFESNNF	MET	A1L467	NA	NA	0.02	NA	possibly damaging	-0.999999
rs45551737	snp	NON_SYNONYMOUS_CODING	1	C/G	916	916	1	IPR001627,Smart,Semaphorin/CD100_Ag;IPR001627,Superfamily,Semaphorin/CD100_Ag;IPR001627,pfscan,Semaphorin/CD100_Ag;IPR001627,Pfam,Semaphorin/CD100_Ag;	116339854	116339854	GTCCTACATTGATGTTTTAC	TGAGTTCAGAGATTCTTACC	P/R	239	239	LKETKDGFMFLTDQSYIDVL	EFRDSYPIKYVHAFESNNFI	MET	A1L467	NA	NA	0.01	NA	NA	-0.999999
rs66865398	in-del	FRAMESHIFT_CODING	1	T/-	1019	1019	-	-	116339957	116339957	GAAACTCTAGATGCTCAGAC	TTTCACACAAGAATAATCAG	-	273	273	FESNNFIYFLTVQRETLDAQ	FHTRIIRFCSINSGLHSYME	MET	A1L467	NA	NA	Not found	NA	NA	NA
rs35601148	snp	NON_SYNONYMOUS_CODING	1	A/C	1125	1125	1	IPR001627,Smart,Semaphorin/CD100_Ag;IPR001627,Superfamily,Semaphorin/CD100_Ag;IPR001627,pfscan,Semaphorin/CD100_Ag;,Seg,;IPR001627,Pfam,Semaphorin/CD100_Ag;	116340063	116340063	AAAAGAGAAAAAAGAGATCC	CAAAGAAGGAAGTGTTTAAT	T/P	309	309	HSYMEMPLECILTEKRKKRS	KKEVFNILQAAYVSKPGAQL	MET	A1L467	NA	NA	0.07	NA	NA	0.105709
rs35225896	snp	NON_SYNONYMOUS_CODING	1	A/G	1148	1148	1	IPR001627,Smart,Semaphorin/CD100_Ag;IPR001627,Superfamily,Semaphorin/CD100_Ag;IPR001627,pfscan,Semaphorin/CD100_Ag;IPR001627,Pfam,Semaphorin/CD100_Ag;	116340086	116340086	AAGAAGGAAGTGTTTAATAT	CTTCAGGCTGCGTATGTCAG	I/M	316	316	LECILTEKRKKRSTKKEVFN	LQAAYVSKPGAQLARQIGAS	MET	A1L467	NA	NA	0.01	NA	possibly damaging	-0.278319
rs35776110	snp	NON_SYNONYMOUS_CODING	1	C/T	1159	1159	1	IPR001627,Smart,Semaphorin/CD100_Ag;IPR001627,Superfamily,Semaphorin/CD100_Ag;IPR001627,pfscan,Semaphorin/CD100_Ag;IPR001627,Pfam,Semaphorin/CD100_Ag;	116340097	116340097	GTTTAATATACTTCAGGCTG	GTATGTCAGCAAGCCTGGGG	A/V	320	320	LTEKRKKRSTKKEVFNILQA	YVSKPGAQLARQIGASLNDD	MET	A1L467	NA	NA	0.1	NA	possibly damaging	-0.999999
rs66663785	in-del	FRAMESHIFT_CODING	1	T/-	1222	1222	-	-	116340160	116340160	AGCCAGCCTGAATGATGACA	TCTTTTCGGGGTGTTCGCAC	-	341	341	YVSKPGAQLARQIGASLNDD	LFGVFAQSKPDSAEPMDRSA	MET	A1L467	NA	NA	Not found	NA	NA	NA
rs56340719	snp	SYNONYMOUS_CODING	1	C/T	1229	1229	-	-	116340167	116340167	CTGAATGATGACATTCTTTT	GGGGTGTTCGCACAAAGCAA	F	343	343	SKPGAQLARQIGASLNDDIL	GVFAQSKPDSAEPMDRSAMC	MET	A1L467	NA	NA	Not found	NA	NA	NA
rs67928509	in-del	FRAMESHIFT_CODING	1	-/T	1230	1229	-	-	116340168	116340167	TGAATGATGACATTCTTTTC	GGGGTGTTCGCACAAAGCAA	-	344	343	KPGAQLARQIGASLNDDILF	GVFAQSKPDSAEPMDRSAMC	MET	A1L467	NA	NA	Not found	NA	NA	NA
rs67268322	in-del	FRAMESHIFT_CODING	1	-/G	1235	1234	-	-	116340173	116340172	GATGACATTCTTTTCGGGGT	GTTCGCACAAAGCAAGCCAG	-	345	345	PGAQLARQIGASLNDDILFG	FAQSKPDSAEPMDRSAMCAF	MET	A1L467	NA	NA	Not found	NA	NA	NA
rs77523018	snp	NON_SYNONYMOUS_CODING	1	T/C	1285	1285	1	IPR001627,Smart,Semaphorin/CD100_Ag;IPR001627,Superfamily,Semaphorin/CD100_Ag;IPR001627,pfscan,Semaphorin/CD100_Ag;IPR001627,Pfam,Semaphorin/CD100_Ag;	116340223	116340223	ACCAATGGATCGATCTGCCA	GTGTGCATTCCCTATCAAAT	M/T	362	362	LFGVFAQSKPDSAEPMDRSA	CAFPIKYVNDFFNKIVNKNN	MET	A1L467	NA	NA	Not found	NA	NA	NA
rs33917957	snp	NON_SYNONYMOUS_CODING	1	A/G	1324	1324	1	IPR001627,Smart,Semaphorin/CD100_Ag;IPR001627,Superfamily,Semaphorin/CD100_Ag;IPR001627,pfscan,Semaphorin/CD100_Ag;IPR001627,Pfam,Semaphorin/CD100_Ag;	116340262	116340262	ATATGTCAACGACTTCTTCA	CAAGATCGTCAACAAAAACA	N/S	375	375	EPMDRSAMCAFPIKYVNDFF	KIVNKNNVRCLQHFYGPNHE	MET	A1L467	NA	NA	0.13	NA	benign	0.999999
rs28444388	snp	SYNONYMOUS_CODING	1	C/T	1331	1331	-	-	116340269	116340269	AACGACTTCTTCAACAAGAT	GTCAACAAAAACAATGTGAG	I	377	377	MDRSAMCAFPIKYVNDFFNK	VNKNNVRCLQHFYGPNHEHC	MET	A1L467	NA	NA	Not found	NA	NA	NA
rs45552236	snp	SYNONYMOUS_CODING	1	C/T	1370	1370	-	-	116340308	116340308	AGATGTCTCCAGCATTTTTA	GGACCCAATCATGAGCACTG	Y	390	390	VNDFFNKIVNKNNVRCLQHF	GPNHEHCFNRTLLRNSSGCE	MET	A1L467	NA	NA	Not found	NA	NA	NA
rs35763409	snp	SYNONYMOUS_CODING	1	C/T	1391	1391	-	-	116340329	116340329	GGACCCAATCATGAGCACTG	TTTAATAGGGTAAGTCACAT	C	397	397	IVNKNNVRCLQHFYGPNHEH	FNRTLLRNSSGCEARRDEYR	MET	A1L467	NA	NA	Not found	NA	NA	NA
rs45441497	snp	NON_SYNONYMOUS_CODING	1	C/A	1404	1404	1	IPR001627,Smart,Semaphorin/CD100_Ag;IPR001627,Superfamily,Semaphorin/CD100_Ag;IPR001627,pfscan,Semaphorin/CD100_Ag;IPR001627,Pfam,Semaphorin/CD100_Ag;	116371725	116371725	ACCATATTTTATTCCAGACA	TTCTGAGAAATTCATCAGGC	L/I	402	402	NVRCLQHFYGPNHEHCFNRT	LRNSSGCEARRDEYRTEFTT	MET	A1L467	NA	NA	0.05	NA	NA	0.712175
rs67495248	in-del	FRAMESHIFT_CODING	1	A/-	1414	1414	-	-	116371735	116371735	ATTCCAGACACTTCTGAGAA	TTCATCAGGCTGTGAAGCGC	-	405	405	CLQHFYGPNHEHCFNRTLLR	SSGCEARRDEYRTEFTTALQ	MET	A1L467	NA	NA	Not found	NA	NA	NA
rs45499391	snp	SYNONYMOUS_CODING	1	C/T	1463	1463	-	-	116371784	116371784	GAATATCGAACAGAGTTTAC	ACAGCTTTGCAGCGCGTTGA	T	421	421	TLLRNSSGCEARRDEYRTEF	TALQRVDLFMGQFSEVLLTS	MET	A1L467	NA	NA	Not found	NA	NA	NA
rs45585831	snp	NON_SYNONYMOUS_CODING	1	C/T	1684	1684	1	IPR001627,Smart,Semaphorin/CD100_Ag;IPR001627,Superfamily,Semaphorin/CD100_Ag;IPR001627,pfscan,Semaphorin/CD100_Ag;IPR001627,Pfam,Semaphorin/CD100_Ag;	116380095	116380095	AGAAGTGATTGTGGAGCATA	ATTAAACCAAAATGGCTACA	T/I	495	495	PHVNFLLDSHPVSPEVIVEH	LNQNGYTLVITGKKITKIPL	MET	A1L467	NA	NA	0.01	NA	NA	-0.553166
rs55755322	snp	SYNONYMOUS_CODING	1	A/G	1784	1784	-	-	116380962	116380962	CATTTCCAGTCCTGCAGTCA	TGCCTCTCTGCCCCACCCTT	Q	528	528	KKITKIPLNGLGCRHFQSCS	CLSAPPFVQCGWCHDKCVRS	MET	A1L467	NA	NA	Not found	NA	NA	NA
rs45460604	snp	NON_SYNONYMOUS_CODING	1	A/G	1876	1876	1	IPR016244,PIRSF,Tyr_prot_kinase_HGF/MSP_rcpt;IPR003659,Smart,Plexin-like;IPR002165,Pfam,Plexin_repeat;	116381054	116381054	GAGCGGGACATGGACTCAAC	GATCTGTCTGCCTGCAATCT	Q/R	559	559	GWCHDKCVRSEECLSGTWTQ	ICLPAIYKVFPNSAPLEGGT	MET	A1L467	NA	NA	0.01	NA	NA	-0.647561
rs45602940	snp	NON_SYNONYMOUS_CODING	1	C/T	1971	1971	1	IPR002909,Pfam,IPT_TIG_rcpt;IPR002909,Smart,IPT_TIG_rcpt;	116395478	116395478	GTGGCTGGGACTTTGGATTT	GGAGGAATAATAAATTTGAT	R/W	591	591	NSAPLEGGTRLTICGWDFGF	RNNKFDLKKTRVLLGNESCT	MET	A1L467	NA	NA	0.01	NA	NA	0.1404
rs72220420	in-del	SPLICE_SITE	1	-/T	-	-	-	-	116397488	116397487	TAAACTTTGGGTTTTTTTTC	CAGATTGAAATGCACAGTTG	-	-	-	-	-	MET	A1L467	NA	NA	Not found	NA	NA	NA
rs45586239	snp	NON_SYNONYMOUS_CODING	1	A/T	2098	2098	1	IPR002909,Pfam,IPT_TIG_rcpt;IPR002909,Smart,IPT_TIG_rcpt;	116397526	116397526	TGGTCCTGCCATGAATAAGC	TTTCAATATGTCCATAATTA	H/L	633	633	TLSESTMNTLKCTVGPAMNK	FNMSIIISNGHGTTQYSTFS	MET	A1L467	NA	NA	0.08	NA	NA	0.615093
rs45520237	snp	SYNONYMOUS_CODING	1	C/T	2132	2132	-	-	116397560	116397560	ATAATTATTTCAAATGGCCA	GGGACAACACAATACAGTAC	H	644	644	CTVGPAMNKHFNMSIIISNG	GTTQYSTFSYVDPVITSISP	MET	A1L467	NA	NA	Not found	NA	NA	NA
rs13223756	snp	SYNONYMOUS_CODING	1	A/G	2144	2144	-	-	116397572	116397572	AATGGCCACGGGACAACACA	TACAGTACATTCTCCTATGT	Q	648	648	PAMNKHFNMSIIISNGHGTT	YSTFSYVDPVITSISPKYGP	MET	A1L467	0.156	rs2299440	Not found	NA	NA	NA
rs45605635	snp	NON_SYNONYMOUS_CODING	1	A/G	2146	2146	1	IPR002909,Pfam,IPT_TIG_rcpt;IPR002909,Smart,IPT_TIG_rcpt;	116397574	116397574	TGGCCACGGGACAACACAAT	CAGTACATTCTCCTATGTGG	Y/C	649	649	AMNKHFNMSIIISNGHGTTQ	STFSYVDPVITSISPKYGPM	MET	A1L467	NA	NA	0.06	NA	NA	0.572475
rs45484593	snp	SYNONYMOUS_CODING	1	C/T	2159	2159	-	-	116397587	116397587	ACACAATACAGTACATTCTC	TATGTGGTAAGGAAGATTCT	S	653	653	HFNMSIIISNGHGTTQYSTF	YVDPVITSISPKYGPMAGGT	MET	A1L467	NA	NA	Not found	NA	NA	NA
rs56361366	snp	NON_SYNONYMOUS_CODING	1	T/A	2183	2183	1	IPR016244,PIRSF,Tyr_prot_kinase_HGF/MSP_rcpt;IPR014756,Superfamily,Ig_E-set;IPR002909,Pfam,IPT_TIG_rcpt;	116397709	116397709	CAGGATCCTGTAATAACAAG	ATTTCGCCGAAATACGGTCC	S/R	661	661	SNGHGTTQYSTFSYVDPVIT	ISPKYGPMAGGTLLTLTGNY	MET	A1L467	NA	NA	0.06	NA	NA	NA
rs45446492	snp	NON_SYNONYMOUS_CODING	1	G/A	2392	2392	1	IPR016244,PIRSF,Tyr_prot_kinase_HGF/MSP_rcpt;IPR002909,Pfam,IPT_TIG_rcpt;	116398602	116398602	GAAAATTGACTTAGCCAACC	AGAGACAAGCATCTTCAGTT	R/Q	731	731	TPAQTISTEFAVKLKIDLAN	ETSIFSYREDPIVYEIHPTK	MET	A1L467	NA	NA	0.05	NA	NA	-0.199485
rs45587940	snp	NON_SYNONYMOUS_CODING	1	C/T	2415	2415	1	IPR014756,Superfamily,Ig_E-set;	116398625	116398625	AGACAAGCATCTTCAGTTAC	GTGAAGATCCCATTGTCTAT	R/C	739	739	EFAVKLKIDLANRETSIFSY	EDPIVYEIHPTKSFISGGST	MET	A1L467	NA	NA	0.02	NA	NA	-0.999999
rs45553236	snp	NON_SYNONYMOUS_CODING	1	G/A	2416	2416	1	IPR014756,Superfamily,Ig_E-set;	116398626	116398626	GACAAGCATCTTCAGTTACC	TGAAGATCCCATTGTCTATG	R/H	739	739	EFAVKLKIDLANRETSIFSY	EDPIVYEIHPTKSFISGGST	MET	A1L467	NA	NA	0.18	NA	NA	0.999999
rs45531032	snp	NON_SYNONYMOUS_CODING	1	A/G	2439	2439	1	IPR002909,Pfam,IPT_TIG_rcpt;IPR014756,Superfamily,Ig_E-set;IPR002909,Smart,IPT_TIG_rcpt;	116398649	116398649	AAGATCCCATTGTCTATGAA	TTCATCCAACCAAATCTTTT	I/V	747	747	DLANRETSIFSYREDPIVYE	HPTKSFISGGSTITGVGKNL	MET	A1L467	NA	NA	0.16	NA	NA	0.444435
rs68089297	in-del	FRAMESHIFT_CODING	1	-/A	2499	2498	-	-	116399479	116399478	TAACAGGTGTTGGGAAAAAC	CTGAATTCAGTTAGTGTCCC	-	767	766	IHPTKSFISGGSTITGVGKN	LNSVSVPRMVINVHEAGRNF	MET	A1L467	NA	NA	Not found	NA	NA	NA
rs45516592	snp	NON_SYNONYMOUS_CODING	1	A/G	2502	2502	1	IPR002909,Pfam,IPT_TIG_rcpt;IPR014756,Superfamily,Ig_E-set;IPR002909,Smart,IPT_TIG_rcpt;	116399482	116399482	CAGGTGTTGGGAAAAACCTG	ATTCAGTTAGTGTCCCGAGA	N/D	768	768	HPTKSFISGGSTITGVGKNL	SVSVPRMVINVHEAGRNFTV	MET	A1L467	NA	NA	0.21	NA	NA	0.999999
rs45440991	snp	NON_SYNONYMOUS_CODING	1	C/T	2577	2577	1	IPR002909,Pfam,IPT_TIG_rcpt;IPR014756,Superfamily,Ig_E-set;IPR002909,Smart,IPT_TIG_rcpt;	116403116	116403116	TTCTCTAGGCATGTCAACAT	GCTCTAATTCAGAGATAATC	R/C	793	793	PRMVINVHEAGRNFTVACQH	SNSEIICCTTPSLQQLNLQL	MET	A1L467	NA	NA	0.03	NA	NA	-0.175892
rs45450897	snp	NON_SYNONYMOUS_CODING	1	T/G	2702	2702	1	IPR002909,Pfam,IPT_TIG_rcpt;IPR002909,Smart,IPT_TIG_rcpt;	116403241	116403241	TCCAAATACTTTGATCTCAT	TATGTACATAATCCTGTGTT	I/M	834	834	PLKTKAFFMLDGILSKYFDL	YVHNPVFKPFEKPVMISMGN	MET	A1L467	NA	NA	0.01	NA	NA	0.620157
rs66464678	in-del	FRAMESHIFT_CODING	1	-/T	2730	2729	-	-	116403269	116403268	ATAATCCTGTGTTTAAGCCT	TTTGAAAAGCCAGTGATGAT	-	844	843	DGILSKYFDLIYVHNPVFKP	FEKPVMISMGNENVLEIKGN	MET	A1L467	NA	NA	Not found	NA	NA	NA
rs45575240	snp	NON_SYNONYMOUS_CODING	1	G/T	2757	2757	1	IPR016244,PIRSF,Tyr_prot_kinase_HGF/MSP_rcpt;	116403296	116403296	AGCCAGTGATGATCTCAATG	GCAATGAAAATGTACTGGAA	G/C	853	853	LIYVHNPVFKPFEKPVMISM	NENVLEIKGNDIDPEAVKGE	MET	A1L467	NA	NA	0.06	NA	NA	-0.505399
rs45592637	snp	SYNONYMOUS_CODING	1	T/A	2810	2810	-	-	116409725	116409725	GATATTGACCCTGAAGCAGT	AAAGGTGAAGTGTTAAAAGT	V	870	870	ISMGNENVLEIKGNDIDPEA	KGEVLKVGNKSCENIHLHSE	MET	A1L467	NA	NA	Not found	NA	NA	NA
rs45572835	snp	SYNONYMOUS_CODING	1	C/T	2915	2915	-	-	116409830	116409830	GACCTGCTGAAATTGAACAG	GAGCTAAATATAGAGGTGGG	S	905	905	IHLHSEAVLCTVPNDLLKLN	ELNIEWKQAISSTVLGKVIV	MET	A1L467	NA	NA	Not found	NA	NA	NA
rs68110954	in-del	FRAMESHIFT_CODING	1	-/A	640	639	-	-	116409915	116409914	TTATGTTATTCTCAGGCTTA	AAATAAATCATTAAAGCTCA	-	214	213	LHSSHDVNKEASVIMLFSGL	K	MET	A1L467	NA	NA	Not found	NA	NA	NA
rs76731671	snp	3PRIME_UTR	1	T/C	675	675	-	-	116409950	116409950	GCTCATTTATGTGTGGGTTT	GGCTCATCAACTCAGCCTGC	-	-	-	-	-	MET	A1L467	NA	NA	Not found	NA	NA	NA
rs66820954	in-del	FRAMESHIFT_CODING	1	-/A	2968	2967	-	-	116411589	116411588	TTCAACCGTCCTTGGAAAAG	TAATAGTTCAACCAGATCAG	-	923	923	LNSELNIEWKQAISSTVLGK	IVQPDQNFTGLIAGVVSIST	MET	A1L467	NA	NA	Not found	NA	NA	NA
rs45604032	snp	NON_SYNONYMOUS_CODING	1	G/A	2997	2997	1	IPR016244,PIRSF,Tyr_prot_kinase_HGF/MSP_rcpt;	116411618	116411618	AACCAGATCAGAATTTCACA	GATTGATTGCTGGTGTTGTC	G/R	933	933	QAISSTVLGKVIVQPDQNFT	LIAGVVSISTALLLLLGFFL	MET	A1L467	NA	NA	0.01	NA	NA	0.043438
rs34589476	snp	NON_SYNONYMOUS_CODING	1	C/T	3108	3108	1	-	116411923	116411923	ATCTGGGCAGTGAATTAGTT	GCTACGATGCAAGAGTACAC	R/C	970	970	GFFLWLKKRKQIKDLGSELV	YDARVHTPHLDRLVSARSVS	MET	A1L467	NA	NA	0.2	NA	NA	0.774197
rs45607832	snp	NON_SYNONYMOUS_CODING	1	G/A	3109	3109	1	-	116411924	116411924	TCTGGGCAGTGAATTAGTTC	CTACGATGCAAGAGTACACA	R/H	970	970	GFFLWLKKRKQIKDLGSELV	YDARVHTPHLDRLVSARSVS	MET	A1L467	NA	NA	0.55	NA	NA	0.430963
rs45561544	snp	NON_SYNONYMOUS_CODING	1	T/G	3143	3143	1	-	116411958	116411958	GTACACACTCCTCATTTGGA	AGGCTTGTAAGTGCCCGAAG	D/E	981	981	IKDLGSELVRYDARVHTPHL	RLVSARSVSPTTEMVSNESV	MET	A1L467	NA	NA	0.21	NA	NA	0.374481
rs45471794	snp	NON_SYNONYMOUS_CODING	1	G/T	3145	3145	1	-	116411960	116411960	ACACACTCCTCATTTGGATA	GCTTGTAAGTGCCCGAAGTG	R/M	982	982	KDLGSELVRYDARVHTPHLD	LVSARSVSPTTEMVSNESVD	MET	A1L467	NA	NA	0.09	NA	NA	-0.240599
rs56391007	snp	NON_SYNONYMOUS_CODING	1	C/T	3175	3175	1	-	116411990	116411990	TGCCCGAAGTGTAAGCCCAA	TACAGAAATGGTTTCAAATG	T/I	992	992	DARVHTPHLDRLVSARSVSP	TEMVSNESVDYRATFPEDQF	MET	A1L467	NA	NA	0.02	NA	NA	NA
rs67852541	in-del	FRAMESHIFT_CODING	1	T/-	3218	3218	-	-	116412033	116412033	TCTGTAGACTACCGAGCTAC	TTTCCAGAAGGTATATTTCA	-	1006	1006	ARSVSPTTEMVSNESVDYRA	FPEDQFPNSSQNGSCRQVQY	MET	A1L467	NA	NA	Not found	NA	NA	NA
rs45612435	snp	NON_SYNONYMOUS_CODING	1	G/A	3265	3265	1	-	116414971	116414971	ATCTCAGAACGGTTCATGCC	ACAAGTGCAGTATCCTCTGA	R/Q	1022	1022	DYRATFPEDQFPNSSQNGSC	QVQYPLTDMSPILTSGDSDI	MET	A1L467	NA	NA	0	NA	NA	0.112418
rs45564937	snp	NON_SYNONYMOUS_CODING	1	A/G	3291	3291	1	-	116414997	116414997	TGCAGTATCCTCTGACAGAC	TGTCCCCCATCCTAACTAGT	M/V	1031	1031	QFPNSSQNGSCRQVQYPLTD	SPILTSGDSDISSPLLQNTV	MET	A1L467	NA	NA	0.01	NA	NA	0.999999
rs67899059	in-del	FRAMESHIFT_CODING	1	-/T	3339	3338	-	-	116415045	116415044	CTGATATATCCAGTCCATTA	CTGCAAAATACTGTCCACAT	-	1047	1046	PLTDMSPILTSGDSDISSPL	LQNTVHIDLSALNPELVQAV	MET	A1L467	NA	NA	Not found	NA	NA	NA
rs45571834	snp	NON_SYNONYMOUS_CODING	1	T/C	3358	3358	1	IPR016244,PIRSF,Tyr_prot_kinase_HGF/MSP_rcpt;	116415064	116415064	ACTGCAAAATACTGTCCACA	TGACCTCAGTGCTCTAAATC	I/T	1053	1053	PILTSGDSDISSPLLQNTVH	DLSALNPELVQAVQHVVIGP	MET	A1L467	NA	NA	0.01	NA	NA	-0.999999
rs67253881	in-del	FRAMESHIFT_CODING	1	-/T	3361	3360	-	-	116415067	116415066	GCAAAATACTGTCCACATTG	ACCTCAGTGCTCTAAATCCA	-	1054	1054	ILTSGDSDISSPLLQNTVHI	LSALNPELVQAVQHVVIGPS	MET	A1L467	NA	NA	Not found	NA	NA	NA
rs45628136	snp	NON_SYNONYMOUS_CODING	1	C/A	3399	3399	1	IPR016244,PIRSF,Tyr_prot_kinase_HGF/MSP_rcpt;	116415105	116415105	CAGAGCTGGTCCAGGCAGTG	AGCATGTAGTGATTGGGCCC	Q/K	1067	1067	LQNTVHIDLSALNPELVQAV	HVVIGPSSLIVHFNEVIGRG	MET	A1L467	NA	NA	0.17	NA	NA	0.747342
rs45592846	snp	NON_SYNONYMOUS_CODING	1	C/G	3487	3487	1	IPR011009,Superfamily,Kinase-like_dom;IPR020635,Smart,Tyr_Pkinase_cat_dom;IPR017441,scanprosite,Protein_kinase_ATP_BS;IPR016244,PIRSF,Tyr_prot_kinase_HGF/MSP_rcpt;IPR002290,Smart,Ser/Thr_prot_kinase_dom;IPR001245,Pfam,Ser-Thr/Tyr-Pkinase;IPR000719,pfscan,Prot_kinase_cat_dom;	116417470	116417470	TGGTTGTGTATATCATGGGA	TTTGTTGGACAATGATGGCA	T/S	1096	1096	LIVHFNEVIGRGHFGCVYHG	LLDNDGKKIHCAVKSLNRIT	MET	A1L467	NA	NA	0.12	NA	NA	-0.680652
rs45583838	snp	NON_SYNONYMOUS_CODING	1	T/G	3489	3489	1	IPR011009,Superfamily,Kinase-like_dom;IPR020635,Smart,Tyr_Pkinase_cat_dom;IPR017441,scanprosite,Protein_kinase_ATP_BS;IPR016244,PIRSF,Tyr_prot_kinase_HGF/MSP_rcpt;IPR002290,Smart,Ser/Thr_prot_kinase_dom;IPR001245,Pfam,Ser-Thr/Tyr-Pkinase;IPR000719,pfscan,Prot_kinase_cat_dom;	116417472	116417472	GTTGTGTATATCATGGGACT	TGTTGGACAATGATGGCAAG	L/V	1097	1097	IVHFNEVIGRGHFGCVYHGT	LDNDGKKIHCAVKSLNRITD	MET	A1L467	NA	NA	0.01	NA	NA	-0.402918
rs66487779	in-del	FRAMESHIFT_CODING	1	-/A	3699	3698	-	-	116418988	116418987	TGAAACATGGAGATCTTCGA	AATTTCATTCGAAATGAGAC	-	1167	1166	LRSEGSPLVVLPYMKHGDLR	NFIRNETHNPTVKDLIGFGL	MET	A1L467	NA	NA	Not found	NA	NA	NA
rs45541232	snp	NON_SYNONYMOUS_CODING	1	G/A	3738	3738	1	IPR011009,Superfamily,Kinase-like_dom;IPR020635,Smart,Tyr_Pkinase_cat_dom;IPR016244,PIRSF,Tyr_prot_kinase_HGF/MSP_rcpt;IPR002290,Smart,Ser/Thr_prot_kinase_dom;IPR001245,Pfam,Ser-Thr/Tyr-Pkinase;IPR000719,pfscan,Prot_kinase_cat_dom;	116422057	116422057	TGCAGAATCCAACTGTAAAA	ATCTTATTGGCTTTGGTCTT	D/N	1180	1180	MKHGDLRNFIRNETHNPTVK	LIGFGLQVAKGMKYLASKKF	MET	A1L467	NA	NA	0.12	NA	NA	-0.999999
rs68097228	in-del	FRAMESHIFT_CODING	1	G/-	3765	3765	-	-	116422084	116422084	TTGGCTTTGGTCTTCAAGTA	CCAAAGGCATGAAATATCTT	-	1189	1189	IRNETHNPTVKDLIGFGLQV	KGMKYLASKKFVHRDLAARN	MET	A1L467	NA	NA	Not found	NA	NA	NA
rs45454696	snp	NON_SYNONYMOUS_CODING	1	G/A	3961	3961	1	IPR011009,Superfamily,Kinase-like_dom;IPR020635,Smart,Tyr_Pkinase_cat_dom;IPR016244,PIRSF,Tyr_prot_kinase_HGF/MSP_rcpt;IPR002290,Smart,Ser/Thr_prot_kinase_dom;,Prints,;IPR001245,Pfam,Ser-Thr/Tyr-Pkinase;IPR000719,pfscan,Prot_kinase_cat_dom;	116423486	116423486	GAAGTGGATGGCTTTGGAAA	TCTGCAAACTCAAAAGTTTA	S/N	1254	1254	YYSVHNKTGAKLPVKWMALE	LQTQKFTTKSDVWSFGVLLW	MET	A1L467	NA	NA	0.01	NA	NA	-0.999999
rs45496592	snp	SYNONYMOUS_CODING	1	C/T	3963	3963	-	-	116423488	116423488	AGTGGATGGCTTTGGAAAGT	TGCAAACTCAAAAGTTTACC	L	1255	1255	YSVHNKTGAKLPVKWMALES	QTQKFTTKSDVWSFGVLLWE	MET	A1L467	NA	NA	Not found	NA	NA	NA
rs45489503	snp	SYNONYMOUS_CODING	1	A/G	3974	3974	-	-	116423499	116423499	TTGGAAAGTCTGCAAACTCA	AAGTTTACCACCAAGTCAGA	Q	1258	1258	HNKTGAKLPVKWMALESLQT	KFTTKSDVWSFGVLLWELMT	MET	A1L467	NA	NA	Not found	NA	NA	NA
rs45595632	snp	NON_SYNONYMOUS_CODING	1	A/G	3981	3981	1	IPR011009,Superfamily,Kinase-like_dom;IPR020635,Smart,Tyr_Pkinase_cat_dom;IPR016244,PIRSF,Tyr_prot_kinase_HGF/MSP_rcpt;IPR002290,Smart,Ser/Thr_prot_kinase_dom;IPR001245,Pfam,Ser-Thr/Tyr-Pkinase;IPR000719,pfscan,Prot_kinase_cat_dom;	116423506	116423506	GTCTGCAAACTCAAAAGTTT	CCACCAAGTCAGATGTGGTA	T/A	1261	1261	TGAKLPVKWMALESLQTQKF	TKSDVWSFGVLLWELMTRGA	MET	A1L467	NA	NA	0.01	NA	NA	-0.999999
rs45532942	snp	NON_SYNONYMOUS_CODING	1	G/T	3993	3993	1	IPR011009,Superfamily,Kinase-like_dom;IPR020635,Smart,Tyr_Pkinase_cat_dom;IPR016244,PIRSF,Tyr_prot_kinase_HGF/MSP_rcpt;,Prints,;IPR002290,Smart,Ser/Thr_prot_kinase_dom;IPR001245,Pfam,Ser-Thr/Tyr-Pkinase;IPR000719,pfscan,Prot_kinase_cat_dom;	116423518	116423518	AAAAGTTTACCACCAAGTCA	ATGTGGTAATGTATTGGTTA	D/Y	1265	1265	LPVKWMALESLQTQKFTTKS	VWSFGVLLWELMTRGAPPYP	MET	A1L467	NA	NA	0	NA	NA	-0.999999
rs45495699	snp	SYNONYMOUS_CODING	1	G/A	4013	4013	-	-	116435723	116435723	TACTAGTGGTCCTTTGGCGT	CTCCTCTGGGAGCTGATGAC	V	1271	1271	ALESLQTQKFTTKSDVWSFG	LLWELMTRGAPPYPDVNTFD	MET	A1L467	NA	NA	Not found	NA	NA	NA
rs67432460	in-del	FRAMESHIFT_CODING	1	-/C	4047	4046	-	-	116435757	116435756	TGATGACAAGAGGAGCCCCA	CCTTATCCTGACGTAAACAC	-	1283	1282	KSDVWSFGVLLWELMTRGAP	PYPDVNTFDITVYLLQGRRL	MET	A1L467	NA	NA	Not found	NA	NA	NA
rs41736	snp	SYNONYMOUS_CODING	1	C/T	4058	4058	-	-	116435768	116435768	GGAGCCCCACCTTATCCTGA	GTAAACACCTTTGATATAAC	D	1286	1286	VWSFGVLLWELMTRGAPPYP	VNTFDITVYLLQGRRLLQPE	MET	A1L467	0.4771	rs16945,rs2023748,rs41737,rs41738,rs41739,rs42336,rs6566	Not found	NA	NA	NA
rs68168499	in-del	SPLICE_SITE	1	A/-	-	-	-	-	116435937	116435937	AGCATGTCTTTCTTTTTGGA	CAGATATGAAGTAATGCTAA	-	-	-	-	-	MET	A1L467	NA	NA	Not found	NA	NA	NA
rs2023748	snp	SYNONYMOUS_CODING	1	G/A	4217	4217	-	-	116436022	116436022	CTGGTGTCCCGGATATCAGC	ATCTTCTCTACTTTCATTGG	A	1339	1339	CWHPKAEMRPSFSELVSRIS	IFSTFIGEHYVHVNATYVNV	MET	A1L467	0.4771	rs16945,rs41737,rs41738,rs41739,rs41746,rs42336,rs6566	Not found	NA	NA	NA
rs45571634	snp	SYNONYMOUS_CODING	1	C/T	4259	4259	-	-	116436064	116436064	GAGCACTATGTCCATGTGAA	GCTACTTATGTGAACGTAAA	N	1353	1353	LVSRISAIFSTFIGEHYVHV	ATYVNVKCVAPYPSLLSSED	MET	A1L467	NA	NA	Not found	NA	NA	NA
rs45578433	snp	NON_SYNONYMOUS_CODING	1	G/A	4287	4287	1	-	116436092	116436092	ATGTGAACGTAAAATGTGTC	CTCCGTATCCTTCTCTGTTG	A/T	1363	1363	TFIGEHYVHVNATYVNVKCV	PYPSLLSSEDNADDEVDTRP	MET	A1L467	NA	NA	0.52	NA	NA	0.765469
rs41737	snp	SYNONYMOUS_CODING	1	G/A	4292	4292	-	-	116436097	116436097	AACGTAAAATGTGTCGCTCC	TATCCTTCTCTGTTGTCATC	P	1364	1364	FIGEHYVHVNATYVNVKCVA	YPSLLSSEDNADDEVDTRPA	MET	A1L467	0.4771	rs16945,rs41738,rs41739,rs41746,rs42336,rs6566	Not found	NA	NA	NA
rs45575438	snp	SYNONYMOUS_CODING	1	T/C	4305	4305	-	-	116436110	116436110	TCGCTCCGTATCCTTCTCTG	TGTCATCAGAAGATAACGCT	L	1369	1369	YVHVNATYVNVKCVAPYPSL	SSEDNADDEVDTRPASFWET	MET	A1L467	NA	NA	Not found	NA	NA	NA
rs41281081	snp	3PRIME_UTR	1	G/A	4460	4460	-	-	116436265	116436265	AAAGGCCATCGATATTCTTT	CTCTTGCCAAAATTGCACTA	-	-	-	-	-	MET	A1L467	NA	NA	Not found	NA	NA	NA
rs79383954	snp	3PRIME_UTR	1	T/A	4516	4516	-	-	116436321	116436321	TGTTATTTAAATTACTGGAT	CTAAGGAATTTCTTATCTGA	-	-	-	-	-	MET	A1L467	NA	NA	Not found	NA	NA	NA
rs1129355	snp	3PRIME_UTR	1	C/G	4574	4574	-	-	116436379	116436379	AGGCTTGGTCCCACAGGCCA	GGACCAATGGCCTGCAGCCG	-	-	-	-	-	MET	A1L467	NA	NA	Not found	NA	NA	NA
rs59399612	snp	3PRIME_UTR	1	T/G	4604	4604	-	-	116436409	116436409	GCCTGCAGCCGTGACAACAC	CCTGTCATATTGGAGTCCAA	-	-	-	-	-	MET	A1L467	NA	NA	Not found	NA	NA	NA
rs12540703	snp	3PRIME_UTR	1	G/A	5057	5057	-	-	116436862	116436862	TTTGTATTTTTTGTAGAGAC	GGGTTTTGCCATGTTGCCAA	-	-	-	-	-	MET	A1L467	NA	NA	Not found	NA	NA	NA
rs41738	snp	3PRIME_UTR	1	A/G	5401	5401	-	-	116437206	116437206	CTGATCTAATGAATGTGAAC	TGTAGATGTTTTGTGTGTAT	-	-	-	-	-	MET	A1L467	0.4771	rs16945,rs41739,rs41746,rs42336,rs6566	Not found	NA	NA	NA
rs41739	snp	3PRIME_UTR	1	A/G	5699	5699	-	-	116437504	116437504	AAGCAAAACATACTTTAGAA	CAAATGAAAAAGGCAATTGA	-	-	-	-	-	MET	A1L467	0.4771	rs16945,rs41746,rs42336,rs6566	Not found	NA	NA	NA
rs75361918	snp	3PRIME_UTR	1	C/G	5761	5761	-	-	116437566	116437566	GATGGAATAGCCACCCTGAG	AGAACTTTGTGATGCTTCAT	-	-	-	-	-	MET	A1L467	NA	NA	Not found	NA	NA	NA
rs1621	snp	3PRIME_UTR	1	G/A	5801	5801	-	-	116437606	116437606	TTCTGTGGAATTTTGTGCTT	CTACTGTATAGTGCATGTGG	-	-	-	-	-	MET	A1L467	0.3257	rs41741	Not found	NA	NA	NA
rs79729115	snp	3PRIME_UTR	1	C/A	6009	6009	-	-	116437814	116437814	TTTTCAATGACTGTAAATTG	GATAAGGAAATGTACTGATT	-	-	-	-	-	MET	A1L467	NA	NA	Not found	NA	NA	NA
rs67194845	in-del	3PRIME_UTR	1	A/-	6309	6309	-	-	116438114	116438114	ATGGTGGATGACAAAAGAAA	TCTGCTCTGTGGAAAGAAAG	-	-	-	-	-	MET	A1L467	NA	NA	Not found	NA	NA	NA
rs76322625	snp	3PRIME_UTR	1	C/T	6360	6360	-	-	116438165	116438165	ACCAGGGTCAAGAGCATGAA	GCATCAATAGAAAGAACTCG	-	-	-	-	-	MET	A1L467	NA	NA	Not found	NA	NA	NA
rs14456	snp	3PRIME_UTR	1	G/A	6575	6575	-	-	116438380	116438380	GCTGAACTGAATGGTACTTC	TATGTTAATAGTTGTTCTGA	-	-	-	-	-	MET	A1L467	NA	NA	Not found	NA	NA	NA
rs6566	snp	3PRIME_UTR	1	G/A	6613	6613	-	-	116438418	116438418	TGATAAATCATGCAATTAAA	TAAAGTGATGCAACATCTTG	-	-	-	-	-	MET	A1L467	0.4771	rs16945,rs41746,rs42336	Not found	NA	NA	NA
rs2307411	in-del	3PRIME_UTR	1	AGAGCCAA/-	1543	1550	-	-	103767196	103767203	GGAGAGGAGTTCTTTGGCTC	TTGTCCAAACAGGTGCTGGC	-	-	-	-	-	ORC5L	A4D0P7	NA	NA	Not found	NA	NA	NA
rs61749914	snp	SYNONYMOUS_CODING	1	G/A	1415	1415	-	-	103767331	103767331	TTTGTTTTTAGGACGGTGAA	TTTGACATAATAAAATACTT	N	424	424	GPKYKCTVSLDFIRAIARTV	FDIIKYLYDFL	ORC5L	A4D0P7	NA	NA	Not found	NA	NA	NA
rs61756141	snp	NON_SYNONYMOUS_CODING	1	G/A	1408	1408	-	-	103767338	103767338	ATCTGTTTTTGTTTTTAGGA	GGTGAACTTTGACATAATAA	T/M	422	422	LDGPKYKCTVSLDFIRAIAR	VNFDIIKYLYDFL	ORC5L	A4D0P7	NA	NA	Not found	NA	NA	NA
rs2307404	snp	SYNONYMOUS_CODING	1	G/A	1175	1175	-	-	103805689	103805689	ACCAACTTTCTAAAAAAACA	GAAAAGGTATTTACATTTTA	H	344	344	DKRFFLKHHGKIKKTNFLKK	EKTSNHLLGPKPFPLDRLLA	ORC5L	A4D0P7	NA	NA	Not found	NA	NA	NA
rs17159723	snp	3PRIME_UTR	1	T/A	1403	1403	-	-	103808448	103808448	AAATAGAACTAATTTTACTT	AAAAAATGAGCAAATATTGA	-	-	-	-	-	ORC5L	A4D0P7	NA	NA	Not found	NA	NA	NA
rs79142830	snp	3PRIME_UTR	1	T/C	1302	1302	-	-	103808549	103808549	TTTATGTTAATCGGTTTGGG	TATGCACTTTGGTGGTTATG	-	-	-	-	-	ORC5L	A4D0P7	NA	NA	Not found	NA	NA	NA
rs76409797	snp	3PRIME_UTR	1	C/T	1277	1277	-	-	103808574	103808574	TGAGTTTTATGGAATAAAAT	TAATTTTATGTTAATCGGTT	-	-	-	-	-	ORC5L	A4D0P7	NA	NA	Not found	NA	NA	NA
rs12112876	snp	3PRIME_UTR	1	T/A	1243	1243	-	-	103808608	103808608	TGTGACAGTTTTATCTCATT	TGTTTATATTTCATGAGTTT	-	-	-	-	-	ORC5L	A4D0P7	NA	NA	Not found	NA	NA	NA
rs34022264	in-del	FRAMESHIFT_CODING	1	-/G	951	950	-	-	103808901	103808900	GGTATCAGAGGAAGTATTGA	GACAGTTACCGGAGATACTT	-	300	299	KLQKDDTDPGQLKGIRGSIE	TVTGDTSSANYQDTKVNTKE	ORC5L	A4D0P7	NA	NA	Not found	NA	NA	NA
rs28616282	snp	NON_SYNONYMOUS_CODING	1	T/G	973	973	-	-	103808968	103808968	TCTATTTTTTTTCAGTTCCC	GTGGGAAAAGCTACAGAAAG	Q/P	277	277	IEPHLKKAMQTVYLREISSS	WEKLQKDDTDPGQLKGLSAH	ORC5L	A4D0P7	NA	NA	0.23	possibly damaging,probably damaging	NA	-0.701973
rs78131573	snp	NON_SYNONYMOUS_CODING	1	C/A	669	669	1	-	103835618	103835618	CTGGATGCTTTGAGCCGTTT	TCTTATATTTCCCTGATTAC	V/F	176	176	FLSEIVWEKFRPNTGCFEPF	LYFPDYSIGNLQKILSHDHP	ORC5L	A4D0P7	NA	NA	Not found	NA	NA	NA
rs2307402	snp	NON_SYNONYMOUS_CODING	1	G/A	639	639	1	-	103835648	103835648	AAATTGTTTGGGAAAAGTTT	GTCCAAATACTGGATGCTTT	R/C	166	166	ELADRNVTVLFLSEIVWEKF	PNTGCFEPFVLYFPDYSIGN	ORC5L	A4D0P7	0.004673	NA	0.07	probably damaging	NA	-0.999999
rs2307407	snp	SYNONYMOUS_CODING	1	T/C	536	536	-	-	103838221	103838221	GATAAAGCAGAGTATCTAAG	GATATGGAAGCAAATCTTTT	R	131	131	TAENLKDQTVYIVLDKAEYL	DMEANLLPGFLRLQELADRN	ORC5L	A4D0P7	0.009174	NA	Not found	NA	NA	NA
rs2307413	snp	NON_SYNONYMOUS_CODING	1	T/A	299	299	1	-	103844599	103844599	GTAACACAAACGTTGTTGAA	ACTTTAGAGGTAAGAATAAA	K/N	52	52	SIFIYGHTASGKTYVTQTLL	TLELPHVFVNCVECFTLRLL	ORC5L	A4D0P7	NA	NA	0.06	benign	benign	0.668351
rs2075218	snp	5PRIME_UTR	1	G/C	83	83	-	-	103848413	103848413	CGCCAGACTCGGGAGAGGCT	CGTCTTGTGCAAGGGTCCTG	-	-	-	-	-	ORC5L	A4D0P7	NA	NA	Not found	NA	NA	NA
rs3087359	snp	5PRIME_UTR	1	C/T	61	61	-	-	103848435	103848435	GGTTTCCGGCGGGAGCGTGG	CCGCCAGACTCGGGAGAGGC	-	-	-	-	-	ORC5L	A4D0P7	NA	NA	Not found	NA	NA	NA
rs3087358	snp	5PRIME_UTR	1	T/G	14	14	-	-	103848482	103848482	AATCCAA	GGCTCCTCCCACGACGCTGC	-	-	-	-	-	ORC5L	A4D0P7	NA	NA	Not found	NA	NA	NA
rs1614188	snp	3PRIME_UTR	1	A/C	5641	5641	-	-	107664209	107664209	TCCTAACTTAAAAATAACAG	TTCCATATAACAAGTAGAAA	-	-	-	-	-	LAMB4	A4D0S4	0.05963	rs1613001,rs1616041,rs1636944,rs1636945,rs1636951,rs1732153,rs1732154,rs1732157	Not found	NA	NA	NA
rs74625110	snp	3PRIME_UTR	1	G/T	5608	5608	-	-	107664242	107664242	TCAGAAACTTTTCCTCTTAC	TTCCTTTCTCTTTCCTAACT	-	-	-	-	-	LAMB4	A4D0S4	NA	NA	Not found	NA	NA	NA
rs1636944	snp	3PRIME_UTR	1	G/A	5421	5421	-	-	107664429	107664429	TCTGGTTTCTGATGTACAAG	CCCTGGGGCTCTGTTGAACC	-	-	-	-	-	LAMB4	A4D0S4	0.05963	rs1613001,rs1616041,rs1636945,rs1636951,rs1732153,rs1732154,rs1732157	Not found	NA	NA	NA
rs1616041	snp	3PRIME_UTR	1	C/T	5404	5404	-	-	107664446	107664446	AAGCTTGTGCCTTTGTTTCT	GTTTCTGATGTACAAGCCCC	-	-	-	-	-	LAMB4	A4D0S4	0.05963	rs1613001,rs1636945,rs1636951,rs1732153,rs1732154,rs1732157	Not found	NA	NA	NA
rs1732158	snp	3PRIME_UTR	1	C/T/A	2315	2315	-	-	107667270	107667270	GAGAAGGGGCGGAACCACAA	GCTGTGCCTGTTCCTCTCTG	-	-	-	-	-	LAMB4	A4D0S4	NA	NA	Not found	NA	NA	NA
rs1636952	snp	3PRIME_UTR	1	T/C	2313	2313	-	-	107667272	107667272	TTGAGAAGGGGCGGAACCAC	AGGCTGTGCCTGTTCCTCTC	-	-	-	-	-	LAMB4	A4D0S4	NA	NA	Not found	NA	NA	NA
rs77093344	snp	STOP_GAINED	1	G/A	2233	2233	-	-	107667352	107667352	TTTCCTTTTGAGGCTGTTTT	AGAACTCAGCAAGATAGAAA	Q/*	745	745	AAEKLAGDTEAKIRRITGCF	NSAR	LAMB4	A4D0S4	NA	NA	Not found	NA	NA	NA
rs2528693	snp	NON_SYNONYMOUS_CODING	1	C/G	4916	4916	1	-	107671407	107671407	CAGGCTGAAAATCAAACCAG	GAAATGAAGAGTGAGCTGGA	R/S	1612	1612	QLTANITKIKKNVLQAENQT	EMKSELELAKQRSGLEDGLS	LAMB4	A4D0S4	NA	NA	0.63	benign	benign	0.882884
rs34682332	snp	SYNONYMOUS_CODING	1	C/T	4760	4760	-	-	107674791	107674791	ATGTTAATATCTTACCTTAG	AAAGCAGCAAATATTCTATT	E	1560	1560	NRLNEEADGAQKLLVKAKAA	KAANILLNLDKTLNQLQQAQ	LAMB4	A4D0S4	NA	NA	Not found	NA	NA	NA
rs1627354	snp	NON_SYNONYMOUS_CODING	1	G/A	4608	4608	-	-	107677984	107677984	CGAATGGTGTGCTTGACATT	ACCTACCAATTCCATCCCAA	H/Y	1510	1510	LEENVPPEDIEKVANGVLDI	LPIPSQNLTDELVKIQKHMQ	LAMB4	A4D0S4	0.06422	rs1636957,rs1636958	0.03	possibly damaging	possibly damaging	-0.143568
rs3735593	snp	SYNONYMOUS_CODING	1	C/A	4598	4598	-	-	107677994	107677994	GAGAAGGTTGCGAATGGTGT	CTTGACATTCACCTACCAAT	V	1506	1506	KNFLLEENVPPEDIEKVANG	LDIHLPIPSQNLTDELVKIQ	LAMB4	A4D0S4	NA	NA	Not found	NA	NA	NA
rs73424723	snp	NON_SYNONYMOUS_CODING	1	C/A	4474	4474	1	-	107684274	107684274	ACAGCTGAGGGAAAAACTGG	AAATATAAGAAACCAAAGTG	G/V	1465	1465	SISEQAEVSKNNALQLREKL	NIRNQSDSEEENINLFIKKV	LAMB4	A4D0S4	NA	NA	Not found	NA	NA	NA
rs10260756	snp	NON_SYNONYMOUS_CODING	1	G/T	4129	4129	-	-	107689844	107689844	TACCATCTTAGATACACTAA	CTCAAAAGGAAACTTGTCAT	T/N	1350	1350	STINTSANTRNDLLTILDTL	SKGNLSLERLKQIKIPDIQI	LAMB4	A4D0S4	0.009259	NA	0.02	benign	benign	0.999999
rs78106755	snp	SPLICE_SITE	1	G/A	-	-	-	-	107689981	107689981	CTTACTTCAATTTGCATTGA	GTAGACTCCTCAGAAAACAT	-	-	-	-	-	LAMB4	A4D0S4	NA	NA	Not found	NA	NA	NA
rs17154865	snp	SYNONYMOUS_CODING	1	C/T	3623	3623	-	-	107696289	107696289	TGTCACTTGTGCTTTGATCA	TGGGACCACACCATTTCTTC	Q	1181	1181	CARGHSQEFPTCLQCHLCFD	WDHTISSLSKAVQGLMRLAA	LAMB4	A4D0S4	NA	NA	Not found	NA	NA	NA
rs76448794	snp	NON_SYNONYMOUS_CODING	1	T/A	3584	3584	1	IPR002049,Pfam,EGF_laminin;,Superfamily,;IPR002049,pfscan,EGF_laminin;	107696328	107696328	GCCCGGGGACACAGCCAGGA	TTCCCTACTTGTCTTCAATG	E/D	1168	1168	RCREGVSGQRCDRCARGHSQ	FPTCLQCHLCFDQWDHTISS	LAMB4	A4D0S4	NA	NA	Not found	NA	NA	NA
rs59354040	snp	SYNONYMOUS_CODING	1	G/T	3567	3567	-	-	107696345	107696345	AGAGATGTGATCGCTGTGCC	GGGGACACAGCCAGGAATTC	R	1163	1163	DTGMCRCREGVSGQRCDRCA	GHSQEFPTCLQCHLCFDQWD	LAMB4	A4D0S4	NA	NA	Not found	NA	NA	NA
rs79876638	snp	SYNONYMOUS_CODING	1	G/A	3560	3560	-	-	107696352	107696352	AGCGGCCAGAGATGTGATCG	TGTGCCCGGGGACACAGCCA	R	1160	1160	CDPDTGMCRCREGVSGQRCD	CARGHSQEFPTCLQCHLCFD	LAMB4	A4D0S4	NA	NA	Not found	NA	NA	NA
rs78995625	snp	NON_SYNONYMOUS_CODING	1	T/C	3402	3402	1	,pfscan,;IPR013032,scanprosite,EGF-like_reg_CS;IPR002049,pfscan,EGF_laminin;IPR002049,Pfam,EGF_laminin;IPR013032,scanprosite,EGF-like_reg_CS;IPR006210,Smart,EGF-like;,Prints,;	107698334	107698334	GTAAATTAGGTTACGGCGGG	AACGTTGCAGTGAGTGCCAG	K/E	1108	1108	QSSHCDQLTGQCPCKLGYGG	RCSECQENYYGDPPGRCIPC	LAMB4	A4D0S4	NA	NA	Not found	NA	NA	NA
rs73725316	snp	SYNONYMOUS_CODING	1	C/T	2915	2915	-	-	107706208	107706208	AATTGTCTTCAAGGTTATAC	GGTATGCAGTATAGTGCTTG	T	945	945	HSCYQNLWSSDVICNCLQGY	GTQCGECSTGFYGNPRISGA	LAMB4	A4D0S4	NA	NA	Not found	NA	NA	NA
rs2240445	snp	NON_SYNONYMOUS_CODING	1	T/C	2677	2677	1	IPR002049,Pfam,EGF_laminin;IPR002049,pfscan,EGF_laminin;	107706895	107706895	CTGCCACCCTTGCCCTTGTA	TAGGTTTGCTGAACTTTGTG	N/S	866	866	RCDRCLAGYFGFPSCHPCPC	RFAELCDPETGSCFNCGGFT	LAMB4	A4D0S4	0.009174	NA	0.01	probably damaging	benign	-0.999999
rs35117370	in-del	3PRIME_UTR	1	-/T	2538	2537	-	-	107716045	107716044	CTTCAACAGAATTATATAGA	ATTGTGTGGGATTTTTAAAA	-	-	-	-	-	LAMB4	A4D0S4	NA	NA	Not found	NA	NA	NA
rs79961844	snp	3PRIME_UTR	1	A/C	2483	2483	-	-	107716099	107716099	CCAATTAATTTTTAAGATCA	TAGTACAGTATGAAGGTACC	-	-	-	-	-	LAMB4	A4D0S4	NA	NA	Not found	NA	NA	NA
rs77473914	snp	NON_SYNONYMOUS_CODING	1	C/A	1903	1903	1	-	107716453	107716453	TATGGCTCTTGAAATAATTT	TCAAAATATTTTCTGGAACA	V/F	607	607	EKDFEPYACMLYPSVMALEF	KIFSGTYFPIHFFSVLRRNL	LAMB4	A4D0S4	NA	NA	Not found	NA	NA	NA
rs74790077	snp	SYNONYMOUS_CODING	1	C/T	2198	2198	-	-	107717395	107717395	GCTCATTCACATGTCCTGGT	GACTCTGTAAGTATCACAGA	V	706	706	IDVYFSQPLQGESHAHSHVL	DSLGLIPQINSLENFCSKQD	LAMB4	A4D0S4	NA	NA	Not found	NA	NA	NA
rs10269515	snp	NON_SYNONYMOUS_CODING	1	A/G	1775	1775	1	-	107720023	107720023	ATCCTTTAACTCTCCAACTT	GGTGGTGAAAAGCTGACAGA	L/S	564	564	PVDFTIAIHYETQVSFNSPT	VVKSRNTFLNCFHFSLARIG	LAMB4	A4D0S4	NA	NA	Not found	NA	NA	NA
rs9690688	snp	NON_SYNONYMOUS_CODING	1	C/A	1851	1851	1	-	107720162	107720162	AGCCAGTTCCTGGGAACCCT	TTACATGGACTGGACCTGGA	V/F	591	591	TFGQSPAVHVVLGEPVPGNP	TWTGPGFARVLPGAGLRFAV	LAMB4	A4D0S4	0.06075	NA	0.05	possibly damaging	possibly damaging	0.999999
rs76115749	snp	NON_SYNONYMOUS_CODING	1	C/G	1802	1802	1	IPR013015,pfscan,Laminin_IV;	107720211	107720211	GGCTCGGAGACGTTTGGCCA	AGTCCTGCTGTTCACGTTGT	Q/H	574	574	EAEEATTLQGLAPLGSETFG	SPAVHVVLGEPVPGNPVTWT	LAMB4	A4D0S4	NA	NA	Not found	NA	NA	NA
rs34856038	snp	SYNONYMOUS_CODING	1	C/T	1793	1793	-	-	107720220	107720220	CCATTTTAGGGCTCGGAGAC	TTTGGCCAGAGTCCTGCTGT	T	571	571	YLYEAEEATTLQGLAPLGSE	FGQSPAVHVVLGEPVPGNPV	LAMB4	A4D0S4	NA	NA	Not found	NA	NA	NA
rs34137471	snp	SYNONYMOUS_CODING	1	C/T	1586	1586	-	-	107732826	107732826	CTGGGAAATCATCTCCATGG	TGTTCTCCCTGTGACTGTGA	G	502	502	TGAHCEECTVGYWGLGNHLH	CSPCDCDIGGAYSNVCSPKN	LAMB4	A4D0S4	NA	NA	Not found	NA	NA	NA
rs3735594	snp	NON_SYNONYMOUS_CODING	1	T/C	1543	1543	1	,Superfamily,;IPR002049,scanprosite,EGF_laminin;,pfscan,;IPR002049,pfscan,EGF_laminin;IPR006210,Smart,EGF-like;	107735680	107735680	CACCGGAGCACACTGCGAAG	ATGCACTGTATGTATTTGCC	E/G	488	488	CDVDTGQCLCLSYVTGAHCE	CTVGYWGLGNHLHGCSPCDC	LAMB4	A4D0S4	NA	NA	0	possibly damaging	NA	-0.999999
rs6974722	snp	NON_SYNONYMOUS_CODING	1	T/C	1339	1339	-	-	107738836	107738836	GCTGCCAGCGTAAGTCCATA	TCGGGGGTCGGGGGAGTGTC	I/V	419	419	KPNHYGLSATDPLGCQRKSI	GGRGSVHQPLCGWLVCLFLR	LAMB4	A4D0S4	0.3486	rs378962,rs3815246,rs401487,rs402113,rs403731,rs410866,rs448559,rs451252	Not found	NA	NA	NA
rs1735499	snp	SYNONYMOUS_CODING	1	G/A	1406	1406	-	-	107738882	107738882	CAGTGCAAACCCAACCACTA	GGACTAAGCGCCACCGACCC	Y	442	442	QCLCKENVEGAKCDQCKPNH	GLSATDPLGCQPCDCNPLGS	LAMB4	A4D0S4	NA	NA	Not found	NA	NA	NA
rs451252	snp	SYNONYMOUS_CODING	1	G/A	1340	1340	-	-	107738948	107738948	CCTGCCTTAGGGTCTGTGGC	GGCCAGTGCCTTTGTAAAGA	A	420	420	DGTISGGICVSHSDPALGSV	GQCLCKENVEGAKCDQCKPN	LAMB4	A4D0S4	0.3472	rs378962,rs401487,rs402113,rs403731,rs409815,rs410866,rs429252,rs448559	Not found	NA	NA	NA
rs55649109	snp	NON_SYNONYMOUS_CODING	1	C/T	1329	1329	1	,pfscan,;IPR002049,pfscan,EGF_laminin;IPR006210,Smart,EGF-like;	107738959	107738959	GCCACTCTGATCCTGCCTTA	GGTCTGTGGCCGGCCAGTGC	G/R	417	417	CDPDGTISGGICVSHSDPAL	SVAGQCLCKENVEGAKCDQC	LAMB4	A4D0S4	NA	NA	0	NA	NA	NA
rs402113	snp	SYNONYMOUS_CODING	1	A/G	1085	1085	-	-	107743664	107743664	CTTTCAGCGTGCAGCTGTAA	AGCCACTCCAGCCGCTGTCA	N	335	335	DAPWRPAADLQDNACRSCSC	SHSSRCHFDMTTYLASGGLS	LAMB4	A4D0S4	0.3486	rs402264,rs403731,rs409815,rs410866,rs419031,rs420753,rs429252	Not found	NA	NA	NA
rs2074748	snp	SYNONYMOUS_CODING	1	A/G	986	986	-	-	107745029	107745029	GTGTGTCAGCACAATACAGA	GGTCCGAACTGTGAGAGATG	D	302	302	GDVFSPPGMVHGQCVCQHNT	GPNCERCKDFFQDAPWRPAA	LAMB4	A4D0S4	0.01376	NA	Not found	NA	NA	NA
rs420753	snp	SPLICE_SITE	1	A/G	-	-	-	-	107746253	107746253	CCTCCTGGAATGGTGAGTTA	TAATCCAAAAGAACAGTGGG	-	-	-	-	-	LAMB4	A4D0S4	0.3716	rs17155006,rs402264,rs419031	Not found	NA	NA	NA
rs35265257	snp	SYNONYMOUS_CODING	1	T/C	899	899	-	-	107746313	107746313	TGCAATGGCCATGCTAGCGA	TGTCGCCCTATGCAGAAGAT	E	273	273	YYALYEMIVRGSCFCNGHAS	CRPMQKMRGDVFSPPGMVHG	LAMB4	A4D0S4	NA	NA	Not found	NA	NA	NA
rs2142326	snp	NON_SYNONYMOUS_CODING	1	T/G	829	829	1	IPR008211,Smart,Laminin_N;IPR008211,pfscan,Laminin_N;	107746383	107746383	GAGGCAAAATGATTCCCTTG	TAAATACTACTATGCTCTGT	D/A	250	250	FTKLHTLGDALLGRRQNDSL	KYYYALYEMIVRGSCFCNGH	LAMB4	A4D0S4	NA	NA	0.01	possibly damaging	NA	-0.235902
rs2074749	snp	NON_SYNONYMOUS_CODING	1	G/A	780	780	1	IPR008211,Smart,Laminin_N;IPR008211,pfscan,Laminin_N;	107746432	107746432	GGATAAACTTTACCAAGCTC	ACACCCTTGGGGATGCTTTG	H/Y	234	234	SPYIQDLVTLTNLRINFTKL	TLGDALLGRRQNDSLDKYYY	LAMB4	A4D0S4	0.01415	NA	0.02	probably damaging	probably damaging	0.165713
rs76185317	snp	ESSENTIAL_SPLICE_SITE	1	C/T	-	-	-	-	107747857	107747857	CTCAGCTGAAGGTGGGCATG	GATAACACTTAAACGGGGCA	-	-	-	-	-	LAMB4	A4D0S4	NA	NA	Not found	NA	NA	NA
rs402264	snp	NON_SYNONYMOUS_CODING	1	G/A	419	419	1	IPR008211,Smart,Laminin_N;IPR008211,pfscan,Laminin_N;	107748337	107748337	AAAAATGGAATTAGAAAATA	AAATATTCAATCTGAAGTTG	T/I	112	112	VIVSFEPDREKKWWQSENEN	NIQSEVDNKICLCEMCQLLL	LAMB4	A4D0S4	0.3716	rs17155006,rs419031	Not found	NA	NA	NA
rs78949167	snp	NON_SYNONYMOUS_CODING	1	T/G	334	334	1	IPR008211,Smart,Laminin_N;IPR008211,pfscan,Laminin_N;	107752330	107752330	TGATCCGTATGACCAACCCA	CAGCCACACCATTGAGAATG	N/T	85	85	GEQKCFICDSRFPYDPYDQP	SHTIENVIVSFEPDREKKWW	LAMB4	A4D0S4	NA	NA	Not found	NA	NA	NA
rs35601410	in-del	FRAMESHIFT_CODING	1	-/C	321	320	-	-	107752344	107752343	TCTAGATTTCCATATGATCC	GTATGACCAACCCAACAGCC	-	81	80	SYLEGEQKCFICDSRFPYDP	YDQPNSHTIENVIVSFEPDR	LAMB4	A4D0S4	NA	NA	Not found	NA	NA	NA
rs35644375	snp	NON_SYNONYMOUS_CODING	1	A/G	211	211	1	IPR008211,Smart,Laminin_N;IPR008211,pfscan,Laminin_N;	107756510	107756510	GGGCAGGAACACGCAGCTTA	GGCTTCTTCTACCTGTGGGC	M/T	44	44	NRGACHPTTGDLLVGRNTQL	ASSTCGLSRAQKYCILSYLE	LAMB4	A4D0S4	NA	NA	1	NA	possibly damaging	0.999999
rs35828694	in-del	FRAMESHIFT_CODING	1	T/-	151	151	-	-	107756570	107756570	AAAAGCTCAAGATGACTGCA	CAGGGGTGCCTGTCATCCCA	-	24	24	QLTLFLHLGWLSYSKAQDDC	RGACHPTTGDLLVGRNTQLM	LAMB4	A4D0S4	NA	NA	0.43	NA	NA	NA
rs7788865	snp	ESSENTIAL_SPLICE_SITE	1	C/T	-	-	-	-	107763575	107763575	GACCCTTTTTTTGCACCTTG	TGAGTATTTGTTGTCAAAAT	-	-	-	-	-	LAMB4	A4D0S4	NA	NA	Not found	NA	NA	NA
rs4730287	snp	REGULATORY_REGION	1	A/G	-	-	-	-	107770624	107770624	CATATTAGCACATAGATTAC	ATTACTTTTACAGAATGATA	-	-	-	-	-	LAMB4	A4D0S4	0.4771	NA	Not found	NA	NA	NA
rs73725360	snp	REGULATORY_REGION	1	A/C	-	-	-	-	107770684	107770684	TTAAATGAAGGTATTAGAAT	TAGGGGGTAAGTGGAGTTGT	-	-	-	-	-	LAMB4	A4D0S4	NA	NA	Not found	NA	NA	NA
rs79245911	snp	3PRIME_UTR	1	T/C	2704	2704	-	-	116916888	116916888	TATGGGAGCATCAGTATGCA	ATAGTGGTTGGCTTCTGCCA	-	-	-	-	-	WNT2	A4D0V1	NA	NA	Not found	NA	NA	NA
rs4730775	snp	3PRIME_UTR	1	C/T	2474	2474	-	-	116917118	116917118	GCCTGAAAGAAGTCGGCCAC	TCCGCCGTCTGCTAATGCCC	-	-	-	-	-	WNT2	A4D0V1	0.445	NA	Not found	NA	NA	NA
rs74942385	snp	3PRIME_UTR	1	T/A	2346	2346	-	-	116917246	116917246	CATGGAATCTCATAACTGAA	GACTTGAAGGATGAAAATTT	-	-	-	-	-	WNT2	A4D0V1	NA	NA	Not found	NA	NA	NA
rs3840660	in-del	3PRIME_UTR	1	-/A	2347	2346	-	-	116917246	116917245	CATGGAATCTCATAACTGAA	AGACTTGAAGGATGAAAATT	-	-	-	-	-	WNT2	A4D0V1	NA	NA	Not found	NA	NA	NA
rs33933897	in-del	3PRIME_UTR	1	-/A	2346	2345	-	-	116917247	116917246	CCATGGAATCTCATAACTGA	AAGACTTGAAGGATGAAAAT	-	-	-	-	-	WNT2	A4D0V1	NA	NA	Not found	NA	NA	NA
rs2024233	snp	3PRIME_UTR	1	G/A	2165	2165	-	-	116917427	116917427	GTTCCTTCTCACTTAGAATC	GAAGGGAATTAAAAAGAAGA	-	-	-	-	-	WNT2	A4D0V1	NA	NA	Not found	NA	NA	NA
rs6972479	snp	3PRIME_UTR	1	G/A	1532	1532	-	-	116918060	116918060	CCCCTCTTCCTCCCTGGGGG	CCCAGGATGGGGGGGCCACA	-	-	-	-	-	WNT2	A4D0V1	NA	NA	Not found	NA	NA	NA
rs76213441	snp	3PRIME_UTR	1	C/G	1531	1531	-	-	116918061	116918061	CCCCCTCTTCCTCCCTGGGG	CCCCAGGATGGGGGGGCCAC	-	-	-	-	-	WNT2	A4D0V1	NA	NA	Not found	NA	NA	NA
rs66536060	in-del	3PRIME_UTR	1	C/-	1527	1527	-	-	116918065	116918065	GAAGCCCCCTCTTCCTCCCT	GGGGCCCCAGGATGGGGGGG	-	-	-	-	-	WNT2	A4D0V1	NA	NA	Not found	NA	NA	NA
rs2228946	snp	3PRIME_UTR	1	C/T	1507	1507	-	-	116918085	116918085	ATGTGGCCTTTATCTCAACG	AAGCCCCCTCTTCCTCCCTG	-	-	-	-	-	WNT2	A4D0V1	0.2361	NA	Not found	NA	NA	NA
rs1051751	snp	NON_SYNONYMOUS_CODING	1	C/A	1181	1181	1	IPR005817,Pfam,Wnt_SF;	116918411	116918411	GGGTACAGCAGGCCGTGTGT	CAACCTGACTTCCCGGGGCA	C/F	294	294	SPDYCIRDREAGSLGTAGRV	NLTSRGMDSCEVMCCGRGYD	WNT2	A4D0V1	NA	NA	0	probably damaging	NA	-0.999999
rs80298829	snp	STOP_GAINED	1	G/C	941	941	-	-	116937878	116937878	GTGCCACGGGGTGAGCGGCT	ATGTACTCTCAGGACATGCT	S/*	214	214	GRKAVKRFLKQECKCHGVSG	CTLRTCWLAMADFRKTGDYL	WNT2	A4D0V1	NA	NA	Not found	NA	NA	NA
rs77959382	snp	SYNONYMOUS_CODING	1	G/C	939	939	-	-	116937880	116937880	AAGTGCCACGGGGTGAGCGG	TCATGTACTCTCAGGACATG	G	213	213	AGRKAVKRFLKQECKCHGVS	SCTLRTCWLAMADFRKTGDY	WNT2	A4D0V1	NA	NA	Not found	NA	NA	NA
rs61334719	in-del	3PRIME_UTR	1	A/-	11233	11233	-	-	92234614	92234614	AAAGGTAACATGTCAGAAAA	TCAGAGGGTTGCATACCAAT	-	-	-	-	-	CDK6	A4D1G0	NA	NA	Not found	NA	NA	NA
rs11979348	snp	3PRIME_UTR	1	A/C	11192	11192	-	-	92234655	92234655	TGGGAAAGGGAGAACTGCAG	GGTGTTTCTGTTGCAGTGGC	-	-	-	-	-	CDK6	A4D1G0	NA	NA	Not found	NA	NA	NA
rs7806571	snp	3PRIME_UTR	1	C/T	11080	11080	-	-	92234767	92234767	TACCCTATCATTAAAAATCT	GTTTTAAAAGTAGCTCAAGT	-	-	-	-	-	CDK6	A4D1G0	NA	NA	Not found	NA	NA	NA
rs7810546	snp	3PRIME_UTR	1	G/A	11022	11022	-	-	92234825	92234825	AAAGTAGGGTAAATATGTAA	GTAAAATATGTCATTCAAGG	-	-	-	-	-	CDK6	A4D1G0	NA	NA	Not found	NA	NA	NA
rs7810195	snp	3PRIME_UTR	1	A/C	10973	10973	-	-	92234874	92234874	AAATATAGCCAGTTTATCTA	ACCCTTCCTATCTGAGGAGG	-	-	-	-	-	CDK6	A4D1G0	NA	NA	Not found	NA	NA	NA
rs7810956	snp	3PRIME_UTR	1	G/T	10731	10731	-	-	92235116	92235116	TGAAAGCAAGAACCTTCCTA	CTATTCTAACGTTTTTGCCC	-	-	-	-	-	CDK6	A4D1G0	NA	NA	Not found	NA	NA	NA
rs7793950	snp	3PRIME_UTR	1	T/C	10714	10714	-	-	92235133	92235133	GGTGCAGCACAGCTCTCTGA	AGCAAGAACCTTCCTACCTA	-	-	-	-	-	CDK6	A4D1G0	NA	NA	Not found	NA	NA	NA
rs7810749	snp	3PRIME_UTR	1	A/C	10618	10618	-	-	92235229	92235229	AGAATGTTGGCAGGTGACTT	GTATCAGATGTTGCTTCTCT	-	-	-	-	-	CDK6	A4D1G0	NA	NA	Not found	NA	NA	NA
rs78697905	snp	3PRIME_UTR	1	C/T	10461	10461	-	-	92235386	92235386	CAGGGTACAGACTTATAAGG	TGCATGTTCCTTAAAGGTGC	-	-	-	-	-	CDK6	A4D1G0	NA	NA	Not found	NA	NA	NA
rs11980251	snp	3PRIME_UTR	1	A/G	10262	10262	-	-	92235585	92235585	AAATGCCTCTAGCATCTTTG	ATGCATCTTGATTTTTAAAC	-	-	-	-	-	CDK6	A4D1G0	NA	NA	Not found	NA	NA	NA
rs78450959	snp	3PRIME_UTR	1	C/A	9933	9933	-	-	92235914	92235914	ACTTGTTAGTTTCTGTGTTT	AAATCATGGTTCTAGAAATG	-	-	-	-	-	CDK6	A4D1G0	NA	NA	Not found	NA	NA	NA
rs5885811	in-del	3PRIME_UTR	1	-/T	9896	9895	-	-	92235952	92235951	TTTGAAAGTAAAAAAAAAAA	ATCTAATTTGGAAATTTGAC	-	-	-	-	-	CDK6	A4D1G0	NA	NA	Not found	NA	NA	NA
rs33962171	in-del	3PRIME_UTR	1	-/T	9895	9894	-	-	92235953	92235952	TTTTGAAAGTAAAAAAAAAA	AATCTAATTTGGAAATTTGA	-	-	-	-	-	CDK6	A4D1G0	NA	NA	Not found	NA	NA	NA
rs72314263	in-del	3PRIME_UTR	1	-/T	9892	9891	-	-	92235956	92235955	ATGTTTTGAAAGTAAAAAAA	AAAAATCTAATTTGGAAATT	-	-	-	-	-	CDK6	A4D1G0	NA	NA	Not found	NA	NA	NA
rs67247719	in-del	3PRIME_UTR	1	-/T	9891	9890	-	-	92235957	92235956	AATGTTTTGAAAGTAAAAAA	AAAAAATCTAATTTGGAAAT	-	-	-	-	-	CDK6	A4D1G0	NA	NA	Not found	NA	NA	NA
rs11454366	in-del	3PRIME_UTR	1	-/T	9888	9887	-	-	92235960	92235959	GAAAATGTTTTGAAAGTAAA	AAAAAAAAATCTAATTTGGA	-	-	-	-	-	CDK6	A4D1G0	NA	NA	Not found	NA	NA	NA
rs67691110	in-del	3PRIME_UTR	1	-/T	9887	9886	-	-	92235961	92235960	AGAAAATGTTTTGAAAGTAA	AAAAAAAAAATCTAATTTGG	-	-	-	-	-	CDK6	A4D1G0	NA	NA	Not found	NA	NA	NA
rs34436017	in-del	3PRIME_UTR	1	-/T	9886	9885	-	-	92235962	92235961	TAGAAAATGTTTTGAAAGTA	AAAAAAAAAAATCTAATTTG	-	-	-	-	-	CDK6	A4D1G0	NA	NA	Not found	NA	NA	NA
rs57462481	in-del	3PRIME_UTR	1	-/T	9884	9883	-	-	92235964	92235963	AATAGAAAATGTTTTGAAAG	TAAAAAAAAAAAATCTAATT	-	-	-	-	-	CDK6	A4D1G0	NA	NA	Not found	NA	NA	NA
rs66527922	in-del	3PRIME_UTR	1	-/T	9883	9882	-	-	92235965	92235964	TAATAGAAAATGTTTTGAAA	GTAAAAAAAAAAAATCTAAT	-	-	-	-	-	CDK6	A4D1G0	NA	NA	Not found	NA	NA	NA
rs34263052	in-del	3PRIME_UTR	1	-/T	9741	9740	-	-	92236107	92236106	ATTATCATTTTGAGATGTGT	TAAAGTAGGTTTTCACTGTA	-	-	-	-	-	CDK6	A4D1G0	NA	NA	Not found	NA	NA	NA
rs8179	snp	3PRIME_UTR	1	T/C	9683	9683	-	-	92236164	92236164	GAAAAGAAAAATATTGGTTC	CGTAGAGTGCAAATTAGAAC	-	-	-	-	-	CDK6	A4D1G0	0.2706	rs4272	Not found	NA	NA	NA
rs42030	snp	3PRIME_UTR	1	G/A	9426	9426	-	-	92236421	92236421	GTGCCTTGAGGCTTCCAGAA	GTGTCAGATGGAGAAGTCCA	-	-	-	-	-	CDK6	A4D1G0	NA	NA	Not found	NA	NA	NA
rs4272	snp	3PRIME_UTR	1	A/G	9018	9018	-	-	92236829	92236829	AGCTGCATGCATTTGTAACA	GATTAGTAGATTTGAATATA	-	-	-	-	-	CDK6	A4D1G0	0.2706	NA	Not found	NA	NA	NA
rs3814100	snp	3PRIME_UTR	1	C/T	8471	8471	-	-	92237376	92237376	TTAAAGTTCTGAAGATACCC	TTGTACCCTTACTTGAAAGT	-	-	-	-	-	CDK6	A4D1G0	NA	NA	Not found	NA	NA	NA
rs42031	snp	3PRIME_UTR	1	A/T	8451	8451	-	-	92237396	92237396	ATTCCGTTGATGTGCTTAGG	TAAAGTTCTGAAGATACCCG	-	-	-	-	-	CDK6	A4D1G0	NA	NA	Not found	NA	NA	NA
rs42032	snp	3PRIME_UTR	1	G/A	8421	8421	-	-	92237426	92237426	AATTTCTAACTCTCTGTGGT	CCTAGAAAAATTCCGTTGAT	-	-	-	-	-	CDK6	A4D1G0	NA	NA	Not found	NA	NA	NA
rs42033	snp	3PRIME_UTR	1	A/T	8314	8314	-	-	92237533	92237533	GATTGTCAAATGTAGGTTTT	CTCAAAGGGGGCATATAACT	-	-	-	-	-	CDK6	A4D1G0	NA	NA	Not found	NA	NA	NA
rs34956279	in-del	3PRIME_UTR	1	-/G	8241	8240	-	-	92237607	92237606	TTTCATGTTGAGAGGAATCT	TCCGTGTGAGTTGTTTGGTC	-	-	-	-	-	CDK6	A4D1G0	NA	NA	Not found	NA	NA	NA
rs28756324	snp	3PRIME_UTR	1	A/T	8023	8023	-	-	92237824	92237824	ATTGCAGGAATTTTTTTTTA	TTTTTTATTTTCCATCATTC	-	-	-	-	-	CDK6	A4D1G0	NA	NA	Not found	NA	NA	NA
rs28736851	snp	3PRIME_UTR	1	T/A	8022	8022	-	-	92237825	92237825	AATTGCAGGAATTTTTTTTT	TTTTTTTATTTTCCATCATT	-	-	-	-	-	CDK6	A4D1G0	NA	NA	Not found	NA	NA	NA
rs74960681	snp	3PRIME_UTR	1	A/T	8013	8013	-	-	92237834	92237834	AAGATGTATAATTGCAGGAA	TTTTTTTTATTTTTTTATTT	-	-	-	-	-	CDK6	A4D1G0	NA	NA	Not found	NA	NA	NA
rs73404442	snp	3PRIME_UTR	1	T/G	7807	7807	-	-	92238040	92238040	CAGAGGCATCTGTTCTGCAA	TCTTAGGAAGAAAAATGTCC	-	-	-	-	-	CDK6	A4D1G0	NA	NA	Not found	NA	NA	NA
rs76908789	snp	3PRIME_UTR	1	G/C	7746	7746	-	-	92238101	92238101	CCTGAAATTATGTGCGGCCC	GCGGGCTGCTTTCCGAGGTC	-	-	-	-	-	CDK6	A4D1G0	NA	NA	Not found	NA	NA	NA
rs35739607	in-del	3PRIME_UTR	1	-/A	7515	7514	-	-	92238333	92238332	CCCTCTGCTCCCAGGAACTA	GAGTCCAGTTAAAGCCCCTA	-	-	-	-	-	CDK6	A4D1G0	NA	NA	Not found	NA	NA	NA
rs10241602	snp	3PRIME_UTR	1	T/A	7091	7091	-	-	92238756	92238756	ATTCATAAGAAGCTCTAATT	AAAAAAAAAAGTCTGAAGTA	-	-	-	-	-	CDK6	A4D1G0	NA	NA	Not found	NA	NA	NA
rs71775530	in-del	3PRIME_UTR	1	AA/-	7089	7090	-	-	92238757	92238758	AATTCATAAGAAGCTCTAAT	AAAAAAAAAAGTCTGAAGTA	-	-	-	-	-	CDK6	A4D1G0	NA	NA	Not found	NA	NA	NA
rs10229000	snp	3PRIME_UTR	1	C/A	6964	6964	-	-	92238883	92238883	GCAAAATGAGTAGCACATCA	TAATTCAGTAGACAAAACTT	-	-	-	-	-	CDK6	A4D1G0	NA	NA	Not found	NA	NA	NA
rs78545854	snp	3PRIME_UTR	1	A/G	6805	6805	-	-	92239042	92239042	GTCCTCATCTGTGAACAGGA	AGTTTCGTTAGAAGTATAAA	-	-	-	-	-	CDK6	A4D1G0	NA	NA	Not found	NA	NA	NA
rs42034	snp	3PRIME_UTR	1	A/G	6703	6703	-	-	92239144	92239144	AGTAAAGAAAGCCTAGTCAT	CATTCAGTCAAGAAAAAATT	-	-	-	-	-	CDK6	A4D1G0	NA	NA	Not found	NA	NA	NA
rs42035	snp	3PRIME_UTR	1	A/G	6316	6316	-	-	92239531	92239531	TCGAGCATCTGCTGAAATAC	GTTACAGCAATTTGAAGTTG	-	-	-	-	-	CDK6	A4D1G0	NA	NA	Not found	NA	NA	NA
rs55741533	in-del	3PRIME_UTR	1	A/-	5663	5663	-	-	92240184	92240184	ACGTTCATTGAAAAAATAAA	TTTTAAAAGGCATGTGTTTC	-	-	-	-	-	CDK6	A4D1G0	NA	NA	Not found	NA	NA	NA
rs10215534	snp	3PRIME_UTR	1	T/C	5369	5369	-	-	92240478	92240478	AGGCTTTAAAAATTATTCAT	AAACAGTGGGCAATAGATAA	-	-	-	-	-	CDK6	A4D1G0	NA	NA	Not found	NA	NA	NA
rs34855746	in-del	3PRIME_UTR	1	-/T	4912	4911	-	-	92240936	92240935	GTACCAAACATTTTGAACTT	TAAATTATGTATTTAAAGTG	-	-	-	-	-	CDK6	A4D1G0	NA	NA	Not found	NA	NA	NA
rs74980371	snp	3PRIME_UTR	1	C/T	4585	4585	-	-	92241262	92241262	GAAGTGGATGGGAACTCAAG	TGCAAAGAACCTGTTTTGGA	-	-	-	-	-	CDK6	A4D1G0	NA	NA	Not found	NA	NA	NA
rs42036	snp	3PRIME_UTR	1	C/G	4396	4396	-	-	92241451	92241451	GGGAACTGTTGCACAGGGTG	AGTCAAAACAACCTACATAT	-	-	-	-	-	CDK6	A4D1G0	NA	NA	Not found	NA	NA	NA
rs2285332	snp	3PRIME_UTR	1	G/C	4214	4214	-	-	92241633	92241633	AAAAGCTAAGCAGTGGTGAA	TGAAAAGGGCATATTGCCCC	-	-	-	-	-	CDK6	A4D1G0	NA	NA	Not found	NA	NA	NA
rs73710416	snp	3PRIME_UTR	1	A/T	3144	3144	-	-	92242703	92242703	GCTTTCTGACTCAGAGTGCA	GCAACAGTTAGATCATGCAA	-	-	-	-	-	CDK6	A4D1G0	NA	NA	Not found	NA	NA	NA
rs77036956	snp	3PRIME_UTR	1	G/T	2653	2653	-	-	92243194	92243194	CTCAGCTTATGGTTTATGGC	TCGATTCTGCAAACCTAACA	-	-	-	-	-	CDK6	A4D1G0	NA	NA	Not found	NA	NA	NA
rs76922652	snp	3PRIME_UTR	1	A/G	2642	2642	-	-	92243205	92243205	AAATTCGCAGTCTCAGCTTA	GGTTTATGGCCTCGATTCTG	-	-	-	-	-	CDK6	A4D1G0	NA	NA	Not found	NA	NA	NA
rs76119479	snp	3PRIME_UTR	1	C/A	2356	2356	-	-	92243491	92243491	TTGTTTGTTGTTGTTATTTT	TTTTTGTTTTTAGGAATTTG	-	-	-	-	-	CDK6	A4D1G0	NA	NA	Not found	NA	NA	NA
rs35112359	in-del	3PRIME_UTR	1	A/-	2316	2316	-	-	92243531	92243531	TTTGAAATTCCTTTCTTCCC	TTTTTTGTTGTTGTTATTGT	-	-	-	-	-	CDK6	A4D1G0	NA	NA	Not found	NA	NA	NA
rs42037	snp	3PRIME_UTR	1	T/A	2264	2264	-	-	92243583	92243583	GTGTACCTCAGATAGATTTT	AAAAAAAGAATAGAAAGCCT	-	-	-	-	-	CDK6	A4D1G0	NA	NA	Not found	NA	NA	NA
rs60102070	in-del	3PRIME_UTR	1	G/-	2178	2178	-	-	92243669	92243669	TTTAACCTTCTGTATGACAT	ATGCTTTATCATTTCTTTTG	-	-	-	-	-	CDK6	A4D1G0	NA	NA	Not found	NA	NA	NA
rs60054298	in-del	3PRIME_UTR	1	GT/-	2174	2175	-	-	92243672	92243673	TATTTTAACCTTCTGTATGA	TCATGCTTTATCATTTCTTT	-	-	-	-	-	CDK6	A4D1G0	NA	NA	Not found	NA	NA	NA
rs42377	snp	3PRIME_UTR	1	G/A	2175	2175	-	-	92243672	92243672	TATTTTAACCTTCTGTATGA	ATCATGCTTTATCATTTCTT	-	-	-	-	-	CDK6	A4D1G0	0.3726	rs42038,rs42235	Not found	NA	NA	NA
rs42038	snp	3PRIME_UTR	1	C/T	2128	2128	-	-	92243719	92243719	TGCATTCTATTTAGTCTTCA	AATGCTGAATTTACTTGTTG	-	-	-	-	-	CDK6	A4D1G0	0.367	rs10269774,rs42235	Not found	NA	NA	NA
rs10552976	in-del	3PRIME_UTR	1	AC/-	1835	1836	-	-	92244011	92244012	TGTGTGTGTGTGTGTGTGTG	TGTGAGAGATTCTGTGATCT	-	-	-	-	-	CDK6	A4D1G0	NA	NA	Not found	NA	NA	NA
rs71711454	in-del	3PRIME_UTR	1	-/CA	1827	1826	-	-	92244021	92244020	TGTGTGTGTGTGTGTGTGTG	TGTGTGTGTGTATGTGAGAG	-	-	-	-	-	CDK6	A4D1G0	NA	NA	Not found	NA	NA	NA
rs3731390	snp	3PRIME_UTR	1	C/T	1821	1821	-	-	92244026	92244026	GCATGTGTGTGTGTGTGTGT	TGTGTGTGTGTGTGTATGTG	-	-	-	-	-	CDK6	A4D1G0	NA	NA	Not found	NA	NA	NA
rs72170781	in-del	3PRIME_UTR	1	ACACAC/-	1813	1818	-	-	92244029	92244034	TGTGCATGTGTGTGTGTGTG	TGTGTGTGTGTGTATGTGAG	-	-	-	-	-	CDK6	A4D1G0	NA	NA	Not found	NA	NA	NA
rs72435884	in-del	3PRIME_UTR	1	CACACA/-	1812	1817	-	-	92244030	92244035	GTGTGCATGTGTGTGTGTGT	GTGTGTGTGTGTGTATGTGA	-	-	-	-	-	CDK6	A4D1G0	NA	NA	Not found	NA	NA	NA
rs71681240	in-del	3PRIME_UTR	1	AC/-	1815	1816	-	-	92244031	92244032	TGTGTGCATGTGTGTGTGTG	TGTGTGTGTGTGTGTGTGTA	-	-	-	-	-	CDK6	A4D1G0	NA	NA	Not found	NA	NA	NA
rs10579165	in-del	3PRIME_UTR	1	CA/-	1814	1815	-	-	92244032	92244033	GTGTGTGCATGTGTGTGTGT	GTGTGTGTGTGTGTGTGTGT	-	-	-	-	-	CDK6	A4D1G0	NA	NA	Not found	NA	NA	NA
rs72108452	in-del	3PRIME_UTR	1	CA/-	1812	1813	-	-	92244034	92244035	GTGTGTGTGCATGTGTGTGT	GTGTGTGTGTGTGTGTGTGT	-	-	-	-	-	CDK6	A4D1G0	NA	NA	Not found	NA	NA	NA
rs58837271	in-del	3PRIME_UTR	1	CACACA/-	1804	1809	-	-	92244038	92244043	GAGTGTGTGTGTGCATGTGT	GTGTGTGTGTGTGTGTGTGT	-	-	-	-	-	CDK6	A4D1G0	NA	NA	Not found	NA	NA	NA
rs35748651	in-del	3PRIME_UTR	1	CA/-	1804	1805	-	-	92244042	92244043	TTTTGAGTGTGTGTGTGCAT	GTGTGTGTGTGTGTGTGTGT	-	-	-	-	-	CDK6	A4D1G0	NA	NA	Not found	NA	NA	NA
rs3731389	snp	3PRIME_UTR	1	C/T	1654	1654	-	-	92244193	92244193	CTGGAAAAATTCCAGAAGAA	AGAAGCTGCTGACCAATTGT	-	-	-	-	-	CDK6	A4D1G0	0.01835	NA	Not found	NA	NA	NA
rs42039	snp	3PRIME_UTR	1	C/T	1425	1425	-	-	92244422	92244422	CCGCCTTAAGCTGATCCTGC	GAGAACACCCTTGGTGGCTT	-	-	-	-	-	CDK6	A4D1G0	0.3073	rs11771637,rs17766836,rs42041	Not found	NA	NA	NA
rs55860121	snp	SYNONYMOUS_CODING	1	T/C	1258	1258	-	-	92244589	92244589	TTATTACAGAAGTGTTTGAC	TTTAACCCAGCCAAAAGAAT	T	282	282	IEKFVTDIDELGKDLLLKCL	FNPAKRISAYSALSHPYFQD	CDK6	A4D1G0	NA	NA	Not found	NA	NA	NA
rs34257565	snp	SYNONYMOUS_CODING	1	T/A	856	856	-	-	92355033	92355033	GTGCATCGCGATCTAAAACC	CAGAACATTCTGGTGACCAG	P	148	148	QLLRGLDFLHSHRVVHRDLK	QNILVTSSGQIKLADFGLAR	CDK6	A4D1G0	NA	NA	Not found	NA	NA	NA
rs35654944	snp	NON_SYNONYMOUS_CODING	1	C/T	740	740	1	IPR002290,Smart,Ser/Thr_prot_kinase_dom;IPR011009,Superfamily,Kinase-like_dom;IPR000719,pfscan,Prot_kinase_cat_dom;IPR020635,Smart,Tyr_Pkinase_cat_dom;	92404051	92404051	AAGACTTGACCACTTACTTG	ATAAAGTTCCAGAGCCTGGA	D/N	110	110	RETKLTLVFEHVDQDLTTYL	KVPEPGVPTETIKDMMFQLL	CDK6	A4D1G0	NA	NA	0.01	NA	benign	0.268011
rs3173528	snp	5PRIME_UTR	1	A/T	99	99	-	-	92462951	92462951	AGAGGCTATGTAATCGTGTC	GTGTTGAGGACTTCGCTTCG	-	-	-	-	-	CDK6	A4D1G0	NA	NA	Not found	NA	NA	NA
rs3731260	snp	5PRIME_UTR	1	C/G	48	48	-	-	92463002	92463002	TCCCGTCTCCTCCTTTAGGT	CAATGATTCTGGACTGAGAC	-	-	-	-	-	CDK6	A4D1G0	NA	NA	Not found	NA	NA	NA
rs73416990	snp	5PRIME_UTR	1	C/T	17	17	-	-	92463215	92463215	CTGCAACCTCTCCGCGCGAA	ACGGCTTCAGCCCTGCAGGG	-	-	-	-	-	CDK6	A4D1G0	NA	NA	Not found	NA	NA	NA
rs36227867	in-del	REGULATORY_REGION	1	CCCCCGCA/-	-	-	-	-	92464654	92464661	AGGCGCAGTTCCCTGCGGGG	TCCCCGACGCTTCCTTCGCT	-	-	-	-	-	CDK6	A4D1G0	NA	NA	Not found	NA	NA	NA
rs34108065	in-del	5PRIME_UTR	1	-/A	188	187	-	-	128828900	128828899	GCGCACAGGTCGCCTGAGCC	GCCTCCGCGGCCGCCGAGGT	-	-	-	-	-	SMO	A4D1K5	NA	NA	Not found	NA	NA	NA
rs41304185	snp	NON_SYNONYMOUS_CODING	1	A/G	354	354	1	,Signalp,;	128829066	128829066	GCTGCTGCTGCTGCTGGGGG	CCCGGGCCGGGGGGCGGCCT	D/G	25	25	RPARGPELPLLGLLLLLLLG	PGRGAASSGNATGPGPRSAG	SMO	A4D1K5	NA	NA	1	NA	NA	NA
rs41312544	snp	SYNONYMOUS_CODING	1	C/T	415	415	-	-	128829127	128829127	CCTGGGCCTCGGAGCGCGGG	GGGAGCGCGAGGAGGAGCGC	G	45	45	DPGRGAASSGNATGPGPRSA	GSARRSAAVTGPPPPLSHCG	SMO	A4D1K5	NA	NA	Not found	NA	NA	NA
rs45571737	snp	SYNONYMOUS_CODING	1	C/T	664	664	-	-	128843277	128843277	ATCCAGCCCCTGCTGTGTGC	GTATACATGCCCAAGTGTGA	A	128	128	LWSGLRNAPRCWAVIQPLLC	VYMPKCENDRVELPSRTLCQ	SMO	A4D1K5	NA	NA	Not found	NA	NA	NA
rs41303402	snp	NON_SYNONYMOUS_CODING	1	G/A	665	665	1	IPR000024,Superfamily,Frizzled_Cys-rich;IPR020068,Smart,Frizzled_dom_subgr;IPR020067,Pfam,Frizzled-like_dom;	128843278	128843278	TCCAGCCCCTGCTGTGTGCC	TATACATGCCCAAGTGTGAG	V/I	129	129	WSGLRNAPRCWAVIQPLLCA	YMPKCENDRVELPSRTLCQA	SMO	A4D1K5	NA	NA	0.08	NA	NA	0.459499
rs61746143	snp	NON_SYNONYMOUS_CODING	1	G/A	783	783	1	IPR000024,Superfamily,Frizzled_Cys-rich;IPR020068,Smart,Frizzled_dom_subgr;IPR020067,Pfam,Frizzled-like_dom;	128843396	128843396	GGGCTGGCCTGACTTCCTGC	CTGCACTCCTGACCGCTTCC	R/H	168	168	QATRGPCAIVERERGWPDFL	CTPDRFPEGCTNEVQNIKFN	SMO	A4D1K5	NA	NA	Not found	NA	NA	NA
rs56334250	snp	SYNONYMOUS_CODING	1	A/G	862	862	-	-	128845088	128845088	AACAGTTCAGGCCAGTGCGA	GTGCCCTTGGTTCGGACAGA	E	194	194	FPEGCTNEVQNIKFNSSGQC	VPLVRTDNPKSWYEDVEGCG	SMO	A4D1K5	NA	NA	Not found	NA	NA	NA
rs56318556	snp	SYNONYMOUS_CODING	1	C/T	901	901	-	-	128845127	128845127	GACAACCCCAAGAGCTGGTA	GAGGACGTGGAGGGCTGCGG	Y	207	207	FNSSGQCEVPLVRTDNPKSW	EDVEGCGIQCQNPLFTEAEH	SMO	A4D1K5	NA	NA	Not found	NA	NA	NA
rs55789540	snp	NON_SYNONYMOUS_CODING	1	A/G	927	927	-	-	128845153	128845153	CGTGGAGGGCTGCGGCATCC	GTGCCAGAACCCGCTCTTCA	Q/R	216	216	PLVRTDNPKSWYEDVEGCGI	CQNPLFTEAEHQDMHSYIAA	SMO	A4D1K5	NA	NA	0.27	NA	NA	NA
rs45541540	snp	SYNONYMOUS_CODING	1	G/A	1015	1015	-	-	128845241	128845241	GCCGTCACGGGCCTCTGCAC	CTCTTCACCCTGGTCAGCCG	T	245	245	AEHQDMHSYIAAFGAVTGLC	LFTLATFVADWRNSNRYPAV	SMO	A4D1K5	NA	NA	Not found	NA	NA	NA
rs45445295	snp	SYNONYMOUS_CODING	1	G/A	1132	1132	-	-	128845555	128845555	AGCATTGGCTGGCTGGCCCA	TTCATGGATGGTGCCCGCCG	Q	284	284	AVILFYVNACFFVGSIGWLA	FMDGARREIVCRADGTMRLG	SMO	A4D1K5	NA	NA	Not found	NA	NA	NA
rs35678076	snp	SYNONYMOUS_CODING	1	G/A	1417	1417	-	-	128846207	128846207	GTGGCAATCCTTGCTGTGGC	CAGGTATAGTGACTGGTAGG	A	379	379	YFHLLTWSLPFVLTVAILAV	QVDGDSVSGICFVGYKNYRY	SMO	A4D1K5	NA	NA	Not found	NA	NA	NA
rs2228617	snp	SYNONYMOUS_CODING	1	G/C	1444	1444	-	-	128846328	128846328	GATGGGGACTCTGTGAGTGG	ATTTGTTTTGTGGGCTACAA	G	388	388	PFVLTVAILAVAQVDGDSVS	ICFVGYKNYRYRAGFVLAPI	SMO	A4D1K5	NA	NA	Not found	NA	NA	NA
rs75188814	snp	STOP_GAINED	1	C/A	1462	1462	-	-	128846346	128846346	GGGATTTGTTTTGTGGGCTA	AAGAACTACCGATACCGTGC	Y/*	394	394	AILAVAQVDGDSVSGICFVG	KNYRYRAGFVLAPIGLVLIV	SMO	A4D1K5	NA	NA	Not found	NA	NA	NA
rs17710891	snp	NON_SYNONYMOUS_CODING	1	G/C	1697	1697	1	IPR017981,pfscan,GPCR_2-like;	128849189	128849189	CCTTCAGCTGCCACTTCTAC	ACTTCTTCAACCAGGCTGAG	D/H	473	473	GIFGFLAFGFVLITFSCHFY	FFNQAEWERSFRDYVLCQAN	SMO	A4D1K5	NA	NA	0	possibly damaging	NA	0.999999
rs68147647	in-del	FRAMESHIFT_CODING	1	G/-	1988	1988	-	-	128850861	128850861	TCAAGAAGAGCAAGATGATT	CCAAGGCCTTCTCTAAGCGG	-	570	570	CRLTGQSDDEPKRIKKSKMI	KAFSKRHELLQNPGQELSFS	SMO	A4D1K5	NA	NA	Not found	NA	NA	NA
rs2016607	snp	SYNONYMOUS_CODING	1	T/C	2002	2002	-	-	128850875	128850875	ATGATTGCCAAGGCCTTCTC	AAGCGGCACGAGCTCCTGCA	S	574	574	GQSDDEPKRIKKSKMIAKAF	KRHELLQNPGQELSFSMHTV	SMO	A4D1K5	NA	NA	Not found	NA	NA	NA
rs56383695	snp	NON_SYNONYMOUS_CODING	1	A/T	2004	2004	-	-	128850877	128850877	GATTGCCAAGGCCTTCTCTA	GCGGCACGAGCTCCTGCAGA	K/M	575	575	QSDDEPKRIKKSKMIAKAFS	RHELLQNPGQELSFSMHTVS	SMO	A4D1K5	NA	NA	0.05	NA	NA	NA
rs61740964	snp	NON_SYNONYMOUS_CODING	1	G/A	2012	2012	-	-	128850885	128850885	AGGCCTTCTCTAAGCGGCAC	AGCTCCTGCAGAACCCAGGC	E/K	578	578	DEPKRIKKSKMIAKAFSKRH	LLQNPGQELSFSMHTVSHDG	SMO	A4D1K5	NA	NA	Not found	NA	NA	NA
rs34545616	snp	NON_SYNONYMOUS_CODING	1	C/T	2219	2219	1	-	128851867	128851867	TGTCTCTCCTCCTGTCAGTG	CCCCAGAGGAACAAGCCAAC	P/S	647	647	ARRGAILPQDISVTPVATPV	PEEQANLWLVEAEISPELQK	SMO	A4D1K5	NA	NA	0.5	NA	NA	0.999999
rs77320475	snp	SYNONYMOUS_CODING	1	G/A	2332	2332	-	-	128851980	128851980	AGGAAGAAGGAGGTGTGCCC	CTGGCGCCGCCCCCTGAGCT	P	684	684	ELQKRLGRKKKRRKRKKEVC	LAPPPELHPPAPAPSTIPRL	SMO	A4D1K5	NA	NA	Not found	NA	NA	NA
rs35859288	in-del	FRAMESHIFT_CODING	1	-/G	2335	2334	-	-	128851983	128851982	AAGAAGGAGGTGTGCCCGCT	GGCGCCGCCCCCTGAGCTTC	-	685	685	LQKRLGRKKKRRKRKKEVCP	APPPELHPPAPAPSTIPRLP	SMO	A4D1K5	NA	NA	Not found	NA	NA	NA
rs55722779	snp	NON_SYNONYMOUS_CODING	1	C/T	2340	2340	1	,Seg,;	128851988	128851988	GGAGGTGTGCCCGCTGGCGC	GCCCCCTGAGCTTCACCCCC	P/L	687	687	KRLGRKKKRRKRKKEVCPLA	PPELHPPAPAPSTIPRLPQL	SMO	A4D1K5	NA	NA	0.06	NA	NA	NA
rs56346729	snp	NON_SYNONYMOUS_CODING	1	C/T	2357	2357	1	,Seg,;	128852005	128852005	CGCCGCCCCCTGAGCTTCAC	CCCCTGCCCCTGCCCCCAGT	P/S	693	693	KKRRKRKKEVCPLAPPPELH	PAPAPSTIPRLPQLPRQKCL	SMO	A4D1K5	NA	NA	0.05	NA	NA	NA
rs45516102	snp	SYNONYMOUS_CODING	1	G/A	2539	2539	-	-	128852187	128852187	CCATTTCTGCCCAGTGCACC	GCCCCCGTGGCATGGGCTCA	P	753	753	VSNPFCPEPSPPQDPFLPSA	APVAWAHGRRQGLGPIHSRT	SMO	A4D1K5	NA	NA	Not found	NA	NA	NA
rs2075780	snp	REGULATORY_REGION	1	C/T	2733	2733	-	-	128852381	128852381	AGCATGCTTCCCTAGGATCC	GTCTTCCAGAGAACCTGTGG	-	-	-	-	-	SMO	A4D1K5	NA	NA	Not found	NA	NA	NA
rs41274236	snp	3PRIME_UTR	1	G/A	2863	2863	-	-	128852511	128852511	ACCCCAGGGACAGGGCCCTG	AGCTCAGGGTCCTTGTTTCT	-	-	-	-	-	SMO	A4D1K5	NA	NA	Not found	NA	NA	NA
rs3824	snp	3PRIME_UTR	1	C/G	3205	3205	-	-	128852853	128852853	TGCTCCCACAGGGGCCATGT	CTCTCTTAATAGGTGGCACT	-	-	-	-	-	SMO	A4D1K5	NA	NA	Not found	NA	NA	NA
rs77153611	snp	3PRIME_UTR	1	C/T	3260	3260	-	-	128852908	128852908	TTTTGTTCTCCTATATCCTC	TTCTTCTGTTCCATTTCAGT	-	-	-	-	-	SMO	A4D1K5	NA	NA	Not found	NA	NA	NA
rs2703098	snp	3PRIME_UTR	1	T/C	3265	3265	-	-	128852913	128852913	TTCTCCTATATCCTCCTTCT	CTGTTCCATTTCAGTTCAGT	-	-	-	-	-	SMO	A4D1K5	NA	NA	Not found	NA	NA	NA
rs1061275	snp	3PRIME_UTR	1	C/T	3372	3372	-	-	128853020	128853020	CACCTCTAACCCCCTCCCCT	GCTGCTGGGCCCCATCTCCA	-	-	-	-	-	SMO	A4D1K5	NA	NA	Not found	NA	NA	NA
rs9607	snp	3PRIME_UTR	1	A/G	3409	3409	-	-	128853057	128853057	TCCACAGGAGAGACTGGTTC	GCTCTAGGGCCTCAGTCTGG	-	-	-	-	-	SMO	A4D1K5	0.2248	rs1061280,rs1061285,rs13237986,rs4728160	Not found	NA	NA	NA
rs1061280	snp	3PRIME_UTR	1	A/G	3475	3475	-	-	128853123	128853123	AAGCCTCTGAAAGATGCATC	TCTCTTCCTCACACCCATTT	-	-	-	-	-	SMO	A4D1K5	0.1881	rs1061285	Not found	NA	NA	NA
rs1061282	snp	3PRIME_UTR	1	C/T	3544	3544	-	-	128853192	128853192	GGGCTACCCTGGGAAGCTGC	GTAGCTTCAGCCAGGCAAGA	-	-	-	-	-	SMO	A4D1K5	NA	NA	Not found	NA	NA	NA
rs78319039	snp	3PRIME_UTR	1	T/C	3604	3604	-	-	128853252	128853252	TAGCCGGTGGGTGAGGAGAT	CCCACCTTCCATAGCCTCCA	-	-	-	-	-	SMO	A4D1K5	NA	NA	Not found	NA	NA	NA
rs1061283	snp	3PRIME_UTR	1	T/G	3655	3655	-	-	128853303	128853303	CAAGGCCCCACTTTCAAGAA	CAGACAGCAGGAAGCCATAG	-	-	-	-	-	SMO	A4D1K5	NA	NA	Not found	NA	NA	NA
rs1061285	snp	3PRIME_UTR	1	C/A	3660	3660	-	-	128853308	128853308	CCCCACTTTCAAGAATCAGA	AGCAGGAAGCCATAGATGCT	-	-	-	-	-	SMO	A4D1K5	0.1881	NA	Not found	NA	NA	NA
rs62443372	snp	3PRIME_UTR	1	C/T	5965	5965	-	-	41724811	41724811	GGATATTTTGGTGTTTGCGA	GCATGCAGTCAATATTTTGT	-	-	-	-	-	INHBA	A4D1W7	NA	NA	Not found	NA	NA	NA
rs75547295	snp	3PRIME_UTR	1	A/T	5859	5859	-	-	41724917	41724917	AGAAGTACTGGTAATTTTTT	ATTTACAATATGTTTAAAGA	-	-	-	-	-	INHBA	A4D1W7	NA	NA	Not found	NA	NA	NA
rs77124886	snp	3PRIME_UTR	1	T/G	5634	5634	-	-	41725142	41725142	TGAAGCCTGTTTTATTTTAA	ACTTTTTATGTTCTGTGGTT	-	-	-	-	-	INHBA	A4D1W7	NA	NA	Not found	NA	NA	NA
rs1046634	snp	3PRIME_UTR	1	G/A	4894	4894	-	-	41725882	41725882	AAGAATTTGTCTTTAAATAT	TTTTAATAGTAACATGTATT	-	-	-	-	-	INHBA	A4D1W7	NA	NA	Not found	NA	NA	NA
rs11522987	snp	3PRIME_UTR	1	G/A	4685	4685	-	-	41726091	41726091	AATACAAGTCCTGTGAACAA	CACTCTTTCACCTAGCAGCA	-	-	-	-	-	INHBA	A4D1W7	0.009174	NA	Not found	NA	NA	NA
rs28536672	snp	3PRIME_UTR	1	C/G	2737	2737	-	-	41728039	41728039	TGGTATCATTCACCATCAAT	AGTCAGGGGTTGGGATTCAA	-	-	-	-	-	INHBA	A4D1W7	NA	NA	Not found	NA	NA	NA
rs6961410	snp	3PRIME_UTR	1	T/A	2626	2626	-	-	41728150	41728150	ATAGCTATTTTTATTATTAT	ATTATAATTATTATTATTAT	-	-	-	-	-	INHBA	A4D1W7	NA	NA	Not found	NA	NA	NA
rs35784619	in-del	3PRIME_UTR	1	A/-	2150	2150	-	-	41728626	41728626	AGGTGGTCACACTTCCTTTT	CTGTACCACTTTTGCAACAA	-	-	-	-	-	INHBA	A4D1W7	NA	NA	Not found	NA	NA	NA
rs72170861	in-del	3PRIME_UTR	1	GTGTGT/-	2049	2054	-	-	41728722	41728727	TCAGCATACACACACACACA	CACACACACACACACAGGCA	-	-	-	-	-	INHBA	A4D1W7	NA	NA	Not found	NA	NA	NA
rs59841315	in-del	3PRIME_UTR	1	GTGTGT/-	2041	2046	-	-	41728730	41728735	TGTGTATATCAGCATACACA	CACACACACACACACACACA	-	-	-	-	-	INHBA	A4D1W7	NA	NA	Not found	NA	NA	NA
rs59017362	in-del	3PRIME_UTR	1	GT/-	2041	2042	-	-	41728734	41728735	TCTCTGTGTATATCAGCATA	CACACACACACACACACACA	-	-	-	-	-	INHBA	A4D1W7	NA	NA	Not found	NA	NA	NA
rs56919042	in-del	3PRIME_UTR	1	-/GT	2041	2040	-	-	41728736	41728735	TATCTCTGTGTATATCAGCA	TACACACACACACACACACA	-	-	-	-	-	INHBA	A4D1W7	NA	NA	Not found	NA	NA	NA
rs35239129	in-del	REGULATORY_REGION	1	-/C	1939	1938	-	-	41728838	41728837	AACAACCCAAATAGCATCTA	GAAAGCCATGAGTTTGAAAG	-	-	-	-	-	INHBA	A4D1W7	NA	NA	Not found	NA	NA	NA
rs77416038	snp	3PRIME_UTR	1	T/G	1644	1644	-	-	41729132	41729132	ATAGAAATTAAAAACAAAAC	AAAAAAAAAACAAAAAAAAA	-	-	-	-	-	INHBA	A4D1W7	NA	NA	Not found	NA	NA	NA
rs78056785	snp	3PRIME_UTR	1	G/T	1643	1643	-	-	41729133	41729133	AATAGAAATTAAAAACAAAA	AAAAAAAAAAACAAAAAAAA	-	-	-	-	-	INHBA	A4D1W7	NA	NA	Not found	NA	NA	NA
rs35118590	snp	NON_SYNONYMOUS_CODING	1	A/C	1346	1346	1	IPR001839,Smart,TGF-b_C;,Superfamily,;	41729430	41729430	GCACGTCCGGGTCCTCACTG	CCTTCCACTCAACAGTCATC	S/A	367	367	ANYCEGECPSHIAGTSGSSL	FHSTVINHYRMRGHSPFANL	INHBA	A4D1W7	NA	NA	0	NA	NA	-0.399807
rs35332768	in-del	FRAMESHIFT_CODING	1	-/T	1306	1305	-	-	41729471	41729470	TGCCAACTACTGCGAGGGTG	AGTGCCCGAGCCATATAGCA	-	353	353	IGWNDWIIAPSGYHANYCEG	CPSHIAGTSGSSLSFHSTVI	INHBA	A4D1W7	NA	NA	1	NA	NA	NA
rs35168740	snp	NON_SYNONYMOUS_CODING	1	C/T	1178	1178	-	-	41729598	41729598	CTCATCGCCGGCGTCGGCGG	GCTTGGAGTGTGATGGCAAG	G/S	311	311	PFLMLQARQSEDHPHRRRRR	LECDGKVNICCKKQFFVSFK	INHBA	A4D1W7	NA	NA	0	NA	NA	-0.399807
rs41294833	snp	NON_SYNONYMOUS_CODING	1	T/G	1143	1143	-	-	41729633	41729633	CCTCATGCTGCAGGCCCGGC	GTCTGAAGACCACCCTCATC	Q/P	299	299	AGADEEKEQSHRPFLMLQAR	SEDHPHRRRRRGLECDGKVN	INHBA	A4D1W7	NA	NA	0.31	NA	benign	0.999999
rs34617847	in-del	FRAMESHIFT_CODING	1	-/G	787	786	-	-	41729990	41729989	CCGCCTCTTCCAGCAGCAGA	AGCACCCGCAGGGCAGCTTG	-	180	180	KVPKANRTRTKVTIRLFQQQ	HPQGSLDTGEEAEEVGLKGE	INHBA	A4D1W7	NA	NA	Not found	NA	NA	NA
rs74347889	snp	NON_SYNONYMOUS_CODING	1	T/G	638	638	1	-	41730138	41730138	GCTGTCTTTCATCTTCAGGA	CAGCCAGGAAGACGCTGCAC	T/P	131	131	AEMNELMEQTSEIITFAESG	ARKTLHFEISKEGSDLSVVE	INHBA	A4D1W7	NA	NA	Not found	NA	NA	NA
rs79462638	snp	5PRIME_UTR	1	C/T	221	221	-	-	41739999	41739999	AAGCAGGGCCTTTTAAAAAG	CAATCACAACAACTTTTGCT	-	-	-	-	-	INHBA	A4D1W7	NA	NA	Not found	NA	NA	NA
rs74634242	snp	5PRIME_UTR	1	C/T	206	206	-	-	41740014	41740014	GTGAGGGGGGAGGAAAAGCA	GGCCTTTTAAAAAGGCAATC	-	-	-	-	-	INHBA	A4D1W7	NA	NA	Not found	NA	NA	NA
rs73100934	snp	5PRIME_UTR	1	T/C	49	49	-	-	41742658	41742658	TACCATGAAGAGGAGCTCAG	CAGCTCTTACCACATGATAC	-	-	-	-	-	INHBA	A4D1W7	NA	NA	Not found	NA	NA	NA
rs3917218	snp	REGULATORY_REGION	1	C/T	2915	2915	-	-	76424710	76424710	GTGGTTCCATGCAGCCTTGG	GCATTATGGGTTCTTCCCCC	-	-	-	-	-	TGFB3	A5YM40	NA	NA	Not found	NA	NA	NA
rs35290094	in-del	REGULATORY_REGION	1	A/-	2912	2912	-	-	76424713	76424713	ATTGTGGTTCCATGCAGCCT	GGGGCATTATGGGTTCTTCC	-	-	-	-	-	TGFB3	A5YM40	NA	NA	Not found	NA	NA	NA
rs10129478	snp	3PRIME_UTR	1	A/G	2791	2791	-	-	76424834	76424834	AAGGGTGGAAATCAACCCTC	CCTGTCTGCCCTCTGGGTCC	-	-	-	-	-	TGFB3	A5YM40	NA	NA	Not found	NA	NA	NA
rs4252349	snp	3PRIME_UTR	1	C/T	2777	2777	-	-	76424848	76424848	CTGAACGCAGAAGAAAGGGT	GAAATCAACCCTCTCCTGTC	-	-	-	-	-	TGFB3	A5YM40	NA	NA	Not found	NA	NA	NA
rs4252348	snp	3PRIME_UTR	1	T/C	2761	2761	-	-	76424864	76424864	GGGCCTTTTGGATATGCTGA	CGCAGAAGAAAGGGTGGAAA	-	-	-	-	-	TGFB3	A5YM40	NA	NA	Not found	NA	NA	NA
rs1042587	snp	3PRIME_UTR	1	C/A	2628	2628	-	-	76424997	76424997	ATTGTATCTCATACTGTCTG	GATTAAGGGCAAATCTATTA	-	-	-	-	-	TGFB3	A5YM40	NA	NA	Not found	NA	NA	NA
rs3917217	snp	3PRIME_UTR	1	C/T	2591	2591	-	-	76425034	76425034	TTTTTTTAAAGACAGGTTAC	AAGACAAAGTCCCAGAATTG	-	-	-	-	-	TGFB3	A5YM40	NA	NA	Not found	NA	NA	NA
rs77337218	snp	3PRIME_UTR	1	G/T	2551	2551	-	-	76425074	76425074	GGAATCTGGATTATGTTATA	AAGGCAAGCATTTTTTTTTT	-	-	-	-	-	TGFB3	A5YM40	NA	NA	Not found	NA	NA	NA
rs11466443	snp	3PRIME_UTR	1	A/G	2452	2452	-	-	76425173	76425173	GGAGAAGGAAGGGCAGAGAA	GGCTGGGTCAGGGCCAGACT	-	-	-	-	-	TGFB3	A5YM40	NA	NA	Not found	NA	NA	NA
rs4252347	snp	3PRIME_UTR	1	G/A	2350	2350	-	-	76425275	76425275	AACACACAGACTTTCTGTGA	GCAGACAGAGGGGATGGGGA	-	-	-	-	-	TGFB3	A5YM40	NA	NA	Not found	NA	NA	NA
rs3917216	snp	3PRIME_UTR	1	G/A	2280	2280	-	-	76425345	76425345	CTTGCTGGCTCTGAGAATCA	GGTGGTAAAGAAAGTGTGGG	-	-	-	-	-	TGFB3	A5YM40	NA	NA	Not found	NA	NA	NA
rs4252346	snp	3PRIME_UTR	1	C/T	2104	2104	-	-	76425521	76425521	AAATGTAGCTGAGACCCCAC	TGCGACAGAGAGAGGGGAGA	-	-	-	-	-	TGFB3	A5YM40	NA	NA	Not found	NA	NA	NA
rs3917215	snp	3PRIME_UTR	1	G/A	2103	2103	-	-	76425522	76425522	TAAATGTAGCTGAGACCCCA	GTGCGACAGAGAGAGGGGAG	-	-	-	-	-	TGFB3	A5YM40	NA	NA	Not found	NA	NA	NA
rs4252345	snp	SYNONYMOUS_CODING	1	G/C	1978	1978	-	-	76425647	76425647	CTGAACCCTGAAGCATCTGC	TCGCCTTGCTGCGTGCCCCA	A	374	374	ADTTHSTVLGLYNTLNPEAS	SPCCVPQDLEPLTILYYVGR	TGFB3	A5YM40	NA	NA	Not found	NA	NA	NA
rs45606438	snp	SYNONYMOUS_CODING	1	G/C	1768	1768	-	-	76429673	76429673	AAGAAGCGGGCTTTGGACAC	AATTACTGCTTCCGGTGAGA	T	304	304	PPHRLDNPGQGGQRKKRALD	NYCFRNLEENCCVRPLYIDF	TGFB3	A5YM40	NA	NA	Not found	NA	NA	NA
rs78761646	snp	NON_SYNONYMOUS_CODING	1	G/C	1458	1458	1	IPR016319,PIRSF,TGF-beta;IPR001111,Pfam,TGF-b_N;	76437513	76437513	GGGCACTGCCGAGTGGCTGT	CTTTGATGTCACTGACACTG	S/C	201	201	AKQRYIGGKNLPTRGTAEWL	FDVTDTVREWLLRRESNLGL	TGFB3	A5YM40	NA	NA	Not found	NA	NA	NA
rs74592448	snp	NON_SYNONYMOUS_CODING	1	A/C	1457	1457	1	IPR016319,PIRSF,TGF-beta;IPR001111,Pfam,TGF-b_N;	76437514	76437514	GGGGCACTGCCGAGTGGCTG	CCTTTGATGTCACTGACACT	S/A	201	201	AKQRYIGGKNLPTRGTAEWL	FDVTDTVREWLLRRESNLGL	TGFB3	A5YM40	NA	NA	Not found	NA	NA	NA
rs45586636	snp	SPLICE_SITE	1	G/C	-	-	-	-	76437604	76437604	TACTCACTCCTTTCTCTGCC	TGTAGATCCTTCGGCCAGAT	-	-	-	-	-	TGFB3	A5YM40	NA	NA	Not found	NA	NA	NA
rs4252315	snp	NON_SYNONYMOUS_CODING	1	G/A	1035	1035	1	IPR015618,Prints,Transform_grow_fac_b3;IPR001111,Pfam,TGF-b_N;	76447058	76447058	CACCAGCCCCCCTGAGCCAA	GGTGATGACCCACGTCCCCT	T/M	60	60	VEAIRGQILSKLRLTSPPEP	VMTHVPYQVLALYNSTRELL	TGFB3	A5YM40	0.00463	NA	0.05	benign	benign	0.602227
rs34019007	snp	NON_SYNONYMOUS_CODING	1	G/A	1026	1026	1	IPR015618,Prints,Transform_grow_fac_b3;IPR001111,Pfam,TGF-b_N;	76447067	76447067	GCTCAGGCTCACCAGCCCCC	TGAGCCAACGGTGATGACCC	P/L	57	57	KKRVEAIRGQILSKLRLTSP	EPTVMTHVPYQVLALYNSTR	TGFB3	A5YM40	NA	NA	0	NA	NA	-0.999999
rs3917145	snp	SYNONYMOUS_CODING	1	A/G	944	944	-	-	76447149	76447149	CTCTGTCCACTTGCACCACC	TGGACTTCGGCCACATCAAG	L	30	30	VVLALLNFATVSLSLSTCTT	DFGHIKKKRVEAIRGQILSK	TGFB3	A5YM40	NA	NA	Not found	NA	NA	NA
rs11466415	snp	SYNONYMOUS_CODING	1	G/A	895	895	-	-	76447198	76447198	AGGGCTCTGGTGGTCCTGGC	CTGCTGAACTTTGCCACGGT	A	13	13	VVKSCKCS	LLNFATVSLSLSTCTTLDFG	TGFB3	A5YM40	NA	NA	Not found	NA	NA	NA
rs34262058	in-del	5PRIME_UTR	1	C/-	819	819	-	-	76447274	76447274	TGGGGTCTCTTCCTCTCCAG	CCTTGCCGTCCCCCTGGCCT	-	-	-	-	-	TGFB3	A5YM40	NA	NA	Not found	NA	NA	NA
rs1042582	snp	5PRIME_UTR	1	C/G	625	625	-	-	76447468	76447468	CTGTTTAGACACATGGACAA	AATCCCAGCGCTACAAGGCA	-	-	-	-	-	TGFB3	A5YM40	NA	NA	Not found	NA	NA	NA
rs10146951	snp	5PRIME_UTR	1	G/A	344	344	-	-	76447749	76447749	TTTTTTTTCCCTTTTCTTTT	CATTCTCTTTTCTTATTTTC	-	-	-	-	-	TGFB3	A5YM40	NA	NA	Not found	NA	NA	NA
rs74448762	snp	5PRIME_UTR	1	A/T	314	314	-	-	76447779	76447779	CCTACTCACTGGTGATCTTT	TTTTTTTACTTTTTTTTCCC	-	-	-	-	-	TGFB3	A5YM40	NA	NA	Not found	NA	NA	NA
rs71451199	in-del	5PRIME_UTR	1	A/-	311	311	-	-	76447782	76447782	CCACCTACTCACTGGTGATC	TTTTTTTTTTACTTTTTTTT	-	-	-	-	-	TGFB3	A5YM40	NA	NA	Not found	NA	NA	NA
rs11466414	snp	5PRIME_UTR	1	G/A	243	243	-	-	76447850	76447850	AGAGACAAGTGTGTCCTGTA	TGCCCCCACCTTTAGCTGGG	-	-	-	-	-	TGFB3	A5YM40	NA	NA	Not found	NA	NA	NA
rs45555532	snp	5PRIME_UTR	1	C/T	8	8	-	-	76448085	76448085	TTATTCTAAGGTG	CAATGGCCGAGGCAGAAGAC	-	-	-	-	-	TGFB3	A5YM40	NA	NA	Not found	NA	NA	NA
rs1385602	snp	3PRIME_UTR	1	T/C	5998	5998	-	-	77926351	77926351	GACAATAAAGTCCACTAGAA	TGCACCCCA	-	-	-	-	-	GAB2	A7MD36	NA	NA	Not found	NA	NA	NA
rs3758662	snp	3PRIME_UTR	1	G/T/A	5871	5871	-	-	77926478	77926478	TAAATTGTAACATATTTATC	GGTGGGTGGGACAGGAGTGT	-	-	-	-	-	GAB2	A7MD36	NA	NA	Not found	NA	NA	NA
rs34804802	mixed	3PRIME_UTR	1	A/T/-	5851	5851	-	-	77926498	77926498	TTCTGTTGTATTCTTTTTTT	AAATTGTAACATATTTATCC	-	-	-	-	-	GAB2	A7MD36	NA	NA	Not found	NA	NA	NA
rs9922	snp	3PRIME_UTR	1	A/T	5836	5836	-	-	77926513	77926513	TAAGTTATTAATTTATTCTG	TGTATTCTTTTTTTTAAATT	-	-	-	-	-	GAB2	A7MD36	NA	NA	Not found	NA	NA	NA
rs3834429	in-del	3PRIME_UTR	1	-/GA	5764	5763	-	-	77926586	77926585	GTCTTGAGTTCTTGTCTTGT	TACCATTTAAAATTGACATT	-	-	-	-	-	GAB2	A7MD36	NA	NA	Not found	NA	NA	NA
rs1046780	snp	3PRIME_UTR	1	A/G	5580	5580	-	-	77926769	77926769	TTTAGGACCTGGGACCACAA	GGGGTACCTGCCGAGGGGGT	-	-	-	-	-	GAB2	A7MD36	0.1422	rs1318241,rs1385600,rs1385601,rs1485483,rs2450122,rs2511162,rs901104	Not found	NA	NA	NA
rs74861793	snp	3PRIME_UTR	1	G/C	5553	5553	-	-	77926796	77926796	GTCGTCTTTCTGGGACTAGC	CTGCTGTTTAGGACCTGGGA	-	-	-	-	-	GAB2	A7MD36	NA	NA	Not found	NA	NA	NA
rs35001332	in-del	3PRIME_UTR	1	-/C	5534	5533	-	-	77926816	77926815	CTAAAGCCCTTCCGTGGGGG	GTCGTCTTTCTGGGACTAGC	-	-	-	-	-	GAB2	A7MD36	NA	NA	Not found	NA	NA	NA
rs2511162	snp	3PRIME_UTR	1	A/G	5248	5248	-	-	77927101	77927101	GTAACTTCTTTCTGGGGGAT	GGGGTGGGCAGTACCTATCC	-	-	-	-	-	GAB2	A7MD36	0.1389	rs1318241,rs1385600,rs1385601,rs1485483,rs2248407,rs2450122,rs901104	Not found	NA	NA	NA
rs11543007	snp	3PRIME_UTR	1	G/A	5073	5073	-	-	77927276	77927276	CACTTCCAGCTCCACTTCTG	AAGGTTAAGTCAAGTGAGAA	-	-	-	-	-	GAB2	A7MD36	NA	NA	Not found	NA	NA	NA
rs75865244	snp	3PRIME_UTR	1	C/T	4950	4950	-	-	77927399	77927399	GTCAAAGTCCACCTCTCCTG	GGGCCTGGAGAGGACTGAGC	-	-	-	-	-	GAB2	A7MD36	NA	NA	Not found	NA	NA	NA
rs2852483	snp	3PRIME_UTR	1	G/C	4811	4811	-	-	77927538	77927538	GACCTTTTGAAAGCAAAGCT	TGGCTCACAGGCCCCAAACT	-	-	-	-	-	GAB2	A7MD36	NA	NA	Not found	NA	NA	NA
rs2852484	snp	3PRIME_UTR	1	G/C	4724	4724	-	-	77927625	77927625	CTTCCTTCCAGCCCCCTATT	TGGTAACTACCAAAATCCCT	-	-	-	-	-	GAB2	A7MD36	NA	NA	Not found	NA	NA	NA
rs2629614	snp	3PRIME_UTR	1	G/C	4519	4519	-	-	77927830	77927830	GCTTTTAACTGGTGCCTTCC	TGTACCCGCAGCAGCCACAA	-	-	-	-	-	GAB2	A7MD36	NA	NA	Not found	NA	NA	NA
rs55656631	snp	3PRIME_UTR	1	G/A	4405	4405	-	-	77927944	77927944	AATGGAAGCAGTGGTGGTAG	TACACTGGGCAGAGTTGGCA	-	-	-	-	-	GAB2	A7MD36	NA	NA	Not found	NA	NA	NA
rs2450135	snp	3PRIME_UTR	1	A/G	4354	4354	-	-	77927995	77927995	GGTCCAGCCACTCAGAAGTG	AGGGGCCATGCCTTGGTGTT	-	-	-	-	-	GAB2	A7MD36	0.03211	NA	Not found	NA	NA	NA
rs3740677	snp	3PRIME_UTR	1	G/T	4313	4313	-	-	77928036	77928036	AAAGCCTTGTGTCTTGGGAA	AAAAGGCCTTTGAGCATATG	-	-	-	-	-	GAB2	A7MD36	0.1743	NA	Not found	NA	NA	NA
rs3832723	in-del	3PRIME_UTR	1	-/ATTA	4164	4163	-	-	77928186	77928185	GTGTCAGAGGCAGGAGTGGG	GGATCAGGGAAGGTGGATTC	-	-	-	-	-	GAB2	A7MD36	NA	NA	Not found	NA	NA	NA
rs71914699	in-del	3PRIME_UTR	1	-/ATTA	4163	4162	-	-	77928187	77928186	GGTGTCAGAGGCAGGAGTGG	GGGATCAGGGAAGGTGGATT	-	-	-	-	-	GAB2	A7MD36	NA	NA	Not found	NA	NA	NA
rs75771375	snp	3PRIME_UTR	1	T/C	4157	4157	-	-	77928192	77928192	AGGTTGGTGTCAGAGGCAGG	GTGGGGGATCAGGGAAGGTG	-	-	-	-	-	GAB2	A7MD36	NA	NA	Not found	NA	NA	NA
rs2511165	snp	3PRIME_UTR	1	C/G	4155	4155	-	-	77928194	77928194	GGAGGTTGGTGTCAGAGGCA	GAGTGGGGGATCAGGGAAGG	-	-	-	-	-	GAB2	A7MD36	NA	NA	Not found	NA	NA	NA
rs2852485	snp	3PRIME_UTR	1	C/G	4121	4121	-	-	77928228	77928228	TCAAATGCTGATGGAGGGCA	AGGAAGTACTTAGGGAGGTT	-	-	-	-	-	GAB2	A7MD36	NA	NA	Not found	NA	NA	NA
rs2629609	snp	3PRIME_UTR	1	C/G	4095	4095	-	-	77928254	77928254	GTGGTGATGGCCATCAGACA	AGACTTCAAATGCTGATGGA	-	-	-	-	-	GAB2	A7MD36	NA	NA	Not found	NA	NA	NA
rs482132	snp	3PRIME_UTR	1	G/C	3910	3910	-	-	77928439	77928439	AGAAGTTATTTCTTCAAGAG	TGCACCTCTCCTCCTAGCAT	-	-	-	-	-	GAB2	A7MD36	NA	NA	Not found	NA	NA	NA
rs542022	snp	3PRIME_UTR	1	G/C	3885	3885	-	-	77928464	77928464	GCCATTCTCTAAGTCCCATC	TGGAAGAAGTTATTTCTTCA	-	-	-	-	-	GAB2	A7MD36	NA	NA	Not found	NA	NA	NA
rs542102	snp	3PRIME_UTR	1	T/G	3853	3853	-	-	77928496	77928496	GAGCATGCATAGTTCACCAG	CCAATGGCCTAGCCATTCTC	-	-	-	-	-	GAB2	A7MD36	NA	NA	Not found	NA	NA	NA
rs2848980	snp	3PRIME_UTR	1	T/C	3715	3715	-	-	77928634	77928634	GAAGCAACAGGACAGACCAG	CGTTTCATTCTACCCTGGGG	-	-	-	-	-	GAB2	A7MD36	NA	NA	Not found	NA	NA	NA
rs2848981	snp	3PRIME_UTR	1	T/G	3710	3710	-	-	77928639	77928639	TTTCAGAAGCAACAGGACAG	CCAGACGTTTCATTCTACCC	-	-	-	-	-	GAB2	A7MD36	NA	NA	Not found	NA	NA	NA
rs78927971	snp	3PRIME_UTR	1	T/C	3686	3686	-	-	77928663	77928663	TGTTCTTGACTAAATTTTCA	GAGTTTCAGAAGCAACAGGA	-	-	-	-	-	GAB2	A7MD36	NA	NA	Not found	NA	NA	NA
rs2629615	snp	3PRIME_UTR	1	A/T	3656	3656	-	-	77928693	77928693	GGTGGGGGATCTGAATGTTT	TATGTTGACTGTTCTTGACT	-	-	-	-	-	GAB2	A7MD36	NA	NA	Not found	NA	NA	NA
rs2848982	snp	3PRIME_UTR	1	G/T	3631	3631	-	-	77928718	77928718	CCAAGGTTCCTTCTCTTAAA	TAAGGGTGGGGGATCTGAAT	-	-	-	-	-	GAB2	A7MD36	NA	NA	Not found	NA	NA	NA
rs481240	snp	3PRIME_UTR	1	C/G	3203	3203	-	-	77929146	77929146	TGGTGAAGGCCATGTAGCAA	TGGGGAAATACATCCAAAGG	-	-	-	-	-	GAB2	A7MD36	NA	NA	Not found	NA	NA	NA
rs2852486	snp	3PRIME_UTR	1	C/A	2869	2869	-	-	77929480	77929480	CACTCTAGGCCCAAGGGCTA	TCCTCTTCCCCAGTCCCCTC	-	-	-	-	-	GAB2	A7MD36	NA	NA	Not found	NA	NA	NA
rs2848983	snp	3PRIME_UTR	1	C/A	2856	2856	-	-	77929493	77929493	TGGAGCTACAGGCCACTCTA	GCCCAAGGGCTAGTCCTCTT	-	-	-	-	-	GAB2	A7MD36	NA	NA	Not found	NA	NA	NA
rs59326135	snp	3PRIME_UTR	1	G/T	2728	2728	-	-	77929621	77929621	CAGAGGCAGAAGATGAAGGA	AAAAGGAAGGGAAAACTGAT	-	-	-	-	-	GAB2	A7MD36	NA	NA	Not found	NA	NA	NA
rs2629613	snp	3PRIME_UTR	1	A/G	2528	2528	-	-	77929821	77929821	GTGGATAATGGACTTTTTCA	TCCTGTTTTTCTTGGCAGGA	-	-	-	-	-	GAB2	A7MD36	NA	NA	Not found	NA	NA	NA
rs2852487	snp	3PRIME_UTR	1	T/C	2506	2506	-	-	77929843	77929843	AGTCAAGGACCAGCAAACCA	AGTGGATAATGGACTTTTTC	-	-	-	-	-	GAB2	A7MD36	NA	NA	Not found	NA	NA	NA
rs1485483	snp	3PRIME_UTR	1	T/C	2211	2211	-	-	77930138	77930138	TGGGAGGTGAGGGCCTGATC	AGGCACCTCCTCTGCCCACT	-	-	-	-	-	GAB2	A7MD36	0.1274	rs1007837,rs1318241,rs1385600,rs1385601,rs2248407,rs2450122,rs2450129,rs2512549,rs901104	Not found	NA	NA	NA
rs2450122	snp	SYNONYMOUS_CODING	1	T/C	2004	2004	-	-	77930345	77930345	ACAGACGTGCGGCAGTCCTC	GAGCCTTCCAAGGGTGCCAA	S	668	668	KEKTQALQNTMQEWTDVRQS	EPSKGAKL	GAB2	A7MD36	0.133	rs1007837,rs1318241,rs1385600,rs1385601,rs2248407,rs2450129,rs2450130,rs2512549,rs901104	Not found	NA	NA	NA
rs61749244	snp	SYNONYMOUS_CODING	1	G/A	1902	1902	-	-	77930447	77930447	CCTCAGCCATCTACTTCATC	GTCACCTCTGATGAGAAGGT	S	634	634	YLALDFQPSSPSPHRKPSTS	VTSDEKVDYVQVDKEKTQAL	GAB2	A7MD36	NA	NA	Not found	NA	NA	NA
rs77949622	snp	SYNONYMOUS_CODING	1	G/A	1827	1827	-	-	77931425	77931425	CCTGCCCCTAAGAAGAGCAC	GGCAGCGTTGATTATCTGGC	T	609	609	NPVSASPVPSGTNSPAPKKS	GSVDYLALDFQPSSPSPHRK	GAB2	A7MD36	NA	NA	Not found	NA	NA	NA
rs556235	snp	NON_SYNONYMOUS_CODING	1	G/C	1775	1775	-	-	77931477	77931477	GTGACAGCAAAACCCAGTGT	TGCATCTCCCGTTCCCAGTG	S/C	592	592	ITSTDSGDSEENYVPMQNPV	ASPVPSGTNSPAPKKSTGSV	GAB2	A7MD36	NA	NA	Not found	possibly damaging	NA	-0.999999
rs2848984	snp	NON_SYNONYMOUS_CODING	1	G/T	1757	1757	-	-	77932727	77932727	CAGCGAAGAGAACTATGTCC	TATGGTGAGTCCTTCGGGCT	P/H	586	586	PISTQSITSTDSGDSEENYV	MQNPVSASPVPSGTNSPAPK	GAB2	A7MD36	NA	NA	Not found	possibly damaging	benign	0.876584
rs476687	snp	SYNONYMOUS_CODING	1	G/T	1683	1683	-	-	77932801	77932801	ACCTTCAACTCCAGCTCCTC	CAGTACTGCCGCCCCATCTC	S	561	561	FKSPITKSWSRANHTFNSSS	QYCRPISTQSITSTDSGDSE	GAB2	A7MD36	NA	NA	Not found	NA	NA	NA
rs76023882	snp	SPLICE_SITE	1	T/G	-	-	-	-	77932829	77932829	GTTAACTCTTCCTTCCCACA	CAGCCACACCTTCAACTCCA	-	-	-	-	-	GAB2	A7MD36	NA	NA	Not found	NA	NA	NA
rs479588	snp	NON_SYNONYMOUS_CODING	1	A/C	1648	1648	-	-	77933161	77933161	CACCTATCACCAAGTCTTGG	CTAGGGCCAAGTAAGTGCGT	S/A	550	550	LRNNTVIDELPFKSPITKSW	RANHTFNSSSSQYCRPISTQ	GAB2	A7MD36	NA	NA	Not found	benign	NA	0.432162
rs671332	snp	SYNONYMOUS_CODING	1	G/A	1623	1623	-	-	77933186	77933186	GTCATCGATGAACTCCCCTT	AAGTCACCTATCACCAAGTC	F	541	541	RKAKPTPLDLRNNTVIDELP	KSPITKSWSRANHTFNSSSS	GAB2	A7MD36	NA	NA	Not found	NA	NA	NA
rs1385600	snp	SYNONYMOUS_CODING	1	A/G	1290	1290	-	-	77936166	77936166	GAATCCATGAGTGATGGAGT	GGCTCTTTCCTGGTGAGTGT	V	430	430	EYPQRGGESAGRSAESMSDG	GSFLPGKMIVGRSDSTNSED	GAB2	A7MD36	0.133	rs1007837,rs1017908,rs2248407,rs2450129,rs2450130,rs2510054,rs2512549,rs731600	Not found	NA	NA	NA
rs74817689	snp	NON_SYNONYMOUS_CODING	1	C/T	1241	1241	-	-	77936215	77936215	GACCTACGAGTACCCACAGC	TGGTGGAGAGAGTGCAGGCC	R/H	414	414	AMDNSRLHRASSCETYEYPQ	GGESAGRSAESMSDGVGSFL	GAB2	A7MD36	NA	NA	Not found	NA	NA	NA
rs61758969	snp	NON_SYNONYMOUS_CODING	1	G/A	1067	1067	1	-	77937651	77937651	AGCTCCCCCACCCCGCCCCC	CAAGCCAAGTCAGGCAGAAA	P/L	356	356	HNAMTVATPGDSAIAPPPRP	KPSQAETPRWGSPQQRPPIS	GAB2	A7MD36	NA	NA	Not found	NA	NA	NA
rs61758968	snp	NON_SYNONYMOUS_CODING	1	G/A	1063	1063	1	-	77937655	77937655	CCATAGCTCCCCCACCCCGC	CCCCCAAGCCAAGTCAGGCA	P/S	355	355	NHNAMTVATPGDSAIAPPPR	PKPSQAETPRWGSPQQRPPI	GAB2	A7MD36	NA	NA	Not found	NA	NA	NA
rs2279374	snp	NON_SYNONYMOUS_CODING	1	G/A	1031	1031	-	-	77937687	77937687	TGCCATGACAGTGGCCACTC	TGGGGACTCAGCCATAGCTC	P/L	344	344	YQIPRTFTLDKNHNAMTVAT	GDSAIAPPPRPPKPSQAETP	GAB2	A7MD36	NA	NA	Not found	probably damaging	possibly damaging	0.123412
rs2248407	snp	SYNONYMOUS_CODING	1	G/A	918	918	-	-	77937800	77937800	AACACCCTGTGCAGGGAGTT	GGGGACCTCCTGGTAGACAA	F	306	306	ETDNEDVYTFKTPSNTLCRE	GDLLVDNMDVPATPLSAYQI	GAB2	A7MD36	0.133	rs1007837,rs1017908,rs2450129,rs2450130,rs2510038,rs2510054,rs2512549,rs731600	Not found	NA	NA	NA
rs34432093	snp	SYNONYMOUS_CODING	1	G/A	558	558	-	-	77961265	77961265	ATGCAGCCCACCTTGTCCAC	AGCGCACCTCAGGAGTATCT	T	186	186	QPTLFTFEPPVSNHMQPTLS	SAPQEYLYLHQCISRRAENA	GAB2	A7MD36	NA	NA	Not found	NA	NA	NA
rs34961678	snp	SYNONYMOUS_CODING	1	A/G	429	429	-	-	77961394	77961394	GGCCCCCGCTCTTCTCCAGC	GAGCTCAGCAGCTCTAGCCA	A	143	143	ESTDSLRNVSSAGHGPRSSP	ELSSSSQHLLRERKSSAPSH	GAB2	A7MD36	NA	NA	Not found	NA	NA	NA
rs76853537	snp	NON_SYNONYMOUS_CODING	1	C/A	404	404	-	-	77961419	77961419	GAGAAATGTTTCCTCAGCCG	TCATGGCCCCCGCTCTTCTC	G/V	135	135	ICGFNQAEESTDSLRNVSSA	HGPRSSPAELSSSSQHLLRE	GAB2	A7MD36	NA	NA	Not found	NA	NA	NA
rs34267367	snp	NON_SYNONYMOUS_CODING	1	T/C	226	226	1	IPR001849,pfscan,Pleckstrin_homology;IPR001849,Smart,Pleckstrin_homology;IPR001849,Pfam,Pleckstrin_homology;	77991797	77991797	TAGATGCAGGCCTGACCTTT	ACAAGAAGGAGCTGCAGGAT	N/D	76	76	KPLRIINLNFCEQVDAGLTF	KKELQDSFVFDIKTSERTFY	GAB2	A7MD36	NA	NA	Not found	NA	NA	0.180239
rs2292572	snp	NON_SYNONYMOUS_CODING	1	G/T	63	63	-	-	78052864	78052864	AGGAGTAACTGAGACAAAGG	GAGGCTAGCAATAGAGAGAC	A/E	13	13	EPSKGAKL	RLAIERQVRELDLWYHHEKA	GAB2	A7MD36	0.1284	rs10501426,rs10899481,rs10899485,rs10899488,rs11603112,rs2292573,rs2373115	Not found	NA	NA	NA
rs56278954	snp	NON_SYNONYMOUS_CODING	1	C/G	45	45	-	-	78052882	78052882	AAGAAGATCCCTGAAGAGAG	AGTAACTGAGACAAAGGCGA	G/A	7	7	DVRQSSEPSKGAKL	VTETKARLAIERQVRELDLW	GAB2	A7MD36	NA	NA	Not found	NA	NA	NA
rs3739942	snp	5PRIME_UTR	1	C/T	37	37	-	-	139776400	139776400	AGAGTGAAACCAGCTTCCCT	GGAGGCTGCAGCACAGGGCT	-	-	-	-	-	TRAF2	A8K107	0.2844	rs17243774,rs1800631,rs2811757,rs2811758,rs2811761,rs2811762,rs4636298,rs7047374	Not found	NA	NA	NA
rs59554134	snp	5PRIME_UTR	1	A/G	107	107	-	-	139776470	139776470	CTCTCGGTGTGAGCAAGTGG	CTGCGGCTATTTGAGGTGGG	-	-	-	-	-	TRAF2	A8K107	NA	NA	Not found	NA	NA	NA
rs4880072	snp	5PRIME_UTR	1	C/G	114	114	-	-	139776477	139776477	TGTGAGCAAGTGGACTGCGG	TATTTGAGGTGGGCACTTCC	-	-	-	-	-	TRAF2	A8K107	NA	NA	Not found	NA	NA	NA
rs10747039	snp	REGULATORY_REGION	1	G/A	-	-	-	-	139780499	139780499	GGGCCCCGCGTCCCGCGCGC	ACGCGCGCCTCGTGGGAACC	-	-	-	-	-	TRAF2	A8K107	NA	NA	Not found	NA	NA	NA
rs12340487	snp	5PRIME_UTR	1	G/T	159	159	-	-	139780675	139780675	CACAGCGCAGCACCTCACCA	CTCCCCGCACCAACGCCCCG	-	-	-	-	-	TRAF2	A8K107	NA	NA	Not found	NA	NA	NA
rs12340491	snp	5PRIME_UTR	1	G/A	203	203	-	-	139780719	139780719	CGCTCTTTGAGGAAAAAGCA	AGGGCGACTTAGGTACCCAC	-	-	-	-	-	TRAF2	A8K107	NA	NA	Not found	NA	NA	NA
rs17243690	snp	5PRIME_UTR	1	G/A	124	124	-	-	139784829	139784829	GCTCCTAGCTGACCCCTCAC	TCTCTTATGATACGTACAGA	-	-	-	-	-	TRAF2	A8K107	NA	NA	Not found	NA	NA	NA
rs17244376	snp	5PRIME_UTR	1	G/A	156	156	-	-	139784861	139784861	ACGTACAGAAAGCAAGAGCA	CCCATGCCGTCCGGCCGCGC	-	-	-	-	-	TRAF2	A8K107	NA	NA	Not found	NA	NA	NA
rs61735540	snp	NON_SYNONYMOUS_CODING	1	G/C	204	204	-	-	139793202	139793202	TCACAGCTCTCATGGCTGCA	CTAGCGTGACCCCCCCTGGC	A/P	4	4	CPERSLSCRHCRAPCCG	SVTPPGSLELLQPGFSKTLL	TRAF2	A8K107	NA	NA	Not found	NA	NA	NA
rs11555947	snp	NON_SYNONYMOUS_CODING	1	G/T	454	454	-	-	139794117	139794117	AGGCATTTCTATTTTAGAAA	CAGTTCGGTAAGTAAAATGT	S/I	87	87	QNCAACVHEGIYEEGISILE	SSAFPDNAARREVESLPAVC	TRAF2	A8K107	NA	NA	0.15	benign	NA	0.477099
rs17250225	snp	NON_SYNONYMOUS_CODING	1	C/T	451	451	1	-	139795013	139795013	CATGGTGACAGAAGCTCCAG	AGTCGGGAGTCGTCCACGCT	A/V	136	136	GTLKEYEVKMPACGMVTEAP	VGSRPRSPSSYDLVLHVPLT	TRAF2	A8K107	NA	NA	Not found	NA	NA	NA
rs35257683	snp	SYNONYMOUS_CODING	1	G/A	584	584	-	-	139802545	139802545	TGCCACGAAGGCCGCTGCCC	CTCATGCTGACCGAATGTCC	P	130	130	DGCTWKGTLKEYESCHEGRC	LMLTECPACKGLVRLGEKER	TRAF2	A8K107	NA	NA	Not found	NA	NA	NA
rs17250428	snp	SYNONYMOUS_CODING	1	C/T	813	813	-	-	139804413	139804413	AAGTTCCCCTTAACTTGTGA	GGCTGCGGCAAGAAGAAGAT	D	190	190	CCGADVKAHHEVCPKFPLTC	GCG	TRAF2	A8K107	NA	NA	Not found	NA	NA	NA
rs34592255	snp	SYNONYMOUS_CODING	1	C/T	709	709	-	-	139811046	139811046	CGAGTCCCTTGCAGATTCCA	GCCATCGGCTGCCTCGAGAC	H	219	219	REKFQDHVKTCGKCRVPCRF	AIGCLETVEGEKQQEHEVQW	TRAF2	A8K107	NA	NA	Not found	NA	NA	NA
rs17244166	snp	SYNONYMOUS_CODING	1	G/T	976	976	-	-	139814931	139814931	GCCTGCAGCCGGCAGCACCG	CTGGACCAAGACAAGATTGA	R	308	308	VLNREVERVAMTAEACSRQH	LDQDKIEALSSKVQQLERSI	TRAF2	A8K107	NA	NA	Not found	NA	NA	NA
rs17250560	snp	SYNONYMOUS_CODING	1	C/T	1135	1135	-	-	139815612	139815612	ATCTGGAAGATCTCAGACTT	GCCAGGAAGCGCCAGGAAGC	F	361	361	KVLEMEASTYDGVFIWKISD	ARKRQEAVAGRIPAIFSPAF	TRAF2	A8K107	NA	NA	Not found	NA	NA	NA
rs17250680	snp	3PRIME_UTR	1	A/G	1568	1568	-	-	139820363	139820363	CAGGGCTCTAACTGCCCCCT	CTGGTGTCTGGGGGTTGGGG	-	-	-	-	-	TRAF2	A8K107	0.04587	NA	Not found	NA	NA	NA
rs13291315	snp	3PRIME_UTR	1	G/A	1605	1605	-	-	139820400	139820400	GGGGGCAGCCAGGCACAGCC	GCTCACGGAGGGGCCACCAC	-	-	-	-	-	TRAF2	A8K107	NA	NA	Not found	NA	NA	NA
rs7852970	snp	3PRIME_UTR	1	G/A	1626	1626	-	-	139820421	139820421	GCTCACGGAGGGGCCACCAC	CTGGGCCAGGGTCTCACTGT	-	-	-	-	-	TRAF2	A8K107	NA	NA	Not found	NA	NA	NA
rs35624333	in-del	3PRIME_UTR	1	-/GG	2059	2058	-	-	139820854	139820853	CCTCTGGCCCCTGGAGAGAA	GGGAGCATTCCTAGACCCCT	-	-	-	-	-	TRAF2	A8K107	NA	NA	Not found	NA	NA	NA
rs71753893	in-del	3PRIME_UTR	1	-/GG	2060	2059	-	-	139820855	139820854	CTCTGGCCCCTGGAGAGAAG	GGAGCATTCCTAGACCCCTG	-	-	-	-	-	TRAF2	A8K107	NA	NA	Not found	NA	NA	NA
rs17250694	in-del	3PRIME_UTR	1	-/GG	2062	2061	-	-	139820857	139820856	CTGGCCCCTGGAGAGAAGGG	AGCATTCCTAGACCCCTGGG	-	-	-	-	-	TRAF2	A8K107	0.4037	rs10781524,rs3750512,rs7028946,rs908831	Not found	NA	NA	NA
rs66847154	in-del	3PRIME_UTR	1	-/GG	2063	2062	-	-	139820858	139820857	TGGCCCCTGGAGAGAAGGGA	GCATTCCTAGACCCCTGGGT	-	-	-	-	-	TRAF2	A8K107	NA	NA	Not found	NA	NA	NA
rs5901111	in-del	3PRIME_UTR	1	A/-	2189	2189	-	-	139820984	139820984	CCACTGTGTGGGAGGTGCAC	GCACAGCCTGCGGGTAAAGT	-	-	-	-	-	TRAF2	A8K107	NA	NA	Not found	NA	NA	NA
rs17244313	in-del	3PRIME_UTR	1	-/A	2257	2256	-	-	139821052	139821051	GACAGAGTTATTAAACCATT	CAAATCTC	-	-	-	-	-	TRAF2	A8K107	0.1147	rs7019752	Not found	NA	NA	NA
rs74442277	snp	3PRIME_UTR	1	T/C	3125	3125	-	-	67679826	67679826	CGTGTCATTCAGCGTTTCCC	TCATAGAGATTATCTACTAT	-	-	-	-	-	CTNNA3	A8K141	NA	NA	Not found	NA	NA	NA
rs77424782	snp	3PRIME_UTR	1	C/T	3106	3106	-	-	67679845	67679845	TGAATGAATGAAATTATCAC	TGTCATTCAGCGTTTCCCAT	-	-	-	-	-	CTNNA3	A8K141	NA	NA	Not found	NA	NA	NA
rs41313840	snp	NON_SYNONYMOUS_CODING	1	A/G	2748	2748	1	-	67680203	67680203	GGCTCCTGCAAAAAAACCCT	GATTAAAAGAGAGAAGCCAG	L/S	858	858	PAGPRHPVVMWRMKAPAKKP	IKREKPEETCAAVRRGSAKK	CTNNA3	A8K141	NA	NA	0	NA	NA	-0.999999
rs76944052	snp	ESSENTIAL_SPLICE_SITE	1	C/A	-	-	-	-	67726505	67726505	TTATCTTTGATTCATATTTA	TGCCCAGATCCATCTTGTAA	-	-	-	-	-	CTNNA3	A8K141	NA	NA	Not found	NA	NA	NA
rs61602518	snp	5PRIME_UTR	1	T/A	147	147	-	-	67838715	67838715	TACTGTAAACTGGGTCATGG	ATTCAGGTAACCAAACTTAT	-	-	-	-	-	CTNNA3	A8K141	NA	NA	Not found	NA	NA	NA
rs77165728	snp	NON_SYNONYMOUS_CODING	1	C/T	2075	2075	1	,Seg,;	67862992	67862992	TATAGACCCCAGAGGAACTG	AGGATGTTTCTGACCTTGAA	E/K	634	634	YDTIHDIRCSVMMIRTPEEL	DVSDLEEEHEVRSHTSIQTE	CTNNA3	A8K141	NA	NA	Not found	NA	NA	NA
rs4548513	snp	NON_SYNONYMOUS_CODING	1	C/T/A/G	1962	1962	1	IPR006077,Superfamily,Vinculin/catenin;	68040325	68040325	CTTGGAAGCCTTAAGCAAAA	CTCATTGAATGTGTTGGATG	S/N/I/T	596	596	STVIPEFVTQVNVALEALSK	SLNVLDDNQFVDISKKIYDT	CTNNA3	A8K141	0.3486	rs10740231,rs4607959,rs7899712,rs7907021,rs7907443	1	benign	benign	0.999999
rs74141465	snp	NON_SYNONYMOUS_CODING	1	C/A	1763	1763	1	IPR006077,Superfamily,Vinculin/catenin;	68139054	68139054	TAGCCTTAAGAGACCAGGAT	CTGATAATTTAGACCGTGCT	A/S	530	530	SESHILEDVNKCIIALRDQD	DNLDRAAGAIRGRAARVAHI	CTNNA3	A8K141	NA	NA	Not found	NA	NA	NA
rs74141466	snp	NON_SYNONYMOUS_CODING	1	A/T	1762	1762	1	IPR006077,Superfamily,Vinculin/catenin;	68139055	68139055	ATAGCCTTAAGAGACCAGGA	GCTGATAATTTAGACCGTGC	D/E	529	529	VSESHILEDVNKCIIALRDQ	ADNLDRAAGAIRGRAARVAH	CTNNA3	A8K141	NA	NA	Not found	NA	NA	NA
rs76737066	snp	SYNONYMOUS_CODING	1	G/A	1621	1621	-	-	68280460	68280460	AAAAACACCATGGAAATGTA	AAGCGTACATGGGAGAATCA	Y	482	482	AALALAARPKSQAVKNTMEM	KRTWENHIHVLTEAVDDITS	CTNNA3	A8K141	NA	NA	Not found	NA	NA	NA
rs60262757	snp	SYNONYMOUS_CODING	1	G/A	1222	1222	-	-	68940075	68940075	CTTTCAGAGTACATGAACAA	GTAGGTGACTGGTTTGCCTT	N	349	349	IAECNAIRQALQDLLSEYMN	AGKKERSNTLNIALDNMCKK	CTNNA3	A8K141	NA	NA	Not found	NA	NA	NA
rs12773665	snp	ESSENTIAL_SPLICE_SITE	1	C/T	-	-	-	-	68940279	68940279	ACAAATGTGTTCTTCTCTTA	AATTTAATTGTCCTGAATCC	-	-	-	-	-	CTNNA3	A8K141	NA	NA	Not found	NA	NA	NA
rs74142830	snp	SYNONYMOUS_CODING	1	G/A	658	658	-	-	69281696	69281696	CAAAGGACATTTGAGTCTCT	AAAAATGTTGCCAACAAATC	L	161	161	MIDVMCLLQHVSAFQRTFES	KNVANKSDLQKTYQKLGKEL	CTNNA3	A8K141	NA	NA	Not found	NA	NA	NA
rs61749223	snp	NON_SYNONYMOUS_CODING	1	A/T	653	653	1	IPR006077,Pfam,Vinculin/catenin;	69281701	69281701	AGTTTCAAAGGACATTTGAG	CTCTCAAAAATGTTGCCAAC	S/T	160	160	DMIDVMCLLQHVSAFQRTFE	LKNVANKSDLQKTYQKLGKE	CTNNA3	A8K141	NA	NA	Not found	NA	NA	NA
rs80182543	snp	SYNONYMOUS_CODING	1	C/T	568	568	-	-	69299327	69299327	GCCCGTGCCTTGCTGGCTGC	GTGACGAGACTCCTTATCCT	A	131	131	DPCFLPKREAVVQAARALLA	VTRLLILADMIDVMCLLQHV	CTNNA3	A8K141	NA	NA	Not found	NA	NA	NA
rs61749224	snp	SYNONYMOUS_CODING	1	T/G	523	523	-	-	69299372	69299372	GATGACCCCTGTTTTCTCCC	AAAAGGGAGGCTGTGGTTCA	P	116	116	KESEALKVSAERFTDDPCFL	KREAVVQAARALLAAVTRLL	CTNNA3	A8K141	NA	NA	Not found	NA	NA	NA
rs10997754	snp	NON_SYNONYMOUS_CODING	1	C/G	386	386	1	IPR006077,Pfam,Vinculin/catenin;	69366696	69366696	AAGCAACTTGGAATTTATTA	ACAAGGGAGAGAAGATTGCC	D/H	71	71	RSKRASVLLASVEEATWNLL	KGEKIAQEATVLKDELTASL	CTNNA3	A8K141	NA	NA	0	benign	possibly damaging	-0.11638
rs61759502	snp	SYNONYMOUS_CODING	1	C/G	331	331	-	-	69366751	69366751	AGCAGGAAAAAAGGACGTTC	AAAAGAGCCAGTGTCCTTCT	S	52	52	IQVTTLVNCPQNPSSRKKGR	KRASVLLASVEEATWNLLDK	CTNNA3	A8K141	NA	NA	Not found	NA	NA	NA
rs11814212	snp	SYNONYMOUS_CODING	1	T/C	157	157	-	-	69408502	69408502	TCAACGCAAAGGAGAGAGAA	CAAGGTAAAACAGGGCTAAA	K	9	9	ELTASLEEVRKE	QGSMSAETPITLNIDPQDLQ	CTNNA3	A8K141	NA	NA	Not found	NA	NA	NA
rs80217385	snp	5PRIME_UTR	1	G/A	123	123	-	-	69455805	69455805	TCTTTTTGGAAAATTCCCTA	GGGAGCTGAATTTTAAGCCC	-	-	-	-	-	CTNNA3	A8K141	NA	NA	Not found	NA	NA	NA
rs10043606	snp	3PRIME_UTR	1	A/C	5285	5285	-	-	149599091	149599091	GGCGTTTGTTTTATTCTTGG	GTTTTCAGTGCAATAAATAG	-	-	-	-	-	CAMK2A	A8K161	NA	NA	Not found	NA	NA	NA
rs10038060	snp	3PRIME_UTR	1	C/T	5263	5263	-	-	149599113	149599113	GGCGGGTGGGATGGGAAGAA	GGGCGTTTGTTTTATTCTTG	-	-	-	-	-	CAMK2A	A8K161	NA	NA	Not found	NA	NA	NA
rs10038061	snp	3PRIME_UTR	1	C/T	5260	5260	-	-	149599116	149599116	GGGGGCGGGTGGGATGGGAA	AAGGGGCGTTTGTTTTATTC	-	-	-	-	-	CAMK2A	A8K161	NA	NA	Not found	NA	NA	NA
rs59379636	mixed	3PRIME_UTR	1	G/-/C	5245	5245	-	-	149599131	149599131	CTTTCTGCTATTGGGGGGGG	GGGTGGGATGGGAAGAAGGG	-	-	-	-	-	CAMK2A	A8K161	NA	NA	Not found	NA	NA	NA
rs7721896	snp	3PRIME_UTR	1	C/A	5242	5242	-	-	149599134	149599134	AAACTTTCTGCTATTGGGGG	GGCGGGTGGGATGGGAAGAA	-	-	-	-	-	CAMK2A	A8K161	NA	NA	Not found	NA	NA	NA
rs1056045	snp	3PRIME_UTR	1	C/A/T	5241	5241	-	-	149599135	149599135	CAAACTTTCTGCTATTGGGG	GGGCGGGTGGGATGGGAAGA	-	-	-	-	-	CAMK2A	A8K161	NA	NA	Not found	NA	NA	NA
rs6882312	snp	3PRIME_UTR	1	C/A	5240	5240	-	-	149599136	149599136	TCAAACTTTCTGCTATTGGG	GGGGCGGGTGGGATGGGAAG	-	-	-	-	-	CAMK2A	A8K161	NA	NA	Not found	NA	NA	NA
rs13173132	mixed	3PRIME_UTR	1	C/T/-	5238	5238	-	-	149599138	149599138	GCTCAAACTTTCTGCTATTG	GGGGGGCGGGTGGGATGGGA	-	-	-	-	-	CAMK2A	A8K161	NA	NA	Not found	NA	NA	NA
GA022852	snp	3PRIME_UTR	1	G/A	5173	5173	-	-	149599203	149599203	TTTTAGTTCTTTTTTTTTTT	TTTTCTTTTTTAAAAATATG	-	-	-	-	-	CAMK2A	A8K161	NA	NA	nan	NA	NA	NA
rs71755265	in-del	3PRIME_UTR	1	-/A	5172	5171	-	-	149599205	149599204	TGTTTTAGTTCTTTTTTTTT	TTCTTTTCTTTTTTAAAAAT	-	-	-	-	-	CAMK2A	A8K161	NA	NA	Not found	NA	NA	NA
rs11398735	in-del	3PRIME_UTR	1	-/A	5162	5161	-	-	149599215	149599214	TTTGGGGTTTTGTTTTAGTT	CTTTTTTTTTTTCTTTTCTT	-	-	-	-	-	CAMK2A	A8K161	NA	NA	Not found	NA	NA	NA
rs33921140	in-del	3PRIME_UTR	1	-/A	5161	5160	-	-	149599216	149599215	GTTTGGGGTTTTGTTTTAGT	TCTTTTTTTTTTTCTTTTCT	-	-	-	-	-	CAMK2A	A8K161	NA	NA	Not found	NA	NA	NA
rs15645	snp	3PRIME_UTR	1	C/A	5152	5152	-	-	149599224	149599224	TACTATTTGTTTGGGGTTTT	TTTTAGTTCTTTTTTTTTTT	-	-	-	-	-	CAMK2A	A8K161	NA	NA	Not found	NA	NA	NA
rs6882623	snp	3PRIME_UTR	1	A/G	5002	5002	-	-	149599374	149599374	CTCCAGCATGAAAACACGTT	ACAGGAAAGTGTTCTCCTGG	-	-	-	-	-	CAMK2A	A8K161	0.02294	NA	Not found	NA	NA	NA
rs57339321	in-del	3PRIME_UTR	1	-/ATT	4954	4953	-	-	149599423	149599422	ATAATAATAAATAAATAAAT	AAAAATCCAAACCCAAGTCA	-	-	-	-	-	CAMK2A	A8K161	NA	NA	Not found	NA	NA	NA
rs34777554	in-del	3PRIME_UTR	1	-/ATTATT	4931	4930	-	-	149599446	149599445	TTAGATGCAAAATAATAATA	ATAATAATAATAAATAAATA	-	-	-	-	-	CAMK2A	A8K161	NA	NA	Not found	NA	NA	NA
rs71833849	in-del	3PRIME_UTR	1	-/T	4930	4929	-	-	149599447	149599446	TTTAGATGCAAAATAATAAT	AATAATAATAATAAATAAAT	-	-	-	-	-	CAMK2A	A8K161	NA	NA	Not found	NA	NA	NA
rs70973569	in-del	3PRIME_UTR	1	-/T	4929	4928	-	-	149599448	149599447	CTTTAGATGCAAAATAATAA	TAATAATAATAATAAATAAA	-	-	-	-	-	CAMK2A	A8K161	NA	NA	Not found	NA	NA	NA
rs67700842	in-del	3PRIME_UTR	1	-/T	4928	4927	-	-	149599449	149599448	CCTTTAGATGCAAAATAATA	ATAATAATAATAATAAATAA	-	-	-	-	-	CAMK2A	A8K161	NA	NA	Not found	NA	NA	NA
rs2163766	snp	3PRIME_UTR	1	A/G	4828	4828	-	-	149599548	149599548	CACCAGGGATGATCCTGATG	GGCAGGCAGGGGAGACTCAC	-	-	-	-	-	CAMK2A	A8K161	NA	NA	Not found	NA	NA	NA
rs73796375	snp	3PRIME_UTR	1	C/T	4535	4535	-	-	149599841	149599841	AGGGGAAAGAGCAGTGATTT	GGGTGAGTAGGCTTCAATTC	-	-	-	-	-	CAMK2A	A8K161	NA	NA	Not found	NA	NA	NA
rs10038918	snp	3PRIME_UTR	1	G/A	4300	4300	-	-	149600076	149600076	GCTCTTCTTCAGCCTCAGTT	CCTCATTGGTTAAAAGGGTT	-	-	-	-	-	CAMK2A	A8K161	NA	NA	Not found	NA	NA	NA
rs1056039	snp	3PRIME_UTR	1	G/A	4133	4133	-	-	149600243	149600243	CCTGCCCCAGGCCCAGAGGG	TTCCCAGTAAGGCCCAGTGA	-	-	-	-	-	CAMK2A	A8K161	NA	NA	Not found	NA	NA	NA
rs34655241	in-del	3PRIME_UTR	1	-/G	4117	4116	-	-	149600260	149600259	CAGGGGCAGGCTCTTGGCCT	GCCCCAGGCCCAGAGGGCTT	-	-	-	-	-	CAMK2A	A8K161	NA	NA	Not found	NA	NA	NA
rs6869490	snp	3PRIME_UTR	1	T/C	3928	3928	-	-	149600448	149600448	AGATTTTCTGAGCTCTCCCC	ATCACCAGCTGTCTGCTGGG	-	-	-	-	-	CAMK2A	A8K161	0.06075	NA	Not found	NA	NA	NA
rs79207651	snp	3PRIME_UTR	1	C/T	3907	3907	-	-	149600469	149600469	CTGGTGAGGATGTTTGATCC	AGATTTTCTGAGCTCTCCCC	-	-	-	-	-	CAMK2A	A8K161	NA	NA	Not found	NA	NA	NA
rs34266615	snp	3PRIME_UTR	1	G/A	3857	3857	-	-	149600519	149600519	GGAGGAGGCTCCGGTACCCT	GACCCTCCTGGGTGTTGGTT	-	-	-	-	-	CAMK2A	A8K161	NA	NA	Not found	NA	NA	NA
rs72837583	snp	3PRIME_UTR	1	C/T	3831	3831	-	-	149600545	149600545	GAGGAAGAGCCACGTCCCCA	GGATTGGAGGAGGCTCCGGT	-	-	-	-	-	CAMK2A	A8K161	NA	NA	Not found	NA	NA	NA
rs78529899	snp	3PRIME_UTR	1	A/T	3692	3692	-	-	149600684	149600684	TTTTGGACTAAAAAAAAAAA	AGAGGTTGTATTCTCAGTGT	-	-	-	-	-	CAMK2A	A8K161	NA	NA	Not found	NA	NA	NA
rs59633008	snp	3PRIME_UTR	1	C/T	3494	3494	-	-	149600882	149600882	CATCCTGCAGCCTCGGGTTC	CATTCTCTCTTTCTTTTCCT	-	-	-	-	-	CAMK2A	A8K161	NA	NA	Not found	NA	NA	NA
rs34864007	in-del	3PRIME_UTR	1	-/C	3451	3450	-	-	149600926	149600925	TGATGACCACAGCAAAGCAC	TGGGAATTTCTACTCTTCAT	-	-	-	-	-	CAMK2A	A8K161	NA	NA	Not found	NA	NA	NA
rs78265902	snp	3PRIME_UTR	1	T/C	3438	3438	-	-	149600938	149600938	CCCCTTGGCGTCTGATGACC	CAGCAAAGCACTGGGAATTT	-	-	-	-	-	CAMK2A	A8K161	NA	NA	Not found	NA	NA	NA
rs11952641	snp	3PRIME_UTR	1	G/A	3429	3429	-	-	149600947	149600947	TGCCTCTCTCCCCTTGGCGT	TGATGACCACAGCAAAGCAC	-	-	-	-	-	CAMK2A	A8K161	NA	NA	Not found	NA	NA	NA
rs34429496	in-del	3PRIME_UTR	1	-/G	3366	3365	-	-	149601011	149601010	ATCTGTGTGCCGCCCCCAGC	ACCCCCCACCCACCTCTGGG	-	-	-	-	-	CAMK2A	A8K161	NA	NA	Not found	NA	NA	NA
rs35651593	snp	3PRIME_UTR	1	C/T	3349	3349	-	-	149601027	149601027	GATTTCATCTCACCATATCT	TGTGCCGCCCCCAGCACCCC	-	-	-	-	-	CAMK2A	A8K161	NA	NA	Not found	NA	NA	NA
rs7732895	snp	3PRIME_UTR	1	A/G	3111	3111	-	-	149601265	149601265	TGTGGTTATTGGGGCCAAGG	GGACTCAGCTCCGGGGAGAA	-	-	-	-	-	CAMK2A	A8K161	NA	NA	Not found	NA	NA	NA
rs78368646	snp	3PRIME_UTR	1	C/A	3064	3064	-	-	149601312	149601312	TAGTTTTTTTTTTTTTTTTT	TCATCTCTGAGGTGGACCTT	-	-	-	-	-	CAMK2A	A8K161	NA	NA	Not found	NA	NA	NA
rs66658615	in-del	3PRIME_UTR	1	A/-	3063	3063	-	-	149601313	149601313	CTAGTTTTTTTTTTTTTTTT	GTCATCTCTGAGGTGGACCT	-	-	-	-	-	CAMK2A	A8K161	NA	NA	Not found	NA	NA	NA
rs67599830	in-del	3PRIME_UTR	1	A/-	3052	3052	-	-	149601324	149601324	TTTTTTCTGTTCTAGTTTTT	TTTTTTTTTTTGTCATCTCT	-	-	-	-	-	CAMK2A	A8K161	NA	NA	Not found	NA	NA	NA
rs35164363	in-del	3PRIME_UTR	1	A/-	3047	3047	-	-	149601329	149601329	GTAGTTTTTTTCTGTTCTAG	TTTTTTTTTTTTTTTTGTCA	-	-	-	-	-	CAMK2A	A8K161	NA	NA	Not found	NA	NA	NA
rs79354200	snp	3PRIME_UTR	1	C/T	2938	2938	-	-	149601438	149601438	GTATTTCGTAAATGGATTTC	CGTTAATGGATATTTATGTA	-	-	-	-	-	CAMK2A	A8K161	NA	NA	Not found	NA	NA	NA
rs1064129	snp	3PRIME_UTR	1	G/C	2888	2888	-	-	149601488	149601488	AGGTATCACTTCTACTTGGA	CGCATGCCTTTTTATAGCCA	-	-	-	-	-	CAMK2A	A8K161	NA	NA	Not found	NA	NA	NA
rs7448702	snp	3PRIME_UTR	1	G/C	2804	2804	-	-	149601572	149601572	CCGTCATCCCTGGAGAATTC	AGCTTTGTCGTATCTCAGAG	-	-	-	-	-	CAMK2A	A8K161	NA	NA	Not found	NA	NA	NA
rs957709	snp	3PRIME_UTR	1	T/C	2550	2550	-	-	149601826	149601826	CAGTGTCCCCGGGGAAGGGC	GATGACACTCCCTTCCCCCT	-	-	-	-	-	CAMK2A	A8K161	NA	NA	Not found	NA	NA	NA
rs957710	snp	3PRIME_UTR	1	C/T	2548	2548	-	-	149601828	149601828	TCCAGTGTCCCCGGGGAAGG	CAGATGACACTCCCTTCCCC	-	-	-	-	-	CAMK2A	A8K161	NA	NA	Not found	NA	NA	NA
rs2217641	snp	3PRIME_UTR	1	C/T	2487	2487	-	-	149601889	149601889	AGGAGGGGTGGCATGATGAG	AAGGCAGCATCCGTCCGTCC	-	-	-	-	-	CAMK2A	A8K161	NA	NA	Not found	NA	NA	NA
rs5872172	in-del	3PRIME_UTR	1	-/A	2444	2443	-	-	149601933	149601932	TAGGCTAGAATGCCCGGGCT	GGTGCCCACCAGGGGCTGGG	-	-	-	-	-	CAMK2A	A8K161	NA	NA	Not found	NA	NA	NA
rs33920720	in-del	3PRIME_UTR	1	-/A	2443	2442	-	-	149601934	149601933	GTAGGCTAGAATGCCCGGGC	TGGTGCCCACCAGGGGCTGG	-	-	-	-	-	CAMK2A	A8K161	NA	NA	Not found	NA	NA	NA
rs75000324	snp	3PRIME_UTR	1	G/A	2155	2155	-	-	149602221	149602221	CCGCAGAGATCCACTCTGTC	GTGGAGTGGAGCTGCTGGTT	-	-	-	-	-	CAMK2A	A8K161	NA	NA	Not found	NA	NA	NA
rs61217791	in-del	3PRIME_UTR	1	CA/-	2151	2152	-	-	149602224	149602225	GTGCCGCAGAGATCCACTCT	CCGTGGAGTGGAGCTGCTGG	-	-	-	-	-	CAMK2A	A8K161	NA	NA	Not found	NA	NA	NA
rs55976097	snp	SPLICE_SITE	1	T/C	-	-	-	-	149602280	149602280	AAGCACCCCGTGTGTGTCTT	CAGCTGAGGGACCAGGCTGG	-	-	-	-	-	CAMK2A	A8K161	NA	NA	Not found	NA	NA	NA
rs73281739	snp	REGULATORY_REGION	1	T/C	-	-	-	-	149602475	149602475	TGGAGGGGGTTACGTCGGGG	AGCTGCTGCCTTCAGCTCTG	-	-	-	-	-	CAMK2A	A8K161	NA	NA	Not found	NA	NA	NA
rs2241694	snp	SYNONYMOUS_CODING	1	A/G	2043	2043	-	-	149602608	149602608	CGTGTCTGGCACCGCCGGGA	GGCAAATGGCAGATCGTCCA	D	459	459	DAGGIPRTAQSEETRVWHRR	GKWQIVHFHRSGAPSVLPH	CAMK2A	A8K161	0.07798	rs4958468	Not found	NA	NA	NA
rs41287120	snp	SYNONYMOUS_CODING	1	G/A	2028	2028	-	-	149602623	149602623	CAGTCGGAGGAGACCCGTGT	TGGCACCGCCGGGATGGCAA	V	454	454	ITQYLDAGGIPRTAQSEETR	WHRRDGKWQIVHFHRSGAPS	CAMK2A	A8K161	NA	NA	Not found	NA	NA	NA
GA004753	snp	ESSENTIAL_SPLICE_SITE	1	A/C	-	-	-	-	149607753	149607753	CGATTCTATTTTGAAAACCG	GAGCAATTCCTTCTCTCTGT	-	-	-	-	-	CAMK2A	A8K161	NA	NA	nan	NA	NA	NA
GA022855	snp	ESSENTIAL_SPLICE_SITE	1	C/A	-	-	-	-	149607754	149607754	TCGATTCTATTTTGAAAACC	TGAGCAATTCCTTCTCTCTG	-	-	-	-	-	CAMK2A	A8K161	NA	NA	nan	NA	NA	NA
GA004754	snp	SPLICE_SITE	1	G/T	-	-	-	-	149618314	149618314	ATCTCCTGTATTCTCTTTGG	AGGAATCCTCAGAGAGCACC	-	-	-	-	-	CAMK2A	A8K161	NA	NA	nan	NA	NA	NA
rs55696902	snp	SYNONYMOUS_CODING	1	G/A	1629	1629	-	-	149624745	149624745	GGAGGGAAGAGTGGGGGAAA	AAGAAGAGCGATGGTGTGAA	N	321	321	GAILTTMLATRNFSGGKSGG	KKSDGVKESSESTNTTIEDE	CAMK2A	A8K161	NA	NA	Not found	NA	NA	NA
rs34518883	in-del	ESSENTIAL_SPLICE_SITE	1	-/C	-	-	-	-	149627379	149627378	GCCCTCTTCTTATGTCTTGC	AGGGAGCCATTCTCACCACG	-	-	-	-	-	CAMK2A	A8K161	NA	NA	Not found	NA	NA	NA
rs35495165	in-del	FRAMESHIFT_CODING	1	-/C	1502	1501	-	-	149629854	149629853	AGCACCGCTCCACCGTGGCA	TCCTGCATGCACAGACAGGA	-	279	279	RITAAEALKHPWISHRSTVA	CMHRQETVDCLKKFNARRKL	CAMK2A	A8K161	NA	NA	Not found	NA	NA	NA
GA004755	snp	ESSENTIAL_SPLICE_SITE	1	C/G	-	-	-	-	149630250	149630250	TTAAGCACCCCTGGATCTCG	TGAGCCTTCCTCAGCAGGAC	-	-	-	-	-	CAMK2A	A8K161	NA	NA	nan	NA	NA	NA
rs17854002	snp	NON_SYNONYMOUS_CODING	1	G/T	1333	1333	1	IPR011009,Superfamily,Kinase-like_dom;IPR000719,pfscan,Prot_kinase_cat_dom;IPR020635,Smart,Tyr_Pkinase_cat_dom;IPR002290,Smart,Ser/Thr_prot_kinase_dom;	149631339	149631339	AGGACCAGCACCGCCTGTAC	AGCAGATCAAAGCCGGCGCC	Q/K	223	223	LYILLVGYPPFWDEDQHRLY	QIKAGAYDFPSPEWDTVTPE	CAMK2A	A8K161	NA	NA	0	possibly damaging	NA	0.999999
rs11956781	snp	NON_SYNONYMOUS_CODING	1	T/A	1322	1322	1	IPR011009,Superfamily,Kinase-like_dom;IPR000719,pfscan,Prot_kinase_cat_dom;IPR020635,Smart,Tyr_Pkinase_cat_dom;IPR002290,Smart,Ser/Thr_prot_kinase_dom;	149631350	149631350	GTTCTGGGATGAGGACCAGC	CCGCCTGTACCAGCAGATCA	H/L	219	219	CGVILYILLVGYPPFWDEDQ	RLYQQIKAGAYDFPSPEWDT	CAMK2A	A8K161	NA	NA	0	probably damaging,possibly damaging	NA	-0.672536
rs2288799	snp	SPLICE_SITE	1	A/G	-	-	-	-	149631413	149631413	TGAAGGTTCTCTGGTCCTCT	TCCAGGGGTCATCCTGTACA	-	-	-	-	-	CAMK2A	A8K161	0.5	rs10463293	Not found	NA	NA	NA
rs55856831	snp	SYNONYMOUS_CODING	1	C/T	978	978	-	-	149636355	149636355	TTTGAAGATATCGTGGCCCG	GAGTATTACAGTGAGGCGGA	R	104	104	HHYLIFDLVTGGELFEDIVA	EYYSEADASHCIQQILEAVL	CAMK2A	A8K161	NA	NA	Not found	NA	NA	NA
rs73268710	snp	SYNONYMOUS_CODING	1	G/A	933	933	-	-	149637131	149637131	GGACACCACTACCTGATCTT	GACCTGTGAGTTTGGCCCCG	F	89	89	HPNIVRLHDSISEEGHHYLI	DLVTGGELFEDIVAREYYSE	CAMK2A	A8K161	NA	NA	Not found	NA	NA	NA
rs61732056	snp	NON_SYNONYMOUS_CODING	1	G/C	886	886	1	IPR011009,Superfamily,Kinase-like_dom;IPR000719,pfscan,Prot_kinase_cat_dom;IPR020635,Smart,Tyr_Pkinase_cat_dom;IPR002290,Smart,Ser/Thr_prot_kinase_dom;	149637178	149637178	GCCTTGCCCCGCCCACAGTC	GACTACATGACAGCATCTCA	R/G	74	74	HQKLEREARICRLLKHPNIV	LHDSISEEGHHYLIFDLVTG	CAMK2A	A8K161	NA	NA	Not found	NA	NA	NA
rs55877006	snp	SYNONYMOUS_CODING	1	G/C	861	861	-	-	149644541	149644541	CGTGAAGCCCGCATCTGCCG	CTGCTGAAGCACCCCAACAT	R	65	65	NTKKLSARDHQKLEREARIC	LLKHPNIVRLHDSISEEGHH	CAMK2A	A8K161	NA	NA	Not found	NA	NA	NA
GA022856	snp	SPLICE_SITE	1	G/C	-	-	-	-	149644581	149644581	TCACATGAGCCTCTGTGTTT	AGACCATCAGAAGCTGGAGC	-	-	-	-	-	CAMK2A	A8K161	NA	NA	nan	NA	NA	NA
rs2304042	snp	5PRIME_UTR	1	G/A	154	154	-	-	149644807	149644807	AGAATCATGGAAACGGAGGC	AGAGAGGGCGAGGGATGTGC	-	-	-	-	-	CAMK2A	A8K161	NA	NA	Not found	NA	NA	NA
rs75245941	snp	5PRIME_UTR	1	G/C	147	147	-	-	149644814	149644814	ACATTTAAGAATCATGGAAA	GGAGGCCAGAGAGGGCGAGG	-	-	-	-	-	CAMK2A	A8K161	NA	NA	Not found	NA	NA	NA
rs76054023	snp	5PRIME_UTR	1	C/G	105	105	-	-	149644856	149644856	AGGGCCTGAGGAACAGGCCT	GAGGAGTCTCGGAGAAGCCT	-	-	-	-	-	CAMK2A	A8K161	NA	NA	Not found	NA	NA	NA
rs10476934	snp	5PRIME_UTR	1	G/A	60	60	-	-	149644901	149644901	TCTGCTTGTAGAGGTGAAGT	GGCCATTTAGTCTGGCTAGA	-	-	-	-	-	CAMK2A	A8K161	NA	NA	Not found	NA	NA	NA
rs56178981	snp	SYNONYMOUS_CODING	1	G/A	819	819	-	-	149652632	149652632	AACACAAAGAAGCTGTCAGC	AGAGGTAGGTGCCTGATTTC	A	51	51	VKVLAGQEYAAKIINTKKLS	RDHQKLEREARICRLLKHPN	CAMK2A	A8K161	NA	NA	Not found	NA	NA	NA
rs6861622	snp	NON_SYNONYMOUS_CODING	1	T/A	694	694	1	-	149669161	149669161	CCATCACCTGCACCCGCTTC	CGGAAGAGTACCAGCTCTTC	T/S	10	10	HRSGAPSVLPH	EEYQLFEELGKGAFSVVRRC	CAMK2A	A8K161	NA	NA	0.05	benign	NA	0.999999
rs11539000	snp	5PRIME_UTR	1	G/T	630	630	-	-	149669225	149669225	CAGCGCCTCAGTCCTGGTCC	CCAGTCCCAAGCCTCACCTG	-	-	-	-	-	CAMK2A	A8K161	NA	NA	Not found	NA	NA	NA
rs873593	snp	5PRIME_UTR	1	C/T	384	384	-	-	149669471	149669471	GGCGTCCGAGAGCAGGTTTC	CAGTGGAAGGCAGGCAGGTG	-	-	-	-	-	CAMK2A	A8K161	NA	NA	Not found	NA	NA	NA
rs75877535	snp	REGULATORY_REGION	1	A/C	139	139	-	-	149669716	149669716	AATGCGGCACCCACTGGCTG	TACCATGGCAACTGCCTTTT	-	-	-	-	-	CAMK2A	A8K161	NA	NA	Not found	NA	NA	NA
rs873592	snp	5PRIME_UTR	1	G/A	99	99	-	-	149669756	149669756	GGTAACTGCATCCTGTCATT	GTTCCTGGGGACCATCCGGA	-	-	-	-	-	CAMK2A	A8K161	0.07798	rs10037049,rs17111118	Not found	NA	NA	NA
rs71586166	snp	REGULATORY_REGION	1	C/T	18	18	-	-	149669837	149669837	GCA	AACCCAGCTGTTGCCAGGGC	-	-	-	-	-	CAMK2A	A8K161	NA	NA	Not found	NA	NA	NA
rs73796397	snp	REGULATORY_REGION	1	G/T	13	13	-	-	149669842	149669842	TCTGTGCA	CTTAGAACCCAGCTGTTGCC	-	-	-	-	-	CAMK2A	A8K161	NA	NA	Not found	NA	NA	NA
rs9619202	snp	REGULATORY_REGION	1	T/C	-	-	-	-	31890765	31890765	CTAGCTATTATTATGTACTA	TATCTTCTAATCTTTCCCAA	-	-	-	-	-	SFI1	A8K8P3	NA	NA	Not found	NA	NA	NA
rs67628665	in-del	REGULATORY_REGION	1	ACT/-	-	-	-	-	31891053	31891055	GCTTACTAAATTATTTTAAA	ACTTGGCCACATTAAGTTCA	-	-	-	-	-	SFI1	A8K8P3	NA	NA	Not found	NA	NA	NA
rs57494913	in-del	REGULATORY_REGION	1	ACT/-	-	-	-	-	31891056	31891058	TACTAAATTATTTTAAAACT	TGGCCACATTAAGTTCAGAT	-	-	-	-	-	SFI1	A8K8P3	NA	NA	Not found	NA	NA	NA
rs11914234	snp	REGULATORY_REGION	1	C/G	-	-	-	-	31891927	31891927	AAAATTTAACAAAAAGAGTG	TTATTAATTACATTTTAAAA	-	-	-	-	-	SFI1	A8K8P3	NA	NA	Not found	NA	NA	NA
rs5998014	snp	REGULATORY_REGION	1	G/T	-	-	-	-	31892438	31892438	GCAAGCCCCGGGGTCTGGGC	GGGTGGTCCTCGTGCGCGCC	-	-	-	-	-	SFI1	A8K8P3	NA	NA	Not found	NA	NA	NA
rs9621272	snp	5PRIME_UTR	1	C/G	129	129	-	-	31893282	31893282	TGTAGCAAGCAGCCCTGCAC	GAGCAACTATTTTTTCAACA	-	-	-	-	-	SFI1	A8K8P3	NA	NA	Not found	NA	NA	NA
rs74334037	snp	STOP_GAINED	1	C/A	425	425	-	-	31904302	31904302	GCTCACTGAGAAGTGTATAT	AAGCCACAATTTCCATCAAA	S/*	11	11	RIQALRQALC	SHNFHQKVIKQRMEKKVDSR	SFI1	A8K8P3	NA	NA	Not found	NA	NA	NA
rs5749290	snp	NON_SYNONYMOUS_CODING	1	A/T	431	431	-	-	31904308	31904308	TGAGAAGTGTATATCAAGCC	CAATTTCCATCAAAAAGTGA	H/L	13	13	QALRQALC	NFHQKVIKQRMEKKVDSRYF	SFI1	A8K8P3	NA	NA	1	probably damaging	NA	NA
rs16989698	snp	NON_SYNONYMOUS_CODING	1	G/A	608	608	-	-	31924798	31924798	CAGTCATCTAGTGCAGTATC	TGGCACACATACTTGTACCC	R/H	72	72	SSASFGIRRELPSTSHLVQY	GTHTCTRQGRLRELRIRCVA	SFI1	A8K8P3	NA	NA	0.18	benign	benign	0.999999
rs78532674	snp	3PRIME_UTR	1	C/T	527	527	-	-	31926689	31926689	GCTGAGAGTACACAGCTACT	ACTCTGTTTACATTGGAGAA	-	-	-	-	-	SFI1	A8K8P3	NA	NA	Not found	NA	NA	NA
rs3818134	snp	3PRIME_UTR	1	C/T	563	563	-	-	31926725	31926725	GAGAAGGTTCAGGCATTTGC	GGCCATTTTAGGCAGGAAGA	-	-	-	-	-	SFI1	A8K8P3	0.289	rs4820983,rs5753686,rs738656	Not found	NA	NA	NA
rs5998031	snp	3PRIME_UTR	1	A/G	581	581	-	-	31926743	31926743	GCCGGCCATTTTAGGCAGGA	GAATAATATGAACAAAAGAA	-	-	-	-	-	SFI1	A8K8P3	NA	NA	Not found	NA	NA	NA
rs78730263	snp	SYNONYMOUS_CODING	1	C/T	804	804	-	-	31942919	31942919	GAGTGGTGGGTTTTCCAGCA	GAGTGGAAACTCTGTGTTCG	H	137	137	EQRLLRKVFEEWKEEWWVFQ	EWKLCVRADCHYRYYLYNLM	SFI1	A8K8P3	NA	NA	Not found	NA	NA	NA
rs16989753	snp	SYNONYMOUS_CODING	1	T/C	885	885	-	-	31946282	31946282	TTCCAGACGTGGAAGACCTA	GTGCGTCAGCAGCAGGAGAT	Y	164	164	RADCHYRYYLYNLMFQTWKT	VRQQQEMRNKYIRAEVHDAK	SFI1	A8K8P3	0.0367	rs16989274,rs16989760	Not found	NA	NA	NA
rs7511430	snp	NON_SYNONYMOUS_CODING	1	G/T	894	894	-	-	31946291	31946291	TGGAAGACCTATGTGCGTCA	CAGCAGGAGATGAGGAACAA	Q/H	167	167	CHYRYYLYNLMFQTWKTYVR	QQEMRNKYIRAEVHDAKQKM	SFI1	A8K8P3	NA	NA	0.19	benign,probably damaging	NA	-0.999999
rs61729922	snp	SYNONYMOUS_CODING	1	G/A	903	903	-	-	31946300	31946300	TATGTGCGTCAGCAGCAGGA	ATGAGGAACAAGTACATTAG	E	170	170	RYYLYNLMFQTWKTYVRQQQ	MRNKYIRAEVHDAKQKMRQA	SFI1	A8K8P3	NA	NA	Not found	NA	NA	NA
rs80102338	snp	SYNONYMOUS_CODING	1	A/G	948	948	-	-	31952938	31952938	GTGAATCTAGATGCAAAGCA	AAGATGCGACAGGCCTGGAA	Q	185	185	VRQQQEMRNKYIRAEVHDAK	KMRQAWKSWLIYVVVRRTKL	SFI1	A8K8P3	NA	NA	Not found	NA	NA	NA
rs77119180	snp	STOP_GAINED	1	A/T	949	949	-	-	31952939	31952939	TGAATCTAGATGCAAAGCAA	AGATGCGACAGGCCTGGAAG	K/*	186	186	RQQQEMRNKYIRAEVHDAKQ	MRQAWKSWLIYVVVRRTKLQ	SFI1	A8K8P3	NA	NA	Not found	NA	NA	NA
rs76914885	snp	NON_SYNONYMOUS_CODING	1	C/T	1252	1252	-	-	31969137	31969137	ATCATCAGCACTGGCAAAAA	GGAGATTTCTAAAGGCCTGG	R/W	287	287	VQKEKQKVVSAVKHHQHWQK	RFLKAWLEYLQVRRVKRQQN	SFI1	A8K8P3	NA	NA	Not found	NA	NA	NA
rs5753700	snp	NON_SYNONYMOUS_CODING	1	T/C	1357	1357	-	-	31971258	31971258	ATGTCACTGTGCTCCAGATA	ACTTCTGTGACTGGCAGCAG	Y/H	322	322	VKRQQNEMAERFHHVTVLQI	FCDWQQAWERRESLYAHHAQ	SFI1	A8K8P3	0.0367	NA	0.55	benign	benign	-0.341314
rs16989291	snp	NON_SYNONYMOUS_CODING	1	T/C	1381	1381	-	-	31971282	31971282	TCTGTGACTGGCAGCAGGCC	GGGAGCGGAGGGAGAGCTTG	W/R	330	330	AERFHHVTVLQIYFCDWQQA	ERRESLYAHHAQVEKLARKM	SFI1	A8K8P3	0.08716	NA	0	probably damaging	probably damaging	-0.999999
rs78295829	snp	NON_SYNONYMOUS_CODING	1	C/T	1450	1450	-	-	31971351	31971351	TGGCCAGGAAGATGGCCCTG	GGCGCGCCTTTACTCACTGG	R/W	353	353	RESLYAHHAQVEKLARKMAL	RAFTHWKHYMLLCAEEAAQF	SFI1	A8K8P3	NA	NA	Not found	NA	NA	NA
rs55894054	snp	SYNONYMOUS_CODING	1	T/C	1019	1019	-	-	31976299	31976299	AAAGACAATGTGACCCACGC	CATCTCCAGCAAATAAGAAG	A	246	246	HHRHSQLYFCFRALKDNVTH	HLQQIRRNLAHQQHGVTLLH	SFI1	A8K8P3	NA	NA	Not found	NA	NA	NA
rs738701	snp	SYNONYMOUS_CODING	1	T/G	1064	1064	-	-	31976344	31976344	CTTGCTCACCAGCAGCATGG	GTCACGGTGAGGGTTGTCTT	G	261	261	DNVTHAHLQQIRRNLAHQQH	VTLLHRFWNLWRSQIEQKKE	SFI1	A8K8P3	NA	NA	Not found	NA	NA	NA
rs66533146	in-del	SPLICE_SITE	1	-/GTTTTGTTTT	-	-	-	-	31983307	31983306	ATTTGTTTTGTTTTGTTTTT	GAGACAGGTTTCACTTTGTC	-	-	-	-	-	SFI1	A8K8P3	NA	NA	Not found	NA	NA	NA
rs11431150	in-del	3PRIME_UTR	1	T/-	300	300	-	-	31983479	31983479	TTGTGTTTTGTTTTTTTTTT	GTAGAGGTGGGGTGCCACCA	-	-	-	-	-	SFI1	A8K8P3	NA	NA	Not found	NA	NA	NA
rs7286496	snp	3PRIME_UTR	1	G/A	581	581	-	-	31983760	31983760	TGGGTATTCATTATACTGTC	GCTTCTACTTTTGTTTACAT	-	-	-	-	-	SFI1	A8K8P3	0.04587	rs1018488	Not found	NA	NA	NA
rs5753710	snp	ESSENTIAL_SPLICE_SITE	1	G/A	-	-	-	-	31985432	31985432	TTATTCATTCTTTTACTTTA	CTGCTACAGGCCAGAGCGGA	-	-	-	-	-	SFI1	A8K8P3	NA	NA	Not found	NA	NA	NA
rs2006771	snp	NON_SYNONYMOUS_CODING	1	G/A	1946	1946	-	-	31998612	31998612	GGCCATCCTTCACGCAGAGC	ACAGCTTCTGTATAGGTCTT	R/Q	518	518	KMFQHRENRLAERMAILHAE	QLLYRSWFMWHQQAAARHQE	SFI1	A8K8P3	0.4358	NA	0.76	benign	benign	0.999999
rs10586165	in-del	NON_SYNONYMOUS_CODING	1	ACC/-	2039	2041	-	-	31998705	31998707	AACAGTGGCCTGTGCCCACC	GCCACGGGCGGCTCAAGAAA	HR/R	549	550	HQQAAARHQEQEWQTVACAH	HGRLKKAFCLWRESAQGLRT	SFI1	A8K8P3	NA	NA	Not found	NA	NA	NA
rs4339045	snp	SYNONYMOUS_CODING	1	G/A	2058	2058	-	-	31998724	31998724	CACCGCCACGGGCGGCTCAA	AAAGCTTTCTGCCTCTGGAG	K	555	555	RHQEQEWQTVACAHHRHGRL	KAFCLWRESAQGLRTERTGR	SFI1	A8K8P3	NA	NA	Not found	NA	NA	NA
rs61742595	snp	SYNONYMOUS_CODING	1	C/T	2073	2073	-	-	31998739	31998739	CTCAAGAAAGCTTTCTGCCT	TGGAGGGAAAGTGCCCAAGG	L	560	560	EWQTVACAHHRHGRLKKAFC	WRESAQGLRTERTGRVRAAE	SFI1	A8K8P3	NA	NA	Not found	NA	NA	NA
rs61738369	snp	SYNONYMOUS_CODING	1	G/C	2253	2253	-	-	32000366	32000366	CACCACCAGCACAGCGTGCT	CACAGGGCGCTGCAGGCATG	L	620	620	LRGAERQKLMRADLHHQHSV	HRALQAWVTYQGRVRSILRE	SFI1	A8K8P3	NA	NA	Not found	NA	NA	NA
rs8142346	snp	SYNONYMOUS_CODING	1	G/A	2295	2295	-	-	32000872	32000872	CAGACTTACCAGGGCAGGGT	CGAAGCATCCTCCGGGAGGT	V	634	634	HHQHSVLHRALQAWVTYQGR	RSILREVAARESQHNRQLLR	SFI1	A8K8P3	NA	NA	Not found	NA	NA	NA
rs35047625	snp	NON_SYNONYMOUS_CODING	1	C/T	2353	2353	1	-	32000930	32000930	AGCACAACAGGCAGCTGCTG	GGTGAGTCTCCCGGGCGCCT	R/C	654	654	VRSILREVAARESQHNRQLL	GALRRWKENTMARVDEAKKT	SFI1	A8K8P3	NA	NA	Not found	NA	NA	0.999999
rs61744631	snp	NON_SYNONYMOUS_CODING	1	C/G	2392	2392	1	-	32002351	32002351	GGAAAGAGAACACCATGGCC	GAGTGGATGAAGCCAAAAAA	R/G	667	667	QHNRQLLRGALRRWKENTMA	VDEAKKTFQASTHYRRTICS	SFI1	A8K8P3	NA	NA	Not found	NA	NA	NA
rs61730168	snp	SYNONYMOUS_CODING	1	C/G	2466	2466	-	-	32003931	32003931	GCCTGCCCATAGGTCCTGGT	CAGTGGCGGGAAGCTGTGTC	V	691	691	AKKTFQASTHYRRTICSKVL	QWREAVSVQMYYRQQEDCAI	SFI1	A8K8P3	NA	NA	Not found	NA	NA	NA
rs9621295	snp	NON_SYNONYMOUS_CODING	1	G/A	2579	2579	-	-	32007153	32007153	TCTGCGGACCTGGTTTCAGC	CTGGTGGGACTGCAGCCGGA	R/H	729	729	CAIWEAQKVLDRGCLRTWFQ	WWDCSRRSAQQRLQLERAVQ	SFI1	A8K8P3	NA	NA	Not found	benign	NA	0.999999
rs61743940	snp	NON_SYNONYMOUS_CODING	1	A/T	2690	2690	-	-	32007264	32007264	GCTGGCCCGGTGGAAGACGC	CCATCTGCAGTGTGTCAGGA	H/L	766	766	RAVQHHHRQLLLEGLARWKT	HLQCVRKRLLHRQSTQLLAQ	SFI1	A8K8P3	NA	NA	Not found	NA	NA	NA
rs71331296	snp	NON_SYNONYMOUS_CODING	1	G/A	3263	3263	-	-	32009808	32009808	GCCTCTGGGAGCTCTGGGCC	CCTGGCTGCTGAGGAGCCCC	R/H	957	957	GDGTLETKRPQASRPLGALG	LAAEEPHALELNTAHSARKQ	SFI1	A8K8P3	NA	NA	Not found	NA	NA	NA
rs61742933	snp	SYNONYMOUS_CODING	1	G/A	3525	3525	-	-	32011190	32011190	GGCCCGAAGCAGCCCCCGAC	GCAAGCACAGGCCCGGAGCT	T	1044	1044	VPHSPLPGALSSAPGPKQPP	ASTGPELLLLPLSSFMPCGA	SFI1	A8K8P3	NA	NA	Not found	NA	NA	NA
rs12171042	snp	NON_SYNONYMOUS_CODING	1	T/C	3560	3560	-	-	32011225	32011225	GGAGCTGCTGCTGCTGCCTC	TTCCTCCTTCATGCCCTGCG	L/P	1056	1056	APGPKQPPTASTGPELLLLP	SSFMPCGAAAPARVSAQRAT	SFI1	A8K8P3	0.289	rs2295251,rs9956	0.09	benign	benign	0.999999
rs35281960	in-del	FRAMESHIFT_CODING	1	C/-	3574	3574	-	-	32011239	32011239	TGCCTCTTTCCTCCTTCATG	CCTGCGGGGCGGCTGCACCA	-	1061	1061	QPPTASTGPELLLLPLSSFM	CGAAAPARVSAQRATPRDKP	SFI1	A8K8P3	NA	NA	1	NA	NA	NA
rs35713163	in-del	FRAMESHIFT_CODING	1	C/-	3634	3634	-	-	32012764	32012764	GGGCTACTCCTAGGGATAAG	CCCCGGTCCCCTCATCCCTG	-	1081	1081	PCGAAAPARVSAQRATPRDK	PVPSSLASVPDPHLLLPGDF	SFI1	A8K8P3	NA	NA	1	NA	NA	NA
rs55735011	snp	SYNONYMOUS_CODING	1	G/A	3873	3873	-	-	32014161	32014161	GAGCTGAACAGAGAGGAGCC	GGGCCTGAGGACCAGGAAGT	P	1160	1160	WSCRRQASSLRRWLELNREE	GPEDQEVEQQVQKELEQVEM	SFI1	A8K8P3	NA	NA	Not found	NA	NA	NA
rs73881394	snp	SPLICE_SITE	1	C/T	-	-	-	-	32014296	32014296	CTGCCTGTCCCTCCATGGCC	CAGGTGGAAATGCAGATCCA	-	-	-	-	-	SFI1	A8K8P3	NA	NA	Not found	NA	NA	NA
rs5753728	snp	STOP_LOST	1	G/C	4029	4029	-	-	32014404	32014404	CTGCGGCAGGCCCTGTGCTA	CGTGTTCGCACCAGGAACGC	*/Y	1212	1212	QRQPIGACVARIQALRQALC	-	SFI1	A8K8P3	NA	NA	Not found	NA	NA	NA
rs15086	snp	3PRIME_UTR	1	G/A	3995	3995	-	-	32014565	32014565	ACTTTTCATACAAAAATACT	TGCTACT	-	-	-	-	-	SFI1	A8K8P3	NA	NA	Not found	NA	NA	NA
rs12526265	snp	5PRIME_UTR	1	G/T	38	38	-	-	80713641	80713641	CGGCAGAGCCTCGCACCCGC	AAGATTATTACTAGGGAGAT	-	-	-	-	-	TTK	A8K8U5	NA	NA	Not found	NA	NA	NA
rs34758583	in-del	5PRIME_UTR	1	G/-	74	74	-	-	80713677	80713677	GAGATGTTTTTACCCCTGAG	ACACCTGAGCCCTTAAGTGG	-	-	-	-	-	TTK	A8K8U5	NA	NA	Not found	NA	NA	NA
rs16891400	snp	5PRIME_UTR	1	G/A	119	119	-	-	80713722	80713722	GGCTTCGAGGGAGGGGGGCC	ATAAGGCGACTTCAGACAGG	-	-	-	-	-	TTK	A8K8U5	NA	NA	Not found	NA	NA	NA
rs2295838	snp	5PRIME_UTR	1	C/T	358	358	-	-	80713961	80713961	CTAAGCCAGGCTGTGAGAAC	GCGGGAAACGAAGGAGAAGG	-	-	-	-	-	TTK	A8K8U5	0.2936	rs1897870	Not found	NA	NA	NA
rs73747959	snp	REGULATORY_REGION	1	T/C	380	380	-	-	80713983	80713983	CGGGAAACGAAGGAGAAGGG	GGCGGTGGGGTCAGTAAAGG	-	-	-	-	-	TTK	A8K8U5	NA	NA	Not found	NA	NA	NA
rs240218	snp	5PRIME_UTR	1	G/A	482	482	-	-	80714085	80714085	TCCTCTCACTGGGTAGGTTT	CTCGGGAGTGGCTACCTCCC	-	-	-	-	-	TTK	A8K8U5	0.4541	rs239560	Not found	NA	NA	NA
rs79212871	snp	5PRIME_UTR	1	A/C	503	503	-	-	80714106	80714106	CTCGGGAGTGGCTACCTCCC	GGCAAAAATTCGGCCTGGTT	-	-	-	-	-	TTK	A8K8U5	NA	NA	Not found	NA	NA	NA
rs45570634	snp	5PRIME_UTR	1	C/A	537	537	-	-	80714140	80714140	CCTGGTTAAACTGGAAAGAC	AGGAAAGCCCGCCCACGGGC	-	-	-	-	-	TTK	A8K8U5	NA	NA	Not found	NA	NA	NA
rs45437302	snp	5PRIME_UTR	1	C/G	589	589	-	-	80714192	80714192	GCCTGCAAAGTGCCAGCACC	TACCAACCCAGGCGCCGCAC	-	-	-	-	-	TTK	A8K8U5	NA	NA	Not found	NA	NA	NA
rs465480	snp	5PRIME_UTR	1	G/C	610	610	-	-	80714213	80714213	TACCAACCCAGGCGCCGCAC	GGTGGGGTCGCGGCCGCAGG	-	-	-	-	-	TTK	A8K8U5	NA	NA	Not found	NA	NA	NA
rs465483	snp	5PRIME_UTR	1	G/T	630	630	-	-	80714233	80714233	GGGTGGGGTCGCGGCCGCAG	CTCTTCCGGGGCGGGCCTAG	-	-	-	-	-	TTK	A8K8U5	NA	NA	Not found	NA	NA	NA
rs45452496	snp	5PRIME_UTR	1	C/T	673	673	-	-	80714276	80714276	TGACGCAGGAGGAGGGGCGG	CCCCGTCGCACAAGAACCAA	-	-	-	-	-	TTK	A8K8U5	NA	NA	Not found	NA	NA	NA
rs187066	snp	5PRIME_UTR	1	T/C	785	785	-	-	80714388	80714388	AACGTGTTTGCGGAAAGGAG	TTGGGTTCCATCTTTTCATT	-	-	-	-	-	TTK	A8K8U5	0.004587	rs239557,rs240227	Not found	NA	NA	NA
rs192130	snp	5PRIME_UTR	1	T/C	69	69	-	-	80714495	80714495	GCAGCCGGTGTAGGGGCTCA	TGTTAGCGCTGGTCGGTGAG	-	-	-	-	-	TTK	A8K8U5	NA	NA	Not found	NA	NA	NA
rs2295839	snp	REGULATORY_REGION	1	G/T	-	-	-	-	80714510	80714510	GCTCATTGTTAGCGCTGGTC	GTGAGGGGTGGGGCGAGGTG	-	-	-	-	-	TTK	A8K8U5	0.05046	NA	Not found	NA	NA	NA
rs45441206	snp	SPLICE_SITE	1	G/C	-	-	-	-	80714553	80714553	GGCAGCTCGGAGCCAGGTAT	CGACGCGGCTAAACGAGCTG	-	-	-	-	-	TTK	A8K8U5	NA	NA	Not found	NA	NA	NA
rs240226	snp	NON_SYNONYMOUS_CODING	1	T/G	222	222	-	-	80715838	80715838	TTAGAATGCAGGCTACATGA	GGCAGGGTTTTTGTCTGTTA	D/E	52	52	LTDELSLNKISADTTECRLH	GRVFVCYIHRTLNGVWHMIT	TTK	A8K8U5	NA	NA	Not found	NA	NA	NA
rs2230513	snp	NON_SYNONYMOUS_CODING	1	C/T	1119	1119	1	IPR013212,Smart,Mad3_BUB1_I;	80717676	80717676	TTACAGTCAAGCAATTGAAG	GCTTCCCCCAGATAAATATG	A/V	97	97	VPLSDALLNKLIGRYSQAIE	LPPDKYGQNESFARIQVRFA	TTK	A8K8U5	0.004854	NA	0.27	benign	benign	0.074877
rs56051245	snp	NON_SYNONYMOUS_CODING	1	G/A	1148	1148	1	IPR013212,Smart,Mad3_BUB1_I;	80717705	80717705	CAGATAAATATGGCCAAAAT	AGAGTTTTGCTAGAATTCAA	E/K	107	107	LIGRYSQAIEALPPDKYGQN	SFARIQVRFAELKAIQEPDD	TTK	A8K8U5	NA	NA	0	NA	NA	NA
rs56195800	snp	SYNONYMOUS_CODING	1	T/C	1336	1336	-	-	80720568	80720568	AAACAACTTCTTCAAAAAGC	GTAGAACGTGGAGCAGTACC	A	169	169	FAQFELSQGNVKKSKQLLQK	VERGAVPLEMLEIALRNLNL	TTK	A8K8U5	NA	NA	Not found	NA	NA	NA
rs239559	snp	SPLICE_SITE	1	G/C	-	-	-	-	80721523	80721523	TAACAAAACTAAACAGGTAA	TTACTTTCAATCTGCTTGAT	-	-	-	-	-	TTK	A8K8U5	NA	NA	Not found	NA	NA	NA
rs34662763	in-del	FRAMESHIFT_CODING	1	-/C	1654	1653	-	-	80721626	80721625	TGCCCATTTGGAAGAGTCCC	AGTTAACCTTCTAAATAGCC	-	275	275	YRNSLRQTNKTKQSCPFGRV	VNLLNSPDCDVKTDDSVVPC	TTK	A8K8U5	NA	NA	1	NA	NA	NA
rs61735783	snp	NON_SYNONYMOUS_CODING	1	C/G	1895	1895	-	-	80724261	80724261	TTATTACTGATTCAATAACC	TGAAGAATAAAACGGAATCA	L/V	356	356	KEPLVSDEKSSELIITDSIT	KNKTESSLLAKLEETKEYQE	TTK	A8K8U5	NA	NA	Not found	NA	NA	NA
rs61735782	snp	NON_SYNONYMOUS_CODING	1	A/G	2015	2015	-	-	80732118	80732118	CTAAGAGAAAGTCAGAGTGT	TTAACCAGAATCCTGCTGCA	I/V	396	396	EPEVPESNQKQWQSKRKSEC	NQNPAASSNHWQIPELARKV	TTK	A8K8U5	NA	NA	Not found	NA	NA	NA
rs56270911	snp	SYNONYMOUS_CODING	1	A/C	2035	2035	-	-	80732138	80732138	ATTAACCAGAATCCTGCTGC	TCTTCAAATCACTGGCAGAT	A	402	402	SNQKQWQSKRKSECINQNPA	SSNHWQIPELARKVNTEKHT	TTK	A8K8U5	NA	NA	Not found	NA	NA	NA
rs16891423	snp	SYNONYMOUS_CODING	1	G/A	2059	2059	-	-	80732162	80732162	TCAAATCACTGGCAGATTCC	GAGTTAGCCCGAAAAGTTAA	P	410	410	KRKSECINQNPAASSNHWQI	ELARKVNTEKHTTFEQPVFS	TTK	A8K8U5	NA	NA	Not found	NA	NA	NA
rs1801379	snp	SYNONYMOUS_CODING	1	A/G	2071	2071	-	-	80732174	80732174	CAGATTCCGGAGTTAGCCCG	AAAGTTAATACAGAGGTAAC	R	414	414	ECINQNPAASSNHWQIPELA	KVNTEKHTTFEQPVFSVSKQ	TTK	A8K8U5	NA	NA	Not found	NA	NA	NA
rs74677005	snp	STOP_GAINED	1	C/A	2124	2124	-	-	80736135	80736135	GCAACCTGTCTTTTCAGTTT	AAAACAGTCACCACCAATAT	S/*	432	432	LARKVNTEKHTTFEQPVFSV	KQSPPISTSKWFDPKSICKT	TTK	A8K8U5	NA	NA	Not found	NA	NA	NA
rs2230510	snp	SYNONYMOUS_CODING	1	A/C/G	2137	2137	-	-	80736148	80736148	TCAGTTTCAAAACAGTCACC	CCAATATCAACATCTAAATG	P	436	436	VNTEKHTTFEQPVFSVSKQS	PISTSKWFDPKSICKTPSSN	TTK	A8K8U5	NA	NA	Not found	NA	NA	NA
rs56007972	snp	NON_SYNONYMOUS_CODING	1	A/T	2370	2370	1	-	80741206	80741206	TTTAGCATCTTCTTCAGCAA	TGAATGCATTTCGGTTAAAG	N/I	514	514	QHQILATPLQNLQVLASSSA	ECISVKGRIYSILKQIGSGG	TTK	A8K8U5	NA	NA	0	NA	NA	NA
rs1801465	snp	SYNONYMOUS_CODING	1	A/T	2407	2407	-	-	80741243	80741243	AAAGGAAGAATTTATTCCAT	TTAAAGCAGATAGGAAGTGG	I	526	526	QVLASSSANECISVKGRIYS	LKQIGSGGSSKVFQVLNEKK	TTK	A8K8U5	NA	NA	Not found	NA	NA	NA
rs55988913	snp	NON_SYNONYMOUS_CODING	1	T/C	2486	2486	1	IPR020635,Smart,Tyr_Pkinase_cat_dom;IPR002290,Smart,Ser/Thr_prot_kinase_dom;IPR017442,Pfam,Se/Thr_prot_kinase-like_dom;IPR000719,pfscan,Prot_kinase_cat_dom;IPR011009,Superfamily,Kinase-like_dom;	80744747	80744747	AACAGATATATGCTATAAAA	ATGTGAACTTAGAAGAAGCA	Y/H	553	553	GGSSKVFQVLNEKKQIYAIK	VNLEEADNQTLDSYRNEIAY	TTK	A8K8U5	NA	NA	0.22	NA	NA	NA
rs61738280	snp	NON_SYNONYMOUS_CODING	1	A/G	2570	2570	1	IPR020635,Smart,Tyr_Pkinase_cat_dom;IPR002290,Smart,Ser/Thr_prot_kinase_dom;IPR017442,Pfam,Se/Thr_prot_kinase-like_dom;IPR000719,pfscan,Prot_kinase_cat_dom;IPR011009,Superfamily,Kinase-like_dom;	80744831	80744831	TGAATAAACTACAACAACAC	GTGATAAGATCATCCGACTT	S/G	581	581	NQTLDSYRNEIAYLNKLQQH	DKIIRLYDYEITDQYIYMVM	TTK	A8K8U5	NA	NA	Not found	NA	NA	NA
rs55951238	snp	NON_SYNONYMOUS_CODING	1	A/C	2574	2574	1	IPR020635,Smart,Tyr_Pkinase_cat_dom;IPR002290,Smart,Ser/Thr_prot_kinase_dom;IPR017442,Pfam,Se/Thr_prot_kinase-like_dom;IPR000719,pfscan,Prot_kinase_cat_dom;IPR011009,Superfamily,Kinase-like_dom;	80744835	80744835	TAAACTACAACAACACAGTG	TAAGATCATCCGACTTTATG	D/A	582	582	QTLDSYRNEIAYLNKLQQHS	KIIRLYDYEITDQYIYMVME	TTK	A8K8U5	NA	NA	0.01	NA	NA	NA
rs55918562	snp	SYNONYMOUS_CODING	1	T/C	2638	2638	-	-	80745022	80745022	ATCTACATGGTAATGGAGTG	GGAAATATTGATCTTAATAG	C	603	603	KIIRLYDYEITDQYIYMVME	GNIDLNSWLKKKKSIDPWER	TTK	A8K8U5	NA	NA	Not found	NA	NA	NA
rs1801351	snp	NON_SYNONYMOUS_CODING	1	A/G	2667	2667	1	IPR020635,Smart,Tyr_Pkinase_cat_dom;IPR002290,Smart,Ser/Thr_prot_kinase_dom;IPR017442,Pfam,Se/Thr_prot_kinase-like_dom;IPR000719,pfscan,Prot_kinase_cat_dom;IPR011009,Superfamily,Kinase-like_dom;	80745051	80745051	TGATCTTAATAGTTGGCTTA	AAAGAAAAAATCCATTGATC	K/R	613	613	TDQYIYMVMECGNIDLNSWL	KKKSIDPWERKSYWKNMLEA	TTK	A8K8U5	NA	NA	0.56	benign	NA	0.427966
rs57363908	snp	NON_SYNONYMOUS_CODING	1	G/A	2867	2867	1	IPR020635,Smart,Tyr_Pkinase_cat_dom;IPR002290,Smart,Ser/Thr_prot_kinase_dom;IPR017442,Pfam,Se/Thr_prot_kinase-like_dom;IPR000719,pfscan,Prot_kinase_cat_dom;IPR011009,Superfamily,Kinase-like_dom;	80746308	80746308	ATACAACAAGTGTTGTTAAA	ATTCTCAGGTAAGACTTAAT	D/N	680	680	KLIDFGIANQMQPDTTSVVK	SQVGTVNYMPPEAIKDMSSS	TTK	A8K8U5	NA	NA	0	NA	NA	NA
rs2230512	snp	NON_SYNONYMOUS_CODING	1	G/A	3098	3098	1	IPR002290,Smart,Ser/Thr_prot_kinase_dom;IPR017442,Pfam,Se/Thr_prot_kinase-like_dom;IPR000719,pfscan,Prot_kinase_cat_dom;IPR011009,Superfamily,Kinase-like_dom;	80749554	80749554	ATCATGAAATTGAATTTCCC	ATATTCCAGAGAAAGATCTT	D/N	757	757	INQISKLHAIIDPNHEIEFP	IPEKDLQDVLKCCLKRDPKQ	TTK	A8K8U5	NA	NA	0.24	benign	benign	0.999999
rs17849351	snp	NON_SYNONYMOUS_CODING	1	C/A	3192	3192	1	IPR002290,Smart,Ser/Thr_prot_kinase_dom;IPR017442,Pfam,Se/Thr_prot_kinase-like_dom;IPR000719,pfscan,Prot_kinase_cat_dom;IPR011009,Superfamily,Kinase-like_dom;	80749971	80749971	TCCTGAGCTCCTGGCTCATC	ATATGTTCAAATTCAAACTC	P/Q	788	788	KCCLKRDPKQRISIPELLAH	YVQIQTHPVNQMAKGTTEEM	TTK	A8K8U5	NA	NA	0.01	probably damaging	NA	-0.999999
rs1801460	snp	SYNONYMOUS_CODING	1	A/C	3193	3193	-	-	80749972	80749972	CCTGAGCTCCTGGCTCATCC	TATGTTCAAATTCAAACTCA	P	788	788	KCCLKRDPKQRISIPELLAH	YVQIQTHPVNQMAKGTTEEM	TTK	A8K8U5	NA	NA	Not found	NA	NA	NA
rs55901486	snp	NON_SYNONYMOUS_CODING	1	G/A	3279	3279	1	-	80750383	80750383	TGTTCTGGGCCAACTTGTTG	TCTGAATTCTCCTAACTCCA	G/D	817	817	VNQMAKGTTEEMKYVLGQLV	LNSPNSILKAAKTLYEHYSG	TTK	A8K8U5	NA	NA	0.12	NA	NA	NA
rs61735784	snp	NON_SYNONYMOUS_CODING	1	A/C	3293	3293	1	-	80750397	80750397	TTGTTGGTCTGAATTCTCCT	ACTCCATTTTGAAAGCTGCT	N/H	822	822	KGTTEEMKYVLGQLVGLNSP	SILKAAKTLYEHYSGGESHN	TTK	A8K8U5	NA	NA	Not found	NA	NA	NA
rs17254634	snp	3PRIME_UTR	1	G/A	3423	3423	-	-	80751942	80751942	TGCAGTTATTCGTAATGTCA	ATACCACCTATAAAATATAT	-	-	-	-	-	TTK	A8K8U5	0.1343	NA	Not found	NA	NA	NA
rs75507435	snp	3PRIME_UTR	1	G/A	3552	3552	-	-	80752071	80752071	ATTATCTTTAAAAGAAAACT	TAAAAATAGCAACCACTTAT	-	-	-	-	-	TTK	A8K8U5	NA	NA	Not found	NA	NA	NA
rs17176133	snp	3PRIME_UTR	1	C/T	3575	3575	-	-	80752094	80752094	AAAATAGCAACCACTTATGG	ACTGTATATATTGTAGACTT	-	-	-	-	-	TTK	A8K8U5	NA	NA	Not found	NA	NA	NA
rs1535421	snp	3PRIME_UTR	1	T/C	3587	3587	-	-	80752106	80752106	ACTTATGGCACTGTATATAT	GTAGACTTGTTTTCTCTGTT	-	-	-	-	-	TTK	A8K8U5	NA	NA	Not found	NA	NA	NA
rs35683233	in-del	REGULATORY_REGION	1	G/-	-	-	-	-	104154260	104154260	CTCCGGGGGGCCGAGAAGGG	CTTTCCCGGCCCTGAGCCCT	-	-	-	-	-	NFKB2	A8K9D9	NA	NA	Not found	NA	NA	NA
rs11574843	snp	5PRIME_UTR	1	G/A	48	48	-	-	104154276	104154276	AGGGGCTTTCCCGGCCCTGA	CCCTGCTGGCAGGCGAGGTG	-	-	-	-	-	NFKB2	A8K9D9	NA	NA	Not found	NA	NA	NA
rs17114509	in-del	5PRIME_UTR	1	G/-	98	98	-	-	104154326	104154326	GTCCCAGGTGGGTCGGGCGC	GAGAGAAGCCGCAACCAGAG	-	-	-	-	-	NFKB2	A8K9D9	NA	NA	Not found	NA	NA	NA
rs3833904	in-del	5PRIME_UTR	1	G/-	99	99	-	-	104154327	104154327	TCCCAGGTGGGTCGGGCGCG	AGAGAAGCCGCAACCAGAGC	-	-	-	-	-	NFKB2	A8K9D9	NA	NA	Not found	NA	NA	NA
rs17114512	snp	5PRIME_UTR	1	C/A	119	119	-	-	104154347	104154347	GAGAGAAGCCGCAACCAGAG	CGCCGCCACGGTGAGTGGCT	-	-	-	-	-	NFKB2	A8K9D9	NA	NA	Not found	NA	NA	NA
rs56117791	snp	5PRIME_UTR	1	G/A	126	126	-	-	104154479	104154479	ACAGCCGGAAAGGGCGCGCA	GCGACGACACTCGGATCCAC	-	-	-	-	-	NFKB2	A8K9D9	NA	NA	Not found	NA	NA	NA
rs11574844	snp	5PRIME_UTR	1	G/A	139	139	-	-	104154492	104154492	GCGCGCAGGCGACGACACTC	GATCCACGTCGACACCGTTG	-	-	-	-	-	NFKB2	A8K9D9	NA	NA	Not found	NA	NA	NA
rs60757928	snp	5PRIME_UTR	1	G/T	171	171	-	-	104154524	104154524	ACACCGTTGTACAAAGATAC	CGGACCCGTACGTACACCTG	-	-	-	-	-	NFKB2	A8K9D9	NA	NA	Not found	NA	NA	NA
rs45581936	snp	NON_SYNONYMOUS_CODING	1	G/A	290	290	-	-	104156028	104156028	AGGGTCTGGATGGTATTATT	AATATGATGATTTCAAATTG	E/K	14	14	HPQPQVH	YDDFKLNSSIVEPKEPAPET	NFKB2	A8K9D9	NA	NA	0.17	NA	NA	NA
rs34925126	in-del	FRAMESHIFT_CODING	1	-/C	320	319	-	-	104156058	104156057	ATTTCAAATTGAACTCCTCC	ATTGTGGAACCCAAGGAGCC	-	24	23	CYNPGLDGIIEYDDFKLNSS	IVEPKEPAPETADGPYLVIV	NFKB2	A8K9D9	NA	NA	Not found	NA	NA	NA
rs55877362	snp	NON_SYNONYMOUS_CODING	1	G/A	347	347	-	-	104156085	104156085	AACCCAAGGAGCCAGCCCCA	AAACAGGTCAGCAAGTTCAC	E/K	33	33	IEYDDFKLNSSIVEPKEPAP	TADGPYLVIVEQPKQRGFRF	NFKB2	A8K9D9	NA	NA	0.05	NA	NA	NA
rs45586935	snp	SPLICE_SITE	1	G/A	751	751	-	-	104157164	104157164	TCTAGGCCCCAGGGCCTTAC	GGTATGGGTGCAGGGGGTGG	T	167	167	MGTMIQKLQRQRLRSRPQGL	EAEQRELEQEAKELKKVMDL	NFKB2	A8K9D9	NA	NA	Not found	NA	NA	NA
rs3188993	snp	NON_SYNONYMOUS_CODING	1	T/C	888	888	1	IPR011539,pfscan,RHD;IPR000451,Prints,NF_Rel_dor;IPR011539,Pfam,RHD;	104157419	104157419	CCTGCCCCTGAAGCCAGTCA	CTCCCAGCCCATCCATGACA	I/T	213	213	RFSAFLRASDGSFSLPLKPV	SQPIHDSKSPGASNLKISRM	NFKB2	A8K9D9	NA	NA	0.09	NA	NA	-0.579166
rs11550592	snp	NON_SYNONYMOUS_CODING	1	G/T	1119	1119	1	IPR002909,Pfam,IPT_TIG_rcpt;IPR002909,Smart,IPT_TIG_rcpt;IPR000451,Prints,NF_Rel_dor;	104158158	104158158	CCAGTATGCCATTGTGTTCC	GACACCCCCCTATCACAAGA	R/L	290	290	WQAFGDFSPTDVHKQYAIVF	TPPYHKMKIERPVTVFLQLK	NFKB2	A8K9D9	NA	NA	0	NA	NA	-0.999999
rs2295587	snp	SYNONYMOUS_CODING	1	C/T	1228	1228	-	-	104158267	104158267	TCCAAACAGTTCACCTATTA	CCTCTGGTGGAAGGTGGAGC	Y	326	326	FLQLKRKRGGDVSDSKQFTY	PLVEDKEEVQRKRRKALPTF	NFKB2	A8K9D9	NA	NA	Not found	NA	NA	NA
rs45580031	snp	NON_SYNONYMOUS_CODING	1	G/C	1301	1301	-	-	104158555	104158555	CCACCTTCTCCCAGCCCTTC	GGGGTGGCTCCCACATGGGT	G/R	351	351	DKEEVQRKRRKALPTFSQPF	GGSHMGGGSGGAAGGYGGAG	NFKB2	A8K9D9	NA	NA	0	NA	NA	0.999999
rs1048961	snp	NON_SYNONYMOUS_CODING	1	G/T	1399	1399	-	-	104158702	104158702	TGGGGGAGGCCGGGCGTGGT	GCTCACGCCTGTAATCCAGC	G/C	400	400	GGVKVREAVEEKNLGEAGRG	SRL	NFKB2	A8K9D9	NA	NA	Not found	NA	NA	NA
rs11574847	snp	SYNONYMOUS_CODING	1	C/T	1384	1384	-	-	104159061	104159061	ACAGGTGGCAGCCTCGGTTT	TTCCCCTCCTCCCTGGCCTA	F	378	378	GGSGGAAGGYGGAGGGGSLG	FPSSLAYSPYQSGAGPMGCY	NFKB2	A8K9D9	NA	NA	Not found	NA	NA	NA
rs11574848	snp	NON_SYNONYMOUS_CODING	1	C/G	1425	1425	1	,Seg,;	104159102	104159102	CAGCCCCTACCAGTCCGGCG	GGGCCCCATGGGCTGCTACC	A/G	392	392	GGGSLGFFPSSLAYSPYQSG	GPMGCYPGGGGGAQMAATVP	NFKB2	A8K9D9	NA	NA	0.15	NA	benign	0.486557
rs55847683	snp	SYNONYMOUS_CODING	1	G/T	1462	1462	-	-	104159139	104159139	TACCCGGGAGGCGGGGGCGG	GCGCAGATGGCCGCCACGGT	G	404	404	AYSPYQSGAGPMGCYPGGGG	AQMAATVPSRDSGEEAAEPS	NFKB2	A8K9D9	NA	NA	Not found	NA	NA	NA
rs4919633	snp	SYNONYMOUS_CODING	1	A/G	1519	1519	-	-	104159196	104159196	GGGGAGGAAGCCGCGGAGCC	AGCGCCCCCTCCAGGACCCC	P	423	423	GGAQMAATVPSRDSGEEAAE	SAPSRTPQCEPQAPEMLQRA	NFKB2	A8K9D9	NA	NA	Not found	NA	NA	NA
rs45471103	snp	NON_SYNONYMOUS_CODING	1	G/C	1604	1604	1	-	104159360	104159360	AGTACAACGCGCGCCTGTTC	GCCTGGCGCAGCGCAGCGCC	G/R	452	452	CEPQAPEMLQRAREYNARLF	LAQRSARALLDYGVTADARA	NFKB2	A8K9D9	NA	NA	0.08	NA	NA	NA
GA027211	snp	ESSENTIAL_SPLICE_SITE	1	G/C	-	-	-	-	104159836	104159836	CTCTCGCTCCCCAACCCCCA	ACCACTGCACCTAGCCATCA	-	-	-	-	-	NFKB2	A8K9D9	NA	NA	nan	NA	NA	NA
rs34916280	snp	SYNONYMOUS_CODING	1	C/A	1858	1858	-	-	104160058	104160058	CCCCTGCACCTGGCGGTGAT	ACGGGGCAGACGAGTGTGGT	I	536	536	DLGVVNLTNHLHQTPLHLAV	TGQTSVVSFLLRVGADPALL	NFKB2	A8K9D9	NA	NA	Not found	NA	NA	NA
rs45454603	snp	SYNONYMOUS_CODING	1	G/A	1870	1870	-	-	104160070	104160070	GCGGTGATCACGGGGCAGAC	AGTGTGGTGAGCTTTCTGCT	T	540	540	VNLTNHLHQTPLHLAVITGQ	SVVSFLLRVGADPALLDRHG	NFKB2	A8K9D9	NA	NA	Not found	NA	NA	NA
rs4919634	snp	SYNONYMOUS_CODING	1	A/G	2071	2071	-	-	104160434	104160434	CTGTATCCAGTACACCTGGC	GTCCGAGCCCGAAGCCCTGA	A	607	607	PAVPQLLHMPDFEGLYPVHL	VRARSPECLDLLVDSGAEVE	NFKB2	A8K9D9	NA	NA	Not found	NA	NA	NA
rs17849676	snp	SYNONYMOUS_CODING	1	A/T	2137	2137	-	-	104160500	104160500	GGGGCTGAAGTGGAGGCCAC	GAGCGGCAGGGGGGACGAAC	T	629	629	RARSPECLDLLVDSGAEVEA	ERQGGRTALHLATEMEELGL	NFKB2	A8K9D9	NA	NA	Not found	NA	NA	NA
rs11574851	snp	SYNONYMOUS_CODING	1	C/T	2344	2344	-	-	104160959	104160959	GCTGACATCCATGCTGAAAA	GAGGAGCCCCTGTGCCCACT	N	698	698	LGYPTLTRLLLKAGADIHAE	EEPLCPLPSPPTSDSDSDSE	NFKB2	A8K9D9	0.06019	NA	Not found	NA	NA	NA
rs11191279	snp	SYNONYMOUS_CODING	1	C/T	2489	2489	-	-	104161221	104161221	CCCAGGTGAAGACCTTGCTG	TAAATGCTGCTCAGAACACC	L	747	747	SFRGHTPLDLTCSTKVKTLL	NAAQNTMEPPLTPPSPAGPG	NFKB2	A8K9D9	0.00463	NA	Not found	NA	NA	NA
rs41293042	snp	NON_SYNONYMOUS_CODING	1	C/T	2499	2499	-	-	104161231	104161231	GACCTTGCTGCTAAATGCTG	TCAGAACACCATGGAGCCAC	A/V	750	750	GHTPLDLTCSTKVKTLLLNA	QNTMEPPLTPPSPAGPGLSL	NFKB2	A8K9D9	NA	NA	Not found	NA	NA	NA
rs12770339	snp	SYNONYMOUS_CODING	1	A/G	2803	2803	-	-	104161891	104161891	AGGCTGCTGAGGGGTCCAGA	ACCCGAGACAAGCTGCCCAG	E	851	851	LLEALSDMGLEEGVRLLRGP	TRDKLPSTAEVKEDSAYGSQ	NFKB2	A8K9D9	NA	NA	Not found	NA	NA	NA
rs3204369	snp	NON_SYNONYMOUS_CODING	1	G/A	2876	2876	-	-	104162056	104162056	GGAGCCAGTCAGTGGAGCAG	AGGCAGAGAAGCTGGGCCCA	E/K	876	876	LPSTAEVKEDSAYGSQSVEQ	AEKLGPPPEPPGGLCHGHPQ	NFKB2	A8K9D9	NA	NA	Not found	NA	NA	NA
rs45534636	snp	REGULATORY_REGION	1	G/C	-	-	-	-	104162453	104162453	-	-	-	-	-	-	-	NFKB2	A8K9D9	NA	NA	Not found	NA	NA	NA
rs16910902	snp	3PRIME_UTR	1	T/G	4949	4949	-	-	99252534	99252534	GAAATTCCTTCAATAAAAAC	CAGTCACCATT	-	-	-	-	-	CDC14B	A8MQ20	NA	NA	Not found	NA	NA	NA
rs16910904	snp	3PRIME_UTR	1	G/A	4804	4804	-	-	99252679	99252679	CTAACGCTAAAGGCACAGCC	CCGGGAATCTACTGCTTCCT	-	-	-	-	-	CDC14B	A8MQ20	0.004587	NA	Not found	NA	NA	NA
rs16910905	snp	3PRIME_UTR	1	G/C	4746	4746	-	-	99252737	99252737	CTCCGAAAACTCAGCTGTGA	TGCTTTCCATTAACAGTTCC	-	-	-	-	-	CDC14B	A8MQ20	NA	NA	Not found	NA	NA	NA
rs3208781	snp	3PRIME_UTR	1	C/G	4591	4591	-	-	99252892	99252892	TTCTCTGATTCTGTGTCACA	AGTGGTGGCCAGTGGCTACA	-	-	-	-	-	CDC14B	A8MQ20	NA	NA	Not found	NA	NA	NA
rs77740620	snp	3PRIME_UTR	1	C/A	4462	4462	-	-	99253021	99253021	GGTTAAATAACATGGTTTTT	AAGTCACATACTTAATATTC	-	-	-	-	-	CDC14B	A8MQ20	NA	NA	Not found	NA	NA	NA
rs1045771	snp	3PRIME_UTR	1	C/T	4434	4434	-	-	99253049	99253049	GCCATGATCCCTTTCCATTT	ATTGGCAGGTTAAATAACAT	-	-	-	-	-	CDC14B	A8MQ20	NA	NA	Not found	NA	NA	NA
rs6477493	snp	3PRIME_UTR	1	C/T	4401	4401	-	-	99253082	99253082	TCTGCGGAAGAAAAGGATGC	GTATTTGCTTTTGCCATGAT	-	-	-	-	-	CDC14B	A8MQ20	0.1806	rs10512238,rs10991367,rs10991378,rs12376719,rs6477495,rs6477497,rs7867618	Not found	NA	NA	NA
rs16910909	snp	3PRIME_UTR	1	C/T	4141	4141	-	-	99253342	99253342	CACAGTGTGTGTTCCCGGGC	TGTGTGGCTCTGGGTCCAGC	-	-	-	-	-	CDC14B	A8MQ20	NA	NA	Not found	NA	NA	NA
rs16910912	snp	3PRIME_UTR	1	A/G	3856	3856	-	-	99253627	99253627	AACCAAAGGACTGTTTTCTC	ACACAAAGTCAGGAGCGAAT	-	-	-	-	-	CDC14B	A8MQ20	NA	NA	Not found	NA	NA	NA
rs16910913	snp	3PRIME_UTR	1	G/T	3828	3828	-	-	99253655	99253655	ATCATGACCGACTGCTGTGG	CTGGAGTAACCAAAGGACTG	-	-	-	-	-	CDC14B	A8MQ20	NA	NA	Not found	NA	NA	NA
rs73542409	snp	3PRIME_UTR	1	G/T	3804	3804	-	-	99253679	99253679	ATTCAACTTTGATTATTCAA	AAAATCATGACCGACTGCTG	-	-	-	-	-	CDC14B	A8MQ20	NA	NA	Not found	NA	NA	NA
rs74986093	snp	3PRIME_UTR	1	C/T	3794	3794	-	-	99253689	99253689	ACGTGTATGGATTCAACTTT	ATTATTCAACAAAATCATGA	-	-	-	-	-	CDC14B	A8MQ20	NA	NA	Not found	NA	NA	NA
rs10991367	snp	3PRIME_UTR	1	T/C	3550	3550	-	-	99253933	99253933	TGGCTAATCTTCAAAGCCGC	GTTAGGCAAAATGACAGTGT	-	-	-	-	-	CDC14B	A8MQ20	0.1789	rs10512238,rs10991378,rs12376719,rs6477495,rs6477497,rs7867618,rs7871404	Not found	NA	NA	NA
rs13286011	snp	3PRIME_UTR	1	C/T	3089	3089	-	-	99254394	99254394	GCCCAGGGTGCCCTGCCTCA	GACATGTCCACACCCACGTC	-	-	-	-	-	CDC14B	A8MQ20	NA	NA	Not found	NA	NA	NA
rs16910920	snp	3PRIME_UTR	1	C/T	3078	3078	-	-	99254405	99254405	AGAAACGTGGTGCCCAGGGT	CCCTGCCTCAGGACATGTCC	-	-	-	-	-	CDC14B	A8MQ20	NA	NA	Not found	NA	NA	NA
rs16910924	snp	3PRIME_UTR	1	T/C	3058	3058	-	-	99254425	99254425	TTGAGTCTAAGTCGCCAGCC	GAAACGTGGTGCCCAGGGTG	-	-	-	-	-	CDC14B	A8MQ20	NA	NA	Not found	NA	NA	NA
rs7867618	snp	3PRIME_UTR	1	A/G	3043	3043	-	-	99254440	99254440	ATGGGGTTAATCTGCTTGAG	CTAAGTCGCCAGCCAGAAAC	-	-	-	-	-	CDC14B	A8MQ20	0.1759	rs10512238,rs10991378,rs12376719,rs6477495,rs6477497,rs7860447,rs7871404	Not found	NA	NA	NA
rs16910928	snp	3PRIME_UTR	1	C/G	2806	2806	-	-	99254677	99254677	CAGGGCAGCTTTCCCCACCT	GTGACAGGCTGTGCGCAGCA	-	-	-	-	-	CDC14B	A8MQ20	NA	NA	Not found	NA	NA	NA
rs16910932	snp	3PRIME_UTR	1	C/T	2325	2325	-	-	99255158	99255158	CTTCGGAGGCATTCCCAGCC	GCAGCAGTGTGTCCAGCCTG	-	-	-	-	-	CDC14B	A8MQ20	NA	NA	Not found	NA	NA	NA
rs16910934	snp	3PRIME_UTR	1	G/A	2292	2292	-	-	99255191	99255191	TAGAGGGGTCTTGTTCAAAG	ATCCAACTCTGACTTCGGAG	-	-	-	-	-	CDC14B	A8MQ20	NA	NA	Not found	NA	NA	NA
rs16910936	snp	3PRIME_UTR	1	T/C	2068	2068	-	-	99255415	99255415	AGGCTCAGCTGCTCCGAAGC	CCTGCCAGCACCGCACAGTA	-	-	-	-	-	CDC14B	A8MQ20	NA	NA	Not found	NA	NA	NA
rs13287097	snp	3PRIME_UTR	1	G/A	1886	1886	-	-	99258551	99258551	TAGACCTGCGGGGAAGGTCT	TCCTGGACACGCCCGTTGCC	-	-	-	-	-	CDC14B	A8MQ20	NA	NA	Not found	NA	NA	NA
rs35865246	in-del	3PRIME_UTR	1	-/T	5255	5254	-	-	99262407	99262406	ATTACAATCATGTAATTAAA	AGTATTAACCCAACAGCCTT	-	-	-	-	-	CDC14B	A8MQ20	NA	NA	Not found	NA	NA	NA
rs72604619	snp	3PRIME_UTR	1	A/T	5021	5021	-	-	99262640	99262640	GATCAATCATTGTCTTGATT	TTTTTTACAGCGTATATTTC	-	-	-	-	-	CDC14B	A8MQ20	NA	NA	Not found	NA	NA	NA
rs79785267	snp	3PRIME_UTR	1	T/C	5006	5006	-	-	99262655	99262655	TAACTGATCAGTATTGATCA	TCATTGTCTTGATTTTTTTT	-	-	-	-	-	CDC14B	A8MQ20	NA	NA	Not found	NA	NA	NA
rs36021882	in-del	3PRIME_UTR	1	-/T	4975	4974	-	-	99262687	99262686	CTCATGTACAGATTATTAAA	AGTTTTAAAATGTAACTGAT	-	-	-	-	-	CDC14B	A8MQ20	NA	NA	Not found	NA	NA	NA
rs10991382	snp	3PRIME_UTR	1	C/G	4902	4902	-	-	99262759	99262759	AGCAGACATGTTCATCCGAT	ATAGTACTGCAGTTTTCTAT	-	-	-	-	-	CDC14B	A8MQ20	NA	NA	Not found	NA	NA	NA
rs56167318	in-del	3PRIME_UTR	1	-/A	4872	4871	-	-	99262790	99262789	ATTACCTCCTTAATTACCTG	GTAGAATTGTCAGCAGACAT	-	-	-	-	-	CDC14B	A8MQ20	NA	NA	Not found	NA	NA	NA
rs60778979	in-del	3PRIME_UTR	1	-/GAGCACACTGGCCTC	4473	4472	-	-	99263189	99263188	GGAGTTCCCAAGCATTGTTA	TGAGGCCAGTGTGCTCGCTG	-	-	-	-	-	CDC14B	A8MQ20	NA	NA	Not found	NA	NA	NA
rs75622124	snp	3PRIME_UTR	1	A/C	4236	4236	-	-	99263425	99263425	TATAGACGGACTTAGCTTTT	GTAGAATTTGGTGAGGAGCA	-	-	-	-	-	CDC14B	A8MQ20	NA	NA	Not found	NA	NA	NA
rs7021496	snp	3PRIME_UTR	1	T/C	4164	4164	-	-	99263497	99263497	TGGGGACTCAAAATTATCAA	AGTCAGGGACAGTCCGGAGG	-	-	-	-	-	CDC14B	A8MQ20	NA	NA	Not found	NA	NA	NA
rs3802442	snp	3PRIME_UTR	1	C/T	4126	4126	-	-	99263535	99263535	ATTGGAAGTGAATATTTTTA	GTGCTCTTGAAGCTTTCTGG	-	-	-	-	-	CDC14B	A8MQ20	NA	NA	Not found	NA	NA	NA
rs3802443	snp	3PRIME_UTR	1	A/G	4081	4081	-	-	99263580	99263580	AAATAGCCCTGAAAGTACAC	GGGACGGTTTGCGATGGAAT	-	-	-	-	-	CDC14B	A8MQ20	NA	NA	Not found	NA	NA	NA
rs3839895	in-del	3PRIME_UTR	1	-/A	3987	3986	-	-	99263675	99263674	AATTCTGACTTAGAGTCGTT	GTTATAGAAGACCTTGTTGC	-	-	-	-	-	CDC14B	A8MQ20	NA	NA	Not found	NA	NA	NA
rs10820739	snp	3PRIME_UTR	1	A/G	3840	3840	-	-	99263821	99263821	CAAGGGCAGTGTTACACTTA	GAGGACTGTCTCTAGCATCC	-	-	-	-	-	CDC14B	A8MQ20	NA	NA	Not found	NA	NA	NA
rs7860447	snp	3PRIME_UTR	1	T/C	3724	3724	-	-	99263937	99263937	CTCTTTCTAAAAATCTTTCT	TTTAACTGGTTCACTGAAAT	-	-	-	-	-	CDC14B	A8MQ20	0.1743	rs10118793,rs7856709	Not found	NA	NA	NA
rs41306475	snp	3PRIME_UTR	1	C/G	3602	3602	-	-	99264059	99264059	CCTCCTGGTGTTTCGTCCAA	AAAAGAAAGGGTGTCACTGG	-	-	-	-	-	CDC14B	A8MQ20	NA	NA	Not found	NA	NA	NA
rs16910997	snp	3PRIME_UTR	1	A/G	3089	3089	-	-	99264572	99264572	GCCTCCATTTTGGTGTACTT	CTTGGAAGAAAGTATAAAAT	-	-	-	-	-	CDC14B	A8MQ20	NA	NA	Not found	NA	NA	NA
rs75707600	snp	3PRIME_UTR	1	A/G	3018	3018	-	-	99264643	99264643	CTGGAAGAAATAAAAGCGGT	GGAATAAACAAGTTAAAAGT	-	-	-	-	-	CDC14B	A8MQ20	NA	NA	Not found	NA	NA	NA
rs16910999	snp	3PRIME_UTR	1	C/T	2904	2904	-	-	99264757	99264757	GCATGGAGGGCTGAGATGTC	ACAGGCAGTGGGAAACAAAT	-	-	-	-	-	CDC14B	A8MQ20	NA	NA	Not found	NA	NA	NA
rs12376442	snp	3PRIME_UTR	1	C/T	2836	2836	-	-	99264825	99264825	CACCTCAGTTCCTTCCATAA	AAGTGGGTGGTTTAATGATT	-	-	-	-	-	CDC14B	A8MQ20	NA	NA	Not found	NA	NA	NA
rs62558787	snp	3PRIME_UTR	1	C/T	2789	2789	-	-	99264872	99264872	AAAAAAAAAAAAAAAATGGG	CCCGAAATAAAAGAATATAT	-	-	-	-	-	CDC14B	A8MQ20	NA	NA	Not found	NA	NA	NA
rs34988377	in-del	3PRIME_UTR	1	T/-	2784	2784	-	-	99264877	99264877	TGCTAAAAAAAAAAAAAAAA	TGGGGCCCGAAATAAAAGAA	-	-	-	-	-	CDC14B	A8MQ20	NA	NA	Not found	NA	NA	NA
rs78870050	snp	3PRIME_UTR	1	T/A	2782	2782	-	-	99264879	99264879	GCTGCTAAAAAAAAAAAAAA	AATGGGGCCCGAAATAAAAG	-	-	-	-	-	CDC14B	A8MQ20	NA	NA	Not found	NA	NA	NA
rs62558788	snp	3PRIME_UTR	1	G/A	2574	2574	-	-	99265087	99265087	ACATTGGATTTTTTTTTTCC	TTATGAGATCCACCTAAGGC	-	-	-	-	-	CDC14B	A8MQ20	NA	NA	Not found	NA	NA	NA
rs75256271	snp	3PRIME_UTR	1	A/G	2571	2571	-	-	99265090	99265090	GTAACATTGGATTTTTTTTT	CCCTTATGAGATCCACCTAA	-	-	-	-	-	CDC14B	A8MQ20	NA	NA	Not found	NA	NA	NA
rs7048158	snp	3PRIME_UTR	1	G/A	2528	2528	-	-	99265133	99265133	CTTACAAAAAAAAAAAGTTA	CACTTTTTTAGAGTCCTTCC	-	-	-	-	-	CDC14B	A8MQ20	NA	NA	Not found	NA	NA	NA
rs3087707	snp	3PRIME_UTR	1	T/A	2523	2523	-	-	99265138	99265138	GTCGGCTTACAAAAAAAAAA	GTTACCACTTTTTTAGAGTC	-	-	-	-	-	CDC14B	A8MQ20	NA	NA	Not found	NA	NA	NA
rs1058001	snp	3PRIME_UTR	1	T/A	2522	2522	-	-	99265139	99265139	TGTCGGCTTACAAAAAAAAA	AGTTACCACTTTTTTAGAGT	-	-	-	-	-	CDC14B	A8MQ20	NA	NA	Not found	NA	NA	NA
rs75597745	in-del	3PRIME_UTR	1	-/TT	2377	2376	-	-	99265285	99265284	TCCTTTTTCTGTCCTTCAGG	GACTGAAGAACTGGGAGGCT	-	-	-	-	-	CDC14B	A8MQ20	NA	NA	Not found	NA	NA	NA
rs16911001	snp	3PRIME_UTR	1	G/C	2269	2269	-	-	99265392	99265392	CCAGGTGGTACCTTAGTAAC	TAAAACTTGCAAGAGAATAT	-	-	-	-	-	CDC14B	A8MQ20	NA	NA	Not found	NA	NA	NA
rs16911003	snp	3PRIME_UTR	1	T/C	2043	2043	-	-	99265618	99265618	ACCTTGTGACCCTGTGTCAA	ATTTATAAAGATACAAAAGG	-	-	-	-	-	CDC14B	A8MQ20	NA	NA	Not found	NA	NA	NA
rs77268641	snp	3PRIME_UTR	1	C/T	1996	1996	-	-	99265665	99265665	AGAATTGAGGATCTGATGGA	GTTTTTTATGTATTTATTTT	-	-	-	-	-	CDC14B	A8MQ20	NA	NA	Not found	NA	NA	NA
rs79665294	snp	3PRIME_UTR	1	T/A	1995	1995	-	-	99265666	99265666	AAGAATTGAGGATCTGATGG	GGTTTTTTATGTATTTATTT	-	-	-	-	-	CDC14B	A8MQ20	NA	NA	Not found	NA	NA	NA
rs16911004	snp	3PRIME_UTR	1	C/T	1919	1919	-	-	99265742	99265742	GGTACCCAGGGAGCTGGCTG	TCTGTGGTGCATGTGTGTCC	-	-	-	-	-	CDC14B	A8MQ20	NA	NA	Not found	NA	NA	NA
rs73542429	snp	3PRIME_UTR	1	C/A	1714	1714	-	-	99265947	99265947	TTTGAAAACAAAACAAAATT	CAAAAGCCTTAGTTGCTTTT	-	-	-	-	-	CDC14B	A8MQ20	NA	NA	Not found	NA	NA	NA
rs41281904	snp	NON_SYNONYMOUS_CODING	1	G/A	1746	1746	-	-	99284837	99284837	TGACACAAGGTGATAGACTT	GGGCCTTGAAAAGCAGAAGA	R/W	432	432	EPEPYSDDDEINGVTQGDRL	ALKSRRQSKTNAIPLTDGWL	CDC14B	A8MQ20	NA	NA	Not found	NA	NA	-0.999999
rs16911075	snp	NON_SYNONYMOUS_CODING	1	A/G	1474	1474	1	IPR020422,pfscan,Dual-sp_phosphatase_subgr_cat;IPR020422,Smart,Dual-sp_phosphatase_subgr_cat;IPR003595,Smart,Tyr_Pase_cat;IPR000242,Smart,Tyr_Pase_rcpt/non-rcpt;IPR000387,pfscan,Dual-sp/Tyr_phosphatase;IPR000340,Pfam,Dual-sp_phosphatase_cat-dom;	99285932	99285932	GATGACAGCAGCCGAGACCA	TGCGTGGGTCAGGATCTGCA	I/T	341	341	TGTLIACYIMKHYRMTAAET	AWVRICRPGSVIGPQQQFLV	CDC14B	A8MQ20	NA	NA	0	probably damaging	NA	-0.999999
rs16911114	snp	NON_SYNONYMOUS_CODING	1	A/G	1357	1357	1	IPR020422,pfscan,Dual-sp_phosphatase_subgr_cat;IPR020422,Smart,Dual-sp_phosphatase_subgr_cat;IPR003595,Smart,Tyr_Pase_cat;IPR000242,Smart,Tyr_Pase_rcpt/non-rcpt;IPR000387,pfscan,Dual-sp/Tyr_phosphatase;IPR000340,Pfam,Dual-sp_phosphatase_cat-dom;	99296250	99296250	TGTCAAAGAATTCCTAGATA	CTGTGAAAATGCTGAGGGTG	I/T	302	302	DLFFADGSTPTDAIVKEFLD	CENAEGAIAVHCKAGLGRTG	CDC14B	A8MQ20	NA	NA	0	probably damaging	benign	-0.244594
rs79028005	snp	ESSENTIAL_SPLICE_SITE	1	A/C	-	-	-	-	99324973	99324973	CCTTGTTGGATGCTACATGG	AAGTATTTGTTTTCCTAATG	-	-	-	-	-	CDC14B	A8MQ20	NA	NA	Not found	NA	NA	NA
rs16911303	snp	5PRIME_UTR	1	C/G	389	389	-	-	99329148	99329148	GTCGCGGCGCCTCCCCTCTC	GCGGCTGGCAGTCCTTGCCT	-	-	-	-	-	CDC14B	A8MQ20	NA	NA	Not found	NA	NA	NA
rs16905647	snp	5PRIME_UTR	1	G/A	333	333	-	-	99381780	99381780	TCTGCCGGCGCCCGCCGTCC	CGCAGCGCCGCTCTGCGCCC	-	-	-	-	-	CDC14B	A8MQ20	NA	NA	Not found	NA	NA	NA
rs7019300	snp	REGULATORY_REGION	1	C/T	-	-	-	-	99382644	99382644	CTTTTGCCATGATCCCTTTC	ATTTGATTGGCAGGTTAAAT	-	-	-	-	-	CDC14B	A8MQ20	NA	NA	Not found	NA	NA	NA
rs3180472	snp	3PRIME_UTR	1	G/T	3247	3247	-	-	73314158	73314158	TAAATACACAATGAATTCTT	A	-	-	-	-	-	GRB2	B0LPF3	NA	NA	Not found	NA	NA	NA
rs61757955	snp	3PRIME_UTR	1	A/G	3238	3238	-	-	73314167	73314167	TGTGAATAATAAATACACAA	GAATTCTTCA	-	-	-	-	-	GRB2	B0LPF3	NA	NA	Not found	NA	NA	NA
rs61757954	in-del	3PRIME_UTR	1	A/-	3187	3187	-	-	73314218	73314218	TGTACTTAATCCTTTAACTC	GCGGATAGCATTTGGTAGGT	-	-	-	-	-	GRB2	B0LPF3	NA	NA	Not found	NA	NA	NA
rs1043617	snp	3PRIME_UTR	1	G/A	2964	2964	-	-	73314441	73314441	GCCAGGAGGCGGCAGCTCTT	TGGGCAGAGCCTGTCCCCGC	-	-	-	-	-	GRB2	B0LPF3	NA	NA	Not found	NA	NA	NA
rs3211129	snp	3PRIME_UTR	1	T/G	2799	2799	-	-	73314606	73314606	TAATCTTTTTCTCCACCCAA	CCCCTTCCCACGACAAAAAC	-	-	-	-	-	GRB2	B0LPF3	NA	NA	Not found	NA	NA	NA
rs35280208	snp	3PRIME_UTR	1	C/T	2443	2443	-	-	73314962	73314962	GAGGAGGAAGTCATGGGAAC	CAGCCTCCAGTTGTAGCAGG	-	-	-	-	-	GRB2	B0LPF3	NA	NA	Not found	NA	NA	NA
rs11294952	in-del	3PRIME_UTR	1	T/-	2129	2129	-	-	73315276	73315276	GGGTAGAGCAAAGGAGACAA	GCAGGAGTGGAAGGTGAGGC	-	-	-	-	-	GRB2	B0LPF3	NA	NA	Not found	NA	NA	NA
rs11290288	in-del	3PRIME_UTR	1	T/-	2127	2127	-	-	73315278	73315278	CAGGGTAGAGCAAAGGAGAC	AAGCAGGAGTGGAAGGTGAG	-	-	-	-	-	GRB2	B0LPF3	NA	NA	Not found	NA	NA	NA
rs7219	snp	3PRIME_UTR	1	C/T	2037	2037	-	-	73315368	73315368	TGTTTTAAAATAAGTTAAAG	CAGTCCAGAGCTTTTCAGCC	-	-	-	-	-	GRB2	B0LPF3	0.2202	rs1076094,rs11077787,rs1109033,rs12946365,rs12950752,rs4542691,rs9900586	Not found	NA	NA	NA
rs77649595	snp	3PRIME_UTR	1	T/A	2008	2008	-	-	73315397	73315397	GGTGTTTTTTTTTTTTTTTT	ATTTGTTTTGTTTTAAAATA	-	-	-	-	-	GRB2	B0LPF3	NA	NA	Not found	NA	NA	NA
rs78890175	snp	3PRIME_UTR	1	A/C	1993	1993	-	-	73315412	73315412	GGGTTGCTTCTGAGTGGTGT	TTTTTTTTTTTTTTAATTTG	-	-	-	-	-	GRB2	B0LPF3	NA	NA	Not found	NA	NA	NA
rs35802432	in-del	3PRIME_UTR	1	-/T	1877	1876	-	-	73315529	73315528	TCTCAAAAAAAAAAAAAAAA	AGCCCACCTGAAAGCCTGTC	-	-	-	-	-	GRB2	B0LPF3	NA	NA	Not found	NA	NA	NA
rs61757953	in-del	3PRIME_UTR	1	-/CCA	1729	1728	-	-	73315677	73315676	TAAGAAATTAGCCGGGTGTG	GCACGCACCTGTAGTCCCAG	-	-	-	-	-	GRB2	B0LPF3	NA	NA	Not found	NA	NA	NA
rs55691372	mixed	3PRIME_UTR	1	-/CAC	1728	1727	-	-	73315678	73315677	ATAAGAAATTAGCCGGGTGT	GGCACGCACCTGTAGTCCCA	-	-	-	-	-	GRB2	B0LPF3	NA	NA	Not found	NA	NA	NA
rs60755853	in-del	3PRIME_UTR	1	-/CAC	1725	1724	-	-	73315681	73315680	AAAATAAGAAATTAGCCGGG	TGTGGCACGCACCTGTAGTC	-	-	-	-	-	GRB2	B0LPF3	NA	NA	Not found	NA	NA	NA
rs71795771	in-del	3PRIME_UTR	1	-/CAC	1724	1723	-	-	73315682	73315681	AAAAATAAGAAATTAGCCGG	GTGTGGCACGCACCTGTAGT	-	-	-	-	-	GRB2	B0LPF3	NA	NA	Not found	NA	NA	NA
rs61757952	snp	3PRIME_UTR	1	G/T	1720	1720	-	-	73315685	73315685	ACTAAAAATAAGAAATTAGC	GGGTGTGGCACGCACCTGTA	-	-	-	-	-	GRB2	B0LPF3	NA	NA	Not found	NA	NA	NA
rs61757951	snp	3PRIME_UTR	1	C/T	1595	1595	-	-	73315810	73315810	AGCCCACCTGGGCTGGGCGC	GTGGCTCACGCCTGTAATCC	-	-	-	-	-	GRB2	B0LPF3	NA	NA	Not found	NA	NA	NA
rs71859183	in-del	3PRIME_UTR	1	GA/-	1511	1512	-	-	73315893	73315894	AGACCCCCAGTGTATTTTGT	AAGTTCACAGTAGAGTAGGG	-	-	-	-	-	GRB2	B0LPF3	NA	NA	Not found	NA	NA	NA
rs61757950	snp	3PRIME_UTR	1	T/C	1134	1134	-	-	73316271	73316271	TGGGAGGGGGCGTTGGATTT	AAAATGCCAAAACTTACCTA	-	-	-	-	-	GRB2	B0LPF3	NA	NA	Not found	NA	NA	NA
rs59083128	snp	3PRIME_UTR	1	G/A	1077	1077	-	-	73316328	73316328	AGAACACCTGGCCGGGTCAC	CTGTGACCCTCTCACTTTGG	-	-	-	-	-	GRB2	B0LPF3	NA	NA	Not found	NA	NA	NA
rs55784104	snp	SYNONYMOUS_CODING	1	G/A	908	908	-	-	73316497	73316497	GGAGCTTGCCACGGGCAGAC	GGCATGTTTCCCCGCAATTA	T	202	202	FIHVMDNSDPNWWKGACHGQ	GMFPRNYVTPVNRNV	GRB2	B0LPF3	NA	NA	Not found	NA	NA	NA
rs66532139	in-del	FRAMESHIFT_CODING	1	G/-	744	744	-	-	73317766	73317766	CCAGAAACCAGCAGATATTC	TGCGGGACATAGAACAGGTG	-	148	148	LNELVDYHRSTSVSRNQQIF	RDIEQVPQQPTYVQALFDFD	GRB2	B0LPF3	NA	NA	Not found	NA	NA	NA
rs68194462	in-del	FRAMESHIFT_CODING	1	G/-	743	743	-	-	73317767	73317767	TCCAGAAACCAGCAGATATT	CTGCGGGACATAGAACAGGT	-	147	147	SLNELVDYHRSTSVSRNQQI	LRDIEQVPQQPTYVQALFDF	GRB2	B0LPF3	NA	NA	Not found	NA	NA	NA
rs66656782	in-del	FRAMESHIFT_CODING	1	T/-	726	726	-	-	73317784	73317784	ACAGATCTACATCTGTCTCC	GAAACCAGCAGATATTCCTG	-	142	142	VVKFNSLNELVDYHRSTSVS	NQQIFLRDIEQVPQQPTYVQ	GRB2	B0LPF3	NA	NA	Not found	NA	NA	NA
rs67407146	in-del	FRAMESHIFT_CODING	1	-/T	610	609	-	-	73317901	73317900	CTGTCCCTCCCAGGTTTGGA	AACGATGTGCAGCACTTCAA	-	103	103	FLIRESESAPGDFSLSVKFG	DVQHFKVLRDGAGKYFLWVV	GRB2	B0LPF3	NA	NA	Not found	NA	NA	NA
rs34536280	snp	SYNONYMOUS_CODING	1	G/A	539	539	-	-	73322041	73322041	ATGCTTAGCAAACAGCGGCA	GATGGGGCCTTTCTTATCCG	H	79	79	PWFFGKIPRAKAEEMLSKQR	DGAFLIRESESAPGDFSLSV	GRB2	B0LPF3	NA	NA	Not found	NA	NA	NA
rs1529844	snp	SPLICE_SITE	1	T/C	-	-	-	-	73328773	73328773	TGAAACCACATCCGTAAGTT	AGCTCCATTAGTCTTGGAAG	-	-	-	-	-	GRB2	B0LPF3	NA	NA	Not found	NA	NA	NA
rs55726696	snp	NON_SYNONYMOUS_CODING	1	G/A	478	478	1	,Superfamily,;	73328781	73328781	CATAGAAATGAAACCACATC	GTAAGTTAAGCTCCATTAGT	P/L	59	59	AELNGKDGFIPKNYIEMKPH	WFFGKIPRAKAEEMLSKQRH	GRB2	B0LPF3	NA	NA	0.1	NA	NA	NA
rs61764598	snp	SPLICE_SITE	1	G/C	-	-	-	-	73389624	73389624	GGACATCCTCAAGGTAAGTG	TGATGCCGAGCACAATGCTG	-	-	-	-	-	GRB2	B0LPF3	NA	NA	Not found	NA	NA	NA
rs11552057	snp	NON_SYNONYMOUS_CODING	1	A/G	357	357	1	IPR001452,Superfamily,SH3_domain;IPR020473,Prints,SH3_region;IPR001452,Pfam,SH3_domain;IPR001452,pfscan,SH3_domain;IPR011511,Pfam,SH3_2;	73389655	73389655	CTGCAGACGACGAGCTGAGC	TCAAAAGGGGGGACATCCTC	F/L	19	19	NV	KRGDILKVLNEECDQNWYKA	GRB2	B0LPF3	NA	NA	0	probably damaging	NA	-0.663544
rs1043824	snp	5PRIME_UTR	1	A/G	174	174	-	-	73389838	73389838	CTCCTGCTTCAGGGTGGCAT	GTGTGTCCCAGAGTGCCGGA	-	-	-	-	-	GRB2	B0LPF3	NA	NA	Not found	NA	NA	NA
rs80248569	snp	5PRIME_UTR	1	C/A	32	32	-	-	73389914	73389914	CGTGGGGGCTGGGACAGCAG	CCGATTGGCAGGGCGGGGTT	-	-	-	-	-	GRB2	B0LPF3	NA	NA	Not found	NA	NA	NA
rs79037925	snp	5PRIME_UTR	1	C/G	31	31	-	-	73389915	73389915	GCGTGGGGGCTGGGACAGCA	GCCGATTGGCAGGGCGGGGT	-	-	-	-	-	GRB2	B0LPF3	NA	NA	Not found	NA	NA	NA
rs75531505	snp	5PRIME_UTR	1	T/G	30	30	-	-	73389916	73389916	GGCGTGGGGGCTGGGACAGC	GGCCGATTGGCAGGGCGGGG	-	-	-	-	-	GRB2	B0LPF3	NA	NA	Not found	NA	NA	NA
rs61764597	snp	5PRIME_UTR	1	G/A	5	5	-	-	73389941	73389941	AGGGCTGAGCCAGGCCGAGC	AGGGGGCGTGGGGGCTGGGA	-	-	-	-	-	GRB2	B0LPF3	NA	NA	Not found	NA	NA	NA
rs61764591	snp	5PRIME_UTR	1	G/T	620	620	-	-	73400948	73400948	GAGCGGGCGCTGGTAATTTT	ATTTGCAGCGCGCCCTCTCT	-	-	-	-	-	GRB2	B0LPF3	NA	NA	Not found	NA	NA	NA
rs61764590	snp	5PRIME_UTR	1	G/T	581	581	-	-	73400987	73400987	AGTAGCAGGTTGGACTGCAC	GAGGAAGGATTGCGGCGAGA	-	-	-	-	-	GRB2	B0LPF3	NA	NA	Not found	NA	NA	NA
rs61764589	snp	5PRIME_UTR	1	G/A	566	566	-	-	73401002	73401002	CAAGAAAAATTCAGCAGTAG	AGGTTGGACTGCACCGAGGA	-	-	-	-	-	GRB2	B0LPF3	NA	NA	Not found	NA	NA	NA
rs35863858	in-del	5PRIME_UTR	1	-/T	527	526	-	-	73401042	73401041	TCTGACACTTAAAAAAAAAA	ACTATTTGAAAAATATTTGT	-	-	-	-	-	GRB2	B0LPF3	NA	NA	Not found	NA	NA	NA
rs71863964	in-del	5PRIME_UTR	1	-/T	526	525	-	-	73401043	73401042	TTCTGACACTTAAAAAAAAA	AACTATTTGAAAAATATTTG	-	-	-	-	-	GRB2	B0LPF3	NA	NA	Not found	NA	NA	NA
rs71161211	in-del	5PRIME_UTR	1	-/T	516	515	-	-	73401053	73401052	GATACCTTTATTCTGACACT	TAAAAAAAAAAACTATTTGA	-	-	-	-	-	GRB2	B0LPF3	NA	NA	Not found	NA	NA	NA
rs72852861	snp	5PRIME_UTR	1	A/T	515	515	-	-	73401053	73401053	GATACCTTTATTCTGACACT	AAAAAAAAAAACTATTTGAA	-	-	-	-	-	GRB2	B0LPF3	NA	NA	Not found	NA	NA	NA
rs61764588	snp	5PRIME_UTR	1	G/A	43	43	-	-	73401525	73401525	CGCCTCTCTCGTGCCTTTTC	TCTTGGCTCTACAGCGGGAG	-	-	-	-	-	GRB2	B0LPF3	NA	NA	Not found	NA	NA	NA
rs56347701	snp	5PRIME_UTR	1	G/C	20	20	-	-	73401548	73401548	TGAGTACGGGAGGCTGCGCT	GGCGCCTCTCTCGTGCCTTT	-	-	-	-	-	GRB2	B0LPF3	NA	NA	Not found	NA	NA	NA
rs56022630	snp	5PRIME_UTR	1	G/A	103	103	-	-	73401632	73401632	TCGCAGAGCAGCCTTGGGGT	GCCGGCCGCTCGCAGCGTTG	-	-	-	-	-	GRB2	B0LPF3	NA	NA	Not found	NA	NA	NA
rs41309306	snp	5PRIME_UTR	1	G/A	23	23	-	-	73401712	73401712	CCGGGCGGCGGCAGCGGCGG	GGCGGCTGTGGCAGAGTCTG	-	-	-	-	-	GRB2	B0LPF3	NA	NA	Not found	NA	NA	NA
rs56007395	snp	REGULATORY_REGION	1	G/A	-	-	-	-	73401773	73401773	TCA	GACGGGGAGCGGAAGCCAGG	-	-	-	-	-	GRB2	B0LPF3	NA	NA	Not found	NA	NA	NA
rs61752345	snp	SYNONYMOUS_CODING	1	G/C	143	143	-	-	21269704	21269704	GGGCCAGTACTGCCGCCGAC	CCGCTGCTCCTGCTGGTACT	T	19	19	DQ	PLLLLVLRVLPACGATARDP	LAMA3	B0YJ33	NA	NA	Not found	NA	NA	NA
rs62093314	snp	SPLICE_SITE	1	G/A	380	380	-	-	21269941	21269941	GGCAGCGGCCACACCATCCA	GTGAGGGCCTCGGAGAGAGC	Q	98	98	PELYCKLVGGPTAPGSGHTI	GQFCDYCNSEDPRKAHPVTN	LAMA3	B0YJ33	NA	NA	Not found	NA	NA	NA
rs75222452	snp	SPLICE_SITE	1	T/C	-	-	-	-	21293879	21293879	AAAAAACCCACTTTTTTTTT	TCAGGGCCAGTTCTGTGACT	-	-	-	-	-	LAMA3	B0YJ33	NA	NA	Not found	NA	NA	NA
rs78284895	snp	NON_SYNONYMOUS_CODING	1	G/A	685	685	1	IPR008211,Smart,Laminin_N;IPR008211,Pfam,Laminin_N;	21329425	21329425	CTGTTTAAAAGAATTTGGGC	GGAGGCAAATATGGCTGTCA	R/Q	200	200	TYSPWQYFAHSKVDCLKEFG	EANMAVTRDDDVLCVTEYSR	LAMA3	B0YJ33	NA	NA	Not found	NA	NA	NA
rs62093354	snp	SYNONYMOUS_CODING	1	G/A	917	917	-	-	21331028	21331028	CACCTCATCTCCAAAGCCCA	CGAGATCCAACTGTCACTCG	Q	277	277	NIRLRFLRTNTLLGHLISKA	RDPTVTRRYYYSIKDISIGG	LAMA3	B0YJ33	NA	NA	Not found	NA	NA	NA
rs62093355	snp	SYNONYMOUS_CODING	1	G/A	977	977	-	-	21333720	21333720	AAGGACATCAGCATTGGTGG	CAGTGTGTTTGCAATGGCCA	G	297	297	QRDPTVTRRYYYSIKDISIG	QCVCNGHAEVCNINNPEKLF	LAMA3	B0YJ33	NA	NA	Not found	NA	NA	NA
rs61749940	snp	SPLICE_SITE	1	G/A	1268	1268	-	-	21343487	21343487	GGGGTCTGCATTAACTGTCA	GTGAGGCACTATTTAAATCA	Q	394	394	QQASLNTQGIYAGGGVCINC	HNTAGVNCEQCAKGYYRPYG	LAMA3	B0YJ33	NA	NA	Not found	NA	NA	NA
rs76572574	snp	NON_SYNONYMOUS_CODING	1	G/C	1282	1282	1	IPR002049,Pfam,EGF_laminin;IPR006210,Smart,EGF-like;IPR002049,scanprosite,EGF_laminin;,Superfamily,;	21353474	21353474	TTTCTAGCACAACACAGCTG	AGTAAACTGTGAACAGTGTG	G/A	399	399	NTQGIYAGGGVCINCQHNTA	VNCEQCAKGYYRPYGVPVDA	LAMA3	B0YJ33	NA	NA	Not found	NA	NA	NA
rs34793649	snp	SYNONYMOUS_CODING	1	C/T	1436	1436	-	-	21355832	21355832	CACTGCAAGCCAAATTTCCA	GGAGACAACTGTGAGAAGTG	H	450	450	PEHADGCEQGSGRCHCKPNF	GDNCEKCAIGYYNFPFCLRI	LAMA3	B0YJ33	NA	NA	Not found	NA	NA	NA
rs78646226	snp	NON_SYNONYMOUS_CODING	1	A/G	1846	1846	1	IPR002049,pfscan,EGF_laminin;,pfscan,;IPR002049,Smart,EGF_laminin;,Superfamily,;	21393039	21393039	AGGTTCCAGCAGTGCTTGTG	CCCAGCTGGTACCATCAACT	D/G	587	587	DRCLSGAYDFPHCQGSSSAC	PAGTINSNLGYCQCKLHVEG	LAMA3	B0YJ33	NA	NA	Not found	NA	NA	NA
rs34713637	snp	SYNONYMOUS_CODING	1	G/A	1892	1892	-	-	21394384	21394384	AAGGGGTATTGCCAATGCAA	CTTCATGTTGAAGGTCCTAC	K	602	602	SSSACDPAGTINSNLGYCQC	LHVEGPTCSRCKLLYWNLDK	LAMA3	B0YJ33	NA	NA	Not found	NA	NA	NA
rs71360532	snp	STOP_GAINED	1	G/A	2360	2360	-	-	21399931	21399931	GCATTTCCTGAGTTTAGCTG	AGAGGATATGCCCAAATGAC	W/*	758	758	TPNGRDLRFGFDPLAFPEFS	RGYAQMTSVQNDVRITLNVG	LAMA3	B0YJ33	NA	NA	Not found	NA	NA	NA
rs17187262	snp	NON_SYNONYMOUS_CODING	1	C/A	2473	2473	-	-	21402298	21402298	GAGATACGTTAACCCTGGAA	TGAAGCAGTATCTGGCCATA	T/N	796	796	NVGKSSGSLFRVILRYVNPG	EAVSGHITIYPSWGAAQSKE	LAMA3	B0YJ33	0.01852	rs1941513,rs4800517	0.15	benign	benign	0.16938
rs61752347	snp	ESSENTIAL_SPLICE_SITE	1	G/A	-	-	-	-	21404530	21404530	AGGCAGAAGGAGTCCTTCTG	TAAGACTTAGTTCTGAATGG	-	-	-	-	-	LAMA3	B0YJ33	NA	NA	Not found	NA	NA	NA
rs75047693	snp	SPLICE_SITE	1	G/T	-	-	-	-	21407271	21407271	ATTCCATTGTTGTTGCTGTT	TTGAAGTTGCTTACTCTACC	-	-	-	-	-	LAMA3	B0YJ33	NA	NA	Not found	NA	NA	NA
rs80345815	snp	SYNONYMOUS_CODING	1	A/G	2855	2855	-	-	21407377	21407377	GGGGAGCCAAGACCCGTGGC	GTGAGGCAGCCCACACCTGC	A	923	923	PCTLACEARHFLLDGEPRPV	VRQPTPAHPVMVDLSGREVE	LAMA3	B0YJ33	NA	NA	Not found	NA	NA	NA
rs61751701	snp	NON_SYNONYMOUS_CODING	1	C/T	2895	2895	-	-	21407417	21407417	CACACCCTGTCATGGTGGAC	TCAGCGGGAGAGAGGTGGGC	L/F	937	937	GEPRPVAVRQPTPAHPVMVD	SGREVELHLRLRIPQVGHYV	LAMA3	B0YJ33	NA	NA	Not found	NA	NA	NA
rs61751702	snp	SYNONYMOUS_CODING	1	T/G	2960	2960	-	-	21413842	21413842	CAGGTTGGCCACTACGTGGT	GTGGTCGAGTATTCCACGGA	V	958	958	SGREVELHLRLRIPQVGHYV	VVEYSTEAAQLFVVDVNVKS	LAMA3	B0YJ33	NA	NA	Not found	NA	NA	NA
rs9962023	snp	SYNONYMOUS_CODING	1	T/C	2987	2987	-	-	21413869	21413869	GAGTATTCCACGGAGGCAGC	CAGCTGTTTGTGGTTGATGT	A	967	967	RLRIPQVGHYVVVVEYSTEA	QLFVVDVNVKSSGSVLAGQV	LAMA3	B0YJ33	0.3303	rs1109950,rs8099017	Not found	NA	NA	NA
rs35756007	snp	SYNONYMOUS_CODING	1	C/G	3152	3152	-	-	21417026	21417026	GCAGATGCAGACATTCAGCT	AAGGGACACATGGCCCGATT	L	1022	1022	VIDHMSRIAMYELLADADIQ	KGHMARFLLHQVCIIPIEEF	LAMA3	B0YJ33	NA	NA	Not found	NA	NA	NA
rs45527536	snp	SYNONYMOUS_CODING	1	T/C	3287	3287	-	-	21419758	21419758	CTATTTTTCAGTGCCACCTG	GTCTCCTTGGCCCATGAAAC	C	1067	1067	VRPQVHCIASYGRFVNQSAT	VSLAHETPPTALILDVLSGR	LAMA3	B0YJ33	NA	NA	Not found	NA	NA	NA
rs76711437	snp	NON_SYNONYMOUS_CODING	1	T/G	3457	3457	-	-	21422393	21422393	GAGAGGACGTGTACCACACC	GGGCCGATACGTCTTTGTCA	L/R	1124	1124	PGVTLKAPQNQVTLRGRVPH	GRYVFVIHFYQAAHPTFPAQ	LAMA3	B0YJ33	NA	NA	Not found	NA	NA	NA
rs34576909	snp	SYNONYMOUS_CODING	1	G/C	3497	3497	-	-	21422433	21422433	ATCCATTTTTACCAAGCAGC	CACCCGACGTTTCCCGCGCA	A	1137	1137	LRGRVPHLGRYVFVIHFYQA	HPTFPAQVSVDGGWPRAGSF	LAMA3	B0YJ33	NA	NA	Not found	NA	NA	NA
rs45577833	in-del	SPLICE_SITE	1	CTCT/-	-	-	-	-	21422566	21422569	GACAGAAAGTCTCTCTCTCT	GCCAGGCTCCTTCCATGCCT	-	-	-	-	-	LAMA3	B0YJ33	NA	NA	Not found	NA	NA	NA
rs12457323	snp	NON_SYNONYMOUS_CODING	1	T/C	3703	3703	-	-	21424986	21424986	CTTTCAGGTCCGTGTTCTAG	GGTGCCTGCAGAAAACTATG	V/A	1206	1206	EVAATVKVPEGKSLVLVRVL	VPAENYDYQILHKKSMDKSL	LAMA3	B0YJ33	0.01835	rs11878083,rs16940303,rs17259479,rs8086910	0	benign	benign	-0.690145
rs17202961	snp	NON_SYNONYMOUS_CODING	1	C/A	3708	3708	-	-	21424991	21424991	AGGTCCGTGTTCTAGTGGTG	CTGCAGAAAACTATGACTAC	P/T	1208	1208	AATVKVPEGKSLVLVRVLVV	AENYDYQILHKKSMDKSLEF	LAMA3	B0YJ33	0.07339	NA	0	probably damaging	probably damaging	-0.999999
rs35733609	snp	NON_SYNONYMOUS_CODING	1	G/A	4009	4009	1	IPR002049,scanprosite,EGF_laminin;IPR006210,Smart,EGF-like;,pfscan,;,Superfamily,;IPR002049,pfscan,EGF_laminin;	21426464	21426464	AGGCCACTACGGATTCCCAC	CTGCAAGCGTAAGTGCACGT	R/H	1308	1308	QPNVIGRQCTRCATGHYGFP	CKPCSCGRRLCEEMTGQCRC	LAMA3	B0YJ33	NA	NA	0.52	NA	NA	0.999999
rs35035965	snp	SYNONYMOUS_CODING	1	C/T	4139	4139	-	-	21427549	21427549	TTCAGCTTCCACCCCATGGC	GGCTGCGAAGGCTGCAACTG	A	1351	1351	RTVRPQCEVCETHSFSFHPM	GCEGCNCSRRGTIEAAMPEC	LAMA3	B0YJ33	NA	NA	Not found	NA	NA	NA
rs34799994	snp	NON_SYNONYMOUS_CODING	1	G/A	4146	4146	1	,pfscan,;	21427556	21427556	TCCACCCCATGGCCGGCTGC	AAGGCTGCAACTGTTCCAGG	E/K	1354	1354	RPQCEVCETHSFSFHPMAGC	GCNCSRRGTIEAAMPECDRD	LAMA3	B0YJ33	NA	NA	0.1	NA	NA	0.46991
rs77331026	snp	NON_SYNONYMOUS_CODING	1	G/A	4332	4332	1	IPR002049,pfscan,EGF_laminin;IPR002049,Pfam,EGF_laminin;,pfscan,;	21437917	21437917	GAGATGGGACTGAGCCAGGA	TGTGTGACCCAGGGACCGGG	V/M	1416	1416	FYRFPECVPCNCNRDGTEPG	CDPGTGACLCKENVEGTECN	LAMA3	B0YJ33	NA	NA	Not found	NA	NA	NA
rs867449	mixed	FRAMESHIFT_CODING	1	G/-/C	4346	4346	-	-	21437931	21437931	CCAGGAGTGTGTGACCCAGG	ACCGGGGCTTGCCTCTGCAA	-	1420	1420	PECVPCNCNRDGTEPGVCDP	TGACLCKENVEGTECNVCRE	LAMA3	B0YJ33	NA	NA	0.34	NA	NA	NA
rs34318861	snp	NON_SYNONYMOUS_CODING	1	G/C	4439	4439	1	,Superfamily,;IPR002049,pfscan,EGF_laminin;IPR002049,Pfam,EGF_laminin;,pfscan,;	21438724	21438724	TTGGACCCAGCCAATCTCAA	GGTTGTACCAGCTGTTTCTG	K/N	1451	1451	EGTECNVCREGSFHLDPANL	GCTSCFCFGVNNQCHSSHKR	LAMA3	B0YJ33	NA	NA	0.01	NA	NA	-0.287135
rs35050549	snp	NON_SYNONYMOUS_CODING	1	G/T	4450	4450	1	,pfscan,;	21438735	21438735	CAATCTCAAGGGTTGTACCA	CTGTTTCTGTTTTGGAGTAA	S/I	1455	1455	CNVCREGSFHLDPANLKGCT	CFCFGVNNQCHSSHKRRTKF	LAMA3	B0YJ33	NA	NA	0.02	NA	NA	-0.99712
rs12607747	snp	SYNONYMOUS_CODING	1	C/T	4586	4586	-	-	21441687	21441687	TCTTTCAACCCAGGCAGCAA	AGTATGGTGGCGGATCTCCA	N	1500	1500	GWHLETADRVDIPVSFNPGS	SMVADLQELPATIHSASWVA	LAMA3	B0YJ33	NA	NA	Not found	NA	NA	NA
rs35565501	snp	SYNONYMOUS_CODING	1	T/C	4601	4601	-	-	21441702	21441702	AGCAACAGTATGGTGGCGGA	CTCCAGGAGCTGCCCGCAAC	D	1505	1505	TADRVDIPVSFNPGSNSMVA	LQELPATIHSASWVAPTSYL	LAMA3	B0YJ33	NA	NA	Not found	NA	NA	NA
rs12965685	snp	SYNONYMOUS_CODING	1	C/T	4616	4616	-	-	21441717	21441717	GCGGATCTCCAGGAGCTGCC	GCAACCATCCACAGCGCGTC	P	1510	1510	DIPVSFNPGSNSMVADLQEL	ATIHSASWVAPTSYLGDKVS	LAMA3	B0YJ33	NA	NA	Not found	NA	NA	NA
rs35639250	snp	NON_SYNONYMOUS_CODING	1	G/A	4630	4630	1	IPR000034,pfscan,Laminin_B_type_IV;	21441731	21441731	GCTGCCCGCAACCATCCACA	CGCGTCCTGGGTCGCACCCA	S/N	1515	1515	FNPGSNSMVADLQELPATIH	ASWVAPTSYLGDKVSSYGGY	LAMA3	B0YJ33	NA	NA	0.08	NA	NA	0.999999
rs958631	snp	NON_SYNONYMOUS_CODING	1	C/T/G	5408	5408	1	IPR002049,scanprosite,EGF_laminin;IPR002049,Smart,EGF_laminin;,Superfamily,;,pfscan,;IPR002049,Pfam,EGF_laminin;IPR006210,Smart,EGF-like;	21469993	21469993	AGGTGTGCACCGGGATATTT	GGGAATCCCCAGAAATTCGG	F/L	1774	1774	RCSCKAGYTGTQCERCAPGY	GNPQKFGGSCQPCSCNSNGQ	LAMA3	B0YJ33	NA	NA	Not found	NA	possibly damaging	0.975362
rs79302184	snp	NON_SYNONYMOUS_CODING	1	T/A	5563	5563	-	-	21474886	21474886	TACAGATTGCGACAGCTGTG	GATGACCCTCCTGAACGACC	V/E	1826	1826	INQEPKDSSPAEECDDCDSC	MTLLNDLATMGEQLRLVKSQ	LAMA3	B0YJ33	NA	NA	Not found	NA	NA	NA
rs76309383	snp	SYNONYMOUS_CODING	1	C/T	5873	5873	-	-	21478980	21478980	GTTAATCGGGCAACACAAAG	GCAAAAGAACTGGATGTGAA	S	1929	1929	AQVNSRKAQTLNNNVNRATQ	AKELDVKIKNVIRNVHILLK	LAMA3	B0YJ33	NA	NA	Not found	NA	NA	NA
rs34381515	snp	NON_SYNONYMOUS_CODING	1	C/T	6027	6027	1	,Superfamily,;	21479356	21479356	AGCGCATGATGAGGGAACTG	GGAACAGGAACTTTGGAAAG	R/W	1981	1981	VPSGDFSREWAEAQRMMREL	NRNFGKHLREAEADKRESQL	LAMA3	B0YJ33	NA	NA	0	NA	NA	-0.999999
rs34156482	snp	NON_SYNONYMOUS_CODING	1	G/T	6047	6047	1	,Superfamily,;	21479376	21479376	CGGAACAGGAACTTTGGAAA	CACCTCAGAGAAGCAGAAGC	K/N	1987	1987	SREWAEAQRMMRELRNRNFG	HLREAEADKRESQLLLNRIR	LAMA3	B0YJ33	NA	NA	Not found	NA	NA	0.999999
rs61749941	snp	NON_SYNONYMOUS_CODING	1	C/G	6207	6207	1	,Ncoils,;IPR009254,Pfam,Laminin_I;,Superfamily,;	21481207	21481207	AACTCAGTGACCTTCGTGCT	GGCTGCAGGAGGCAGCTGCC	R/G	2041	2041	ANSIRDSLNEYEAKLSDLRA	LQEAAAQAKQANGLNQENER	LAMA3	B0YJ33	NA	NA	Not found	NA	NA	NA
rs1154226	snp	SYNONYMOUS_CODING	1	C/G	6233	6233	-	-	21481233	21481233	CAGGAGGCAGCTGCCCAAGC	AAGCAGGCAAATGGCTTGAA	A	2049	2049	NEYEAKLSDLRARLQEAAAQ	KQANGLNQENERALGAIQRQ	LAMA3	B0YJ33	NA	NA	Not found	NA	NA	NA
rs34590975	snp	NON_SYNONYMOUS_CODING	1	T/G	6480	6480	1	,Superfamily,;	21483972	21483972	AAGTAAGAGAACTTTCCAGA	CTGCTGGCAAAACATCCCTT	S/A	2132	2132	AASLNEARQELSDKVRELSR	AGKTSLVEEAEKHARSLQEL	LAMA3	B0YJ33	NA	NA	Not found	NA	NA	0.198791
rs35872318	snp	SYNONYMOUS_CODING	1	C/T	6641	6641	-	-	21484598	21484598	TACGAGAACATCCTCAATGC	ATCAAAGCGGCCGAGGACGC	A	2185	2185	GDELVRCAVDAATAYENILN	IKAAEDAANRAASASESALQ	LAMA3	B0YJ33	NA	NA	Not found	NA	NA	NA
GA015148	snp	ESSENTIAL_SPLICE_SITE	1	G/T	-	-	-	-	21487900	21487900	GACTGATGCAGATAACTCGG	TATCAGGCGATCTCTGGCCA	-	-	-	-	-	LAMA3	B0YJ33	NA	NA	nan	NA	NA	NA
rs80105922	snp	SYNONYMOUS_CODING	1	G/A	7175	7175	-	-	21489190	21489190	AACCAACAGCTGTTGCCCTT	GGAAACATCTCTGACAACAT	L	2363	2363	TNKLPDLWRKIESINQQLLP	GNISDNMDRIRELIQQARDA	LAMA3	B0YJ33	NA	NA	Not found	NA	NA	NA
rs62093184	snp	SYNONYMOUS_CODING	1	C/T	7304	7304	-	-	21492734	21492734	GAAGTCCGACTGCCAAATGA	CTGGAAGATTTGAAAGGATA	D	2406	2406	KVAVPMRFNGKSGVEVRLPN	LEDLKGYTSLSLFLQRPNSR	LAMA3	B0YJ33	NA	NA	Not found	NA	NA	NA
rs76571824	snp	NON_SYNONYMOUS_CODING	1	A/G	7450	7450	1	IPR001791,Smart,Laminin_G;IPR008985,Superfamily,ConA-like_lec_gl;	21494408	21494408	CATCGGCATGGCAGTTGTGG	TGGCCAGCTCACCTGTGTCT	D/G	2455	2455	FVMYLGNKDASRDYIGMAVV	GQLTCVYNLGDREAELQVDQ	LAMA3	B0YJ33	NA	NA	Not found	NA	NA	NA
rs61751704	snp	SYNONYMOUS_CODING	1	C/T	7463	7463	-	-	21494421	21494421	GTTGTGGATGGCCAGCTCAC	TGTGTCTACAACCTGGGGGA	T	2459	2459	LGNKDASRDYIGMAVVDGQL	CVYNLGDREAELQVDQILTK	LAMA3	B0YJ33	NA	NA	Not found	NA	NA	NA
rs76565392	snp	SYNONYMOUS_CODING	1	C/A	7598	7598	-	-	21494692	21494692	TTTGCAAGGCTTAATTACAC	AAAGGAGCCACATCCAGTAA	T	2504	2504	EAVMDRVKFQRIYQFARLNY	KGATSSKPETPGVYDMDGRN	LAMA3	B0YJ33	NA	NA	Not found	NA	NA	NA
GA033294	snp	ESSENTIAL_SPLICE_SITE	1	G/C	-	-	-	-	21494825	21494825	GTTACCCACCTGATTTTAAA	TAAGTGTAAATGTTATTTCA	-	-	-	-	-	LAMA3	B0YJ33	NA	NA	nan	NA	NA	NA
rs61751705	snp	NON_SYNONYMOUS_CODING	1	C/A	7825	7825	1	IPR008985,Superfamily,ConA-like_lec_gl;	21495347	21495347	CTTGTACAACTTCAAAAAAA	ATTCAATCTCAACACAACTG	T/K	2580	2580	GCIELDDLNENVLSLYNFKK	FNLNTTEVEPCRRRKEESDK	LAMA3	B0YJ33	NA	NA	Not found	NA	NA	NA
rs61751706	snp	SYNONYMOUS_CODING	1	C/T	7883	7883	-	-	21496533	21496533	AGGAGGAAGGAAGAGTCAGA	AAAAATTATTTTGAAGGTAC	D	2599	2599	KTFNLNTTEVEPCRRRKEES	KNYFEGTGYARVPTQPHAPI	LAMA3	B0YJ33	NA	NA	Not found	NA	NA	NA
rs45516998	snp	NON_SYNONYMOUS_CODING	1	G/T	8014	8014	1	IPR001791,Smart,Laminin_G;IPR008985,Superfamily,ConA-like_lec_gl;IPR012680,Pfam,Laminin_G_2;	21500903	21500903	TGTTCCTCTGTCCTAGGATC	CTTCATATCTCTAAATATAG	R/L	2643	2643	GQTIQTTVDRGLLFFAENGD	FISLNIEDGKLMVRYKLNSE	LAMA3	B0YJ33	NA	NA	0.06	NA	NA	-0.080545
rs35737354	snp	SYNONYMOUS_CODING	1	C/T	8114	8114	-	-	21501003	21501003	GTTGGAGACGCCATAAACAA	GGCAGAGACCATTCGGTACA	N	2676	2676	VRYKLNSELPKERGVGDAIN	GRDHSIQIKIGKLQKRMWIN	LAMA3	B0YJ33	NA	NA	Not found	NA	NA	NA
rs9952370	snp	NON_SYNONYMOUS_CODING	1	A/G	8190	8190	1	IPR001791,Smart,Laminin_G;IPR008985,Superfamily,ConA-like_lec_gl;IPR012680,Pfam,Laminin_G_2;	21501476	21501476	TAAATGTGGACGTTCAAAAC	CTATAATTGATGGTGAAGTA	T/A	2702	2702	IQIKIGKLQKRMWINVDVQN	IIDGEVFDFSTYYLGGIPIA	LAMA3	B0YJ33	NA	NA	Not found	benign	benign	0.999999
rs1154232	snp	NON_SYNONYMOUS_CODING	1	C/A	8531	8531	1	IPR008985,Superfamily,ConA-like_lec_gl;IPR001791,Smart,Laminin_G;IPR001791,pfscan,Laminin_G;	21511034	21511034	TGGTGATTTCAGACAAGGAA	CTGCAGGTCACTCTGGAAGA	N/K	2815	2815	FGFQTFQPSGILLDHQTWTR	LQVTLEDGYIELSTSDSGSP	LAMA3	B0YJ33	0.2431	rs1131521,rs1154237	0.37	benign	benign	0.442723
rs1154233	snp	NON_SYNONYMOUS_CODING	1	A/G	8586	8586	1	IPR008985,Superfamily,ConA-like_lec_gl;IPR001791,Smart,Laminin_G;IPR001791,pfscan,Laminin_G;	21511089	21511089	TGAGCACCAGCGATAGCGGC	GCCCAATTTTTAAATCTCCA	S/G	2834	2834	RNLQVTLEDGYIELSTSDSG	PIFKSPQTYMDGLLHYVSVI	LAMA3	B0YJ33	0.004762	NA	0.15	benign,possibly damaging	possibly damaging	0.77847
rs1258107	snp	SPLICE_SITE	1	G/T/C	-	-	-	-	21511172	21511172	AGCGACAACTCTGGGTGAGT	GAATAATACTTCTGTCAGAG	-	-	-	-	-	LAMA3	B0YJ33	NA	NA	Not found	NA	NA	NA
rs35153125	snp	NON_SYNONYMOUS_CODING	1	C/T	8715	8715	1	IPR008985,Superfamily,ConA-like_lec_gl;IPR001791,Smart,Laminin_G;IPR001791,pfscan,Laminin_G;	21512176	21512176	GAAATAGCAAAAGGCTAAAA	ACATTTCAAGTTCCCGGCAG	H/Y	2877	2877	NSGLRLLIDDQLLRNSKRLK	ISSSRQSLRLGGSNFEGCIS	LAMA3	B0YJ33	NA	NA	0.61	NA	NA	0.999999
rs1131521	snp	SYNONYMOUS_CODING	1	C/T	8817	8817	-	-	21513768	21513768	TATCACTGAGTCCTGAAGTC	TAGATTTGACCAGTAACTCT	L	2911	2911	NFEGCISNVFVQRLSLSPEV	DLTSNSLKRDVSLGGCSLNK	LAMA3	B0YJ33	0.2431	rs1154237	Not found	NA	NA	NA
rs61752346	snp	NON_SYNONYMOUS_CODING	1	C/T	8937	8937	-	-	21513888	21513888	TTAACAAGACCAAGACTTTT	GTATCAACCAGGTAAGTGTC	R/C	2951	2951	KPPFLMLLKGSTRFNKTKTF	INQLLQDTPVASPRSVKVWQ	LAMA3	B0YJ33	NA	NA	Not found	NA	NA	NA
rs34754160	in-del	FRAMESHIFT_CODING	1	-/C	8974	8973	-	-	21519212	21519211	GCAGGACACACCAGTGGCCT	CCCCAAGGAGCGTGAAGGTG	-	2963	2963	RFNKTKTFRINQLLQDTPVA	PRSVKVWQDACSPLPKTQAN	LAMA3	B0YJ33	NA	NA	Not found	NA	NA	NA
rs35762515	snp	NON_SYNONYMOUS_CODING	1	C/T	9327	9327	1	IPR012680,Pfam,Laminin_G_2;IPR008985,Superfamily,ConA-like_lec_gl;IPR001791,Smart,Laminin_G;IPR012679,Pfam,Laminin_G_1;	21526138	21526138	GCCATGATGGGGAAAAGGGG	GCTTGGTTGTGGATGGACTG	R/C	3081	3081	EKCNDGKWHTVVFGHDGEKG	LVVDGLRAREGSLPGNSTIS	LAMA3	B0YJ33	NA	NA	0.01	NA	NA	-0.980727
rs2241643	snp	SPLICE_SITE	1	G/A	-	-	-	-	21529722	21529722	AGCTTTTTCTTTTCTGCTTG	TTGCAGAGCCTCCCCACAAA	-	-	-	-	-	LAMA3	B0YJ33	0.3704	rs7232062,rs8083137,rs9958904	Not found	NA	NA	NA
rs61749943	snp	NON_SYNONYMOUS_CODING	1	G/A	9439	9439	1	IPR012680,Pfam,Laminin_G_2;IPR008985,Superfamily,ConA-like_lec_gl;IPR001791,Smart,Laminin_G;IPR012679,Pfam,Laminin_G_1;,Seg,;	21529730	21529730	CTTTTCTGCTTGGTTGCAGA	CCTCCCCACAAACAGCTTTG	S/N	3118	3118	STISIRAPVYLGSPPSGKPK	LPTNSFVGCLKNFQLDSKPL	LAMA3	B0YJ33	NA	NA	Not found	NA	NA	NA
rs78615698	snp	NON_SYNONYMOUS_CODING	1	G/A	9522	9522	1	IPR008985,Superfamily,ConA-like_lec_gl;IPR003129,Smart,Laminin_G_thrombospondin_N;	21529813	21529813	ATACCCCTTCTTCAAGCTTC	GGGTGTCTTCCTGCTTGGGT	G/R	3146	3146	GCLKNFQLDSKPLYTPSSSF	VSSCLGGPLEKGIYFSEEGG	LAMA3	B0YJ33	NA	NA	Not found	NA	NA	NA
rs35263487	in-del	FRAMESHIFT_CODING	1	-/G	9696	9695	-	-	21530091	21530090	ACATCGGAAGTCAGCCCGGG	AAGCACTTATGTGTTTACCT	-	3204	3203	FSIRPRSLTGILIHIGSQPG	KHLCVYLEAGKVTASMDSGA	LAMA3	B0YJ33	NA	NA	0.93	NA	NA	NA
rs1051149	snp	3PRIME_UTR	1	C/A	10177	10177	-	-	21534701	21534701	CAGCTCGAGATCATTCTTCA	TCAGGACACAAACCAGACAG	-	-	-	-	-	LAMA3	B0YJ33	NA	NA	Not found	NA	NA	NA
rs1051150	snp	3PRIME_UTR	1	C/T	10179	10179	-	-	21534703	21534703	GCTCGAGATCATTCTTCACT	AGGACACAAACCAGACAGGT	-	-	-	-	-	LAMA3	B0YJ33	NA	NA	Not found	NA	NA	NA
rs45543834	snp	REGULATORY_REGION	1	G/A	10327	10327	-	-	21534851	21534851	ATTGTTATTCAAATTGTTAT	CACAGAATGTTTTTGGTAAT	-	-	-	-	-	LAMA3	B0YJ33	NA	NA	Not found	NA	NA	NA
rs4645730	snp	5PRIME_UTR	1	C/T	118	118	-	-	35796173	35796173	GCGTGGAGGTTCTTGTCTCC	CTGGTTTGTGAAGTGCGGAA	-	-	-	-	-	MCM5	B1AHB0	NA	NA	Not found	NA	NA	NA
rs11541533	snp	NON_SYNONYMOUS_CODING	1	A/G	276	276	1	-	35796553	35796553	CTTCAAGGAGTTCCTGCGGC	GTACCGAGTGGGCACCGACC	Q/R	41	41	ADEGQARKSQLQRRFKEFLR	YRVGTDRTGFTFKYRDELKR	MCM5	B1AHB0	NA	NA	Not found	benign	NA	0.999999
rs2307335	snp	SPLICE_SITE	1	C/T	-	-	-	-	35796605	35796605	ACCTTCAAATACAGGTGCGG	TCCTGCGGGGCCGGGGGCTC	-	-	-	-	-	MCM5	B1AHB0	NA	NA	Not found	NA	NA	NA
rs4645737	snp	NON_SYNONYMOUS_CODING	1	T/C	217	217	-	-	35797366	35797366	TTCATTTATTTATACCAGTC	TGCACCTTCATTGATTGAGC	L/P	57	57	EFLRQYRVGTDRTGFTFKYS	APSLIEHLLPARYCSGCWAA	MCM5	B1AHB0	NA	NA	Not found	NA	NA	NA
rs4645739	snp	3PRIME_UTR	1	A/C	289	289	-	-	35797697	35797697	TGTGTGCCAGGCACTGCGCT	CAAAGATGAAAAGACGTGCT	-	-	-	-	-	MCM5	B1AHB0	NA	NA	Not found	NA	NA	NA
rs4645741	snp	3PRIME_UTR	1	A/G	361	361	-	-	35797769	35797769	AGTGAGTCGTGAAGACCAAC	GATAACTTCCACGGTGGTCA	-	-	-	-	-	MCM5	B1AHB0	NA	NA	Not found	NA	NA	NA
rs12170872	snp	NON_SYNONYMOUS_CODING	1	G/C	529	529	1	-	35799487	35799487	GAGGTGCTCCAGGACATCCA	GTCATGCTCAAGTCGGACGC	Q/H	125	125	EVADEVTRPRPSGEEVLQDI	VMLKSDASPSSIRSLKSDMM	MCM5	B1AHB0	NA	NA	Not found	possibly damaging	NA	0.999999
rs61731684	snp	NON_SYNONYMOUS_CODING	1	G/T	541	541	1	-	35799499	35799499	GACATCCAGGTCATGCTCAA	TCGGACGCCAGCCCTTCCAG	K/N	129	129	EVTRPRPSGEEVLQDIQVML	SDASPSSIRSLKSDMMSHLV	MCM5	B1AHB0	NA	NA	Not found	NA	NA	NA
rs2307334	snp	NON_SYNONYMOUS_CODING	1	G/C	561	561	1	IPR001208,Smart,DNA-dep_ATPase_MCM;	35799519	35799519	GTCGGACGCCAGCCCTTCCA	CATTCGTAGCCTGAAGGTGG	S/T	136	136	SGEEVLQDIQVMLKSDASPS	IRSLKSDMMSHLVKIPGIII	MCM5	B1AHB0	NA	NA	Not found	benign	benign	0.999999
rs713618	snp	SPLICE_SITE	1	C/T	-	-	-	-	35799542	35799542	TTCGTAGCCTGAAGGTGGGT	GGAGGGCAGTGGCTGCTGCA	-	-	-	-	-	MCM5	B1AHB0	0.422	rs4645750,rs713873	Not found	NA	NA	NA
rs34391116	snp	NON_SYNONYMOUS_CODING	1	G/C	599	599	1	IPR008048,Prints,MCM_5;IPR001208,Smart,DNA-dep_ATPase_MCM;	35802567	35802567	CGGACATGATGTCACACCTG	TGAAGATCCCTGGCATCATC	V/L	149	149	KSDASPSSIRSLKSDMMSHL	KIPGIIIAASAVRAKATRIS	MCM5	B1AHB0	NA	NA	Not found	NA	NA	-0.999999
rs2307340	snp	NON_SYNONYMOUS_CODING	1	C/G	693	693	1	IPR001208,Smart,DNA-dep_ATPase_MCM;	35802661	35802661	CAGCTGCCGCAACACCCTCA	CAACATTGCCATGCGCCCTG	T/S	180	180	AVRAKATRISIQCRSCRNTL	NIAMRPGLEGYALPRKCNTD	MCM5	B1AHB0	NA	NA	Not found	benign	benign	0.999999
rs2230932	snp	SYNONYMOUS_CODING	1	C/T	718	718	-	-	35802686	35802686	ATTGCCATGCGCCCTGGCCT	GAGGGCTATGCCCTGCCCAG	L	188	188	ISIQCRSCRNTLTNIAMRPG	EGYALPRKCNTDQAGRPKCP	MCM5	B1AHB0	NA	NA	Not found	NA	NA	NA
rs2230933	snp	NON_SYNONYMOUS_CODING	1	G/A	926	926	1	IPR001208,Smart,DNA-dep_ATPase_MCM;	35806756	35806756	GGTACCTGTGTGACAAGGTC	TCCCTGGGAACAGGGTTACC	V/I	258	258	HGEMPRHMQLYCDRYLCDKV	PGNRVTIMGIYSIKKFGLTT	MCM5	B1AHB0	NA	NA	Not found	NA	benign	NA
rs133417	snp	SYNONYMOUS_CODING	1	T/C	985	985	-	-	35806815	35806815	ATCAAGAAGTTTGGCCTGAC	ACCAGCAGGGGCCGTGACAG	T	277	277	VVPGNRVTIMGIYSIKKFGL	TSRGRDRVGVGIRSSYIRVL	MCM5	B1AHB0	0.04587	NA	Not found	NA	NA	NA
rs2307343	snp	SYNONYMOUS_CODING	1	C/T	991	991	-	-	35806821	35806821	AAGTTTGGCCTGACTACCAG	AGGGGCCGTGACAGGGTGGG	S	279	279	PGNRVTIMGIYSIKKFGLTT	RGRDRVGVGIRSSYIRVLGI	MCM5	B1AHB0	NA	NA	Not found	NA	NA	NA
rs2307341	snp	SYNONYMOUS_CODING	1	C/T	1156	1156	-	-	35808585	35808585	CTCCCAAATGTCTATGAGGT	ATCTCCAAGAGCATCGCCCC	V	334	334	VSPQEEEEFRRLAALPNVYE	ISKSIAPSIFGGTDMKKAIA	MCM5	B1AHB0	NA	NA	Not found	NA	NA	NA
rs35648381	in-del	FRAMESHIFT_CODING	1	-/G	1295	1294	-	-	35809917	35809916	ACATCAACCTGCTGATGCTA	GGGGACCCTGGGACAGCCAA	-	381	380	SRKRLPDGLTRRGDINLLML	GDPGTAKSQLLKFVEKCSPI	MCM5	B1AHB0	NA	NA	Not found	NA	NA	NA
rs11705106	snp	NON_SYNONYMOUS_CODING	1	T/G	1688	1688	1	IPR003593,Smart,ATPase_AAA+_core;IPR001208,Prints,DNA-dep_ATPase_MCM;IPR001208,Pfam,DNA-dep_ATPase_MCM;IPR001208,Smart,DNA-dep_ATPase_MCM;,Superfamily,;	35812751	35812751	ACTTCATGCCCACCATCTTG	CGCGCTTCGACATGATCTTC	S/A	512	512	FGRWDETKGEDNIDFMPTIL	RFDMIFIVKDEHNEERDVML	MCM5	B1AHB0	NA	NA	Not found	benign	NA	-0.999999
rs4645796	snp	SYNONYMOUS_CODING	1	G/A	1690	1690	-	-	35812753	35812753	TTCATGCCCACCATCTTGTC	CGCTTCGACATGATCTTCAT	S	512	512	FGRWDETKGEDNIDFMPTIL	RFDMIFIVKDEHNEERDVML	MCM5	B1AHB0	NA	NA	Not found	NA	NA	NA
rs62231766	snp	SYNONYMOUS_CODING	1	C/T	1708	1708	-	-	35812771	35812771	TCGCGCTTCGACATGATCTT	ATCGTCAAGGATGAGCACAA	F	518	518	TKGEDNIDFMPTILSRFDMI	IVKDEHNEERDVMLAKHVIT	MCM5	B1AHB0	NA	NA	Not found	NA	NA	NA
rs11541530	snp	NON_SYNONYMOUS_CODING	1	C/T	1724	1724	1	IPR001208,Pfam,DNA-dep_ATPase_MCM;IPR001208,Smart,DNA-dep_ATPase_MCM;,Superfamily,;	35812787	35812787	TCTTCATCGTCAAGGATGAG	ACAATGAGGAGAGGGATGTG	H/Y	524	524	IDFMPTILSRFDMIFIVKDE	NEERDVMLAKHVITLHVSAL	MCM5	B1AHB0	NA	NA	Not found	probably damaging	NA	-0.008276
rs133427	snp	SYNONYMOUS_CODING	1	G/A	1861	1861	-	-	35815880	35815880	TCCCCACTGTCCTGCAGGAA	TGTGGCCCCCGGCTGTCAGC	K	569	569	AVEGEIDLAKLKKFIAYCRV	CGPRLSAEAAEKLKNRYIIM	MCM5	B1AHB0	NA	NA	Not found	NA	NA	NA
rs75026546	snp	SYNONYMOUS_CODING	1	C/T	1933	1933	-	-	35815952	35815952	ATCATCATGCGGAGCGGGGC	CGTCAGCACGAGAGGGACAG	A	593	593	RLSAEAAEKLKNRYIIMRSG	RQHERDSDRRSSIPITVRQL	MCM5	B1AHB0	NA	NA	Not found	NA	NA	NA
rs11541531	snp	NON_SYNONYMOUS_CODING	1	A/G	1946	1946	1	IPR001208,Smart,DNA-dep_ATPase_MCM;,Superfamily,;	35815965	35815965	GCGGGGCCCGTCAGCACGAG	GGGACAGTGACCGCCGCTCC	R/G	598	598	AAEKLKNRYIIMRSGARQHE	DSDRRSSIPITVRQLEAIVR	MCM5	B1AHB0	NA	NA	Not found	possibly damaging	NA	0.7318
rs2071744	snp	NON_SYNONYMOUS_CODING	1	C/T	1223	1223	-	-	35817553	35817553	TGGGGGCCTGCAGTGTGTGT	TTGCTTCTCTGAGTTTGCTG	S/F	408	408	VPWLGALWAGLWPAGGLQCV	CFSEFAELL	MCM5	B1AHB0	0.2477	NA	Not found	NA	NA	NA
rs4645824	snp	REGULATORY_REGION	1	G/A	2365	2365	-	-	35820254	35820254	TACCGCCTCAAGTGAGTCGC	CCGCCTCACTGGACTCATGG	-	-	-	-	-	MCM5	B1AHB0	0.05046	NA	Not found	NA	NA	NA
rs1050168	snp	REGULATORY_REGION	1	G/T	2439	2439	-	-	35820328	35820328	TGCCATTGACAATGTTGCTG	GACCTCTGCCTCCCCACTGC	-	-	-	-	-	MCM5	B1AHB0	NA	NA	Not found	NA	NA	NA
rs4645825	snp	REGULATORY_REGION	1	T/C	2514	2514	-	-	35820403	35820403	CCCAGAGGAAGGAGCTGTAG	GTCCTGCTGCCTCTGGGCGC	-	-	-	-	-	MCM5	B1AHB0	NA	NA	Not found	NA	NA	NA
rs55935754	snp	3PRIME_UTR	1	G/A	2544	2544	-	-	35820433	35820433	CCTCTGGGCGCCCGCCTCTA	CGCGGTTCTGGGAAGTGTGC	-	-	-	-	-	MCM5	B1AHB0	NA	NA	Not found	NA	NA	NA
rs4645826	snp	3PRIME_UTR	1	G/A	2561	2561	-	-	35820450	35820450	CTAGCGCGGTTCTGGGAAGT	TGCTTTTGGCATCCGTTAAT	-	-	-	-	-	MCM5	B1AHB0	NA	NA	Not found	NA	NA	NA
rs3177848	snp	REGULATORY_REGION	1	A/C	2591	2591	-	-	35820480	35820480	CATCCGTTAATAATAAAGCC	CGGTGTGTTCAGGTA	-	-	-	-	-	MCM5	B1AHB0	NA	NA	Not found	NA	NA	NA
rs3180381	snp	SPLICE_SITE	1	T/A	2605	2605	-	-	35820494	35820494	AAAGCCACGGTGTGTTCAGG	A	-	-	-	-	-	MCM5	B1AHB0	NA	NA	Not found	NA	NA	NA
rs1613372	snp	3PRIME_UTR	1	G/A	1677	1677	-	-	16849689	16849689	GGGAATTAAACATTTTCATG	AGTGTTTTGGC	-	-	-	-	-	FGF20	B2RPH5	NA	NA	Not found	NA	NA	NA
rs78278697	snp	3PRIME_UTR	1	T/A	1610	1610	-	-	16849756	16849756	ACGTTGGTTTCTTTTGGCCT	GAAAAATGCCTCATTGATTT	-	-	-	-	-	FGF20	B2RPH5	NA	NA	Not found	NA	NA	NA
rs17515365	in-del	3PRIME_UTR	1	-/A	1610	1609	-	-	16849757	16849756	AACGTTGGTTTCTTTTGGCC	TAGAAAAATGCCTCATTGAT	-	-	-	-	-	FGF20	B2RPH5	NA	NA	Not found	NA	NA	NA
rs76722388	snp	3PRIME_UTR	1	G/A	1608	1608	-	-	16849758	16849758	TAACGTTGGTTTCTTTTGGC	TAGAAAAATGCCTCATTGAT	-	-	-	-	-	FGF20	B2RPH5	NA	NA	Not found	NA	NA	NA
rs17550395	snp	3PRIME_UTR	1	A/G	1593	1593	-	-	16849773	16849773	ATTGCCTTCTAAATGTAACG	TGGTTTCTTTTGGCCTAGAA	-	-	-	-	-	FGF20	B2RPH5	NA	NA	Not found	NA	NA	NA
rs10888125	snp	3PRIME_UTR	1	A/G	1556	1556	-	-	16849810	16849810	TTAAAATATAGTATAGATTA	ATTTTTTATGCAGTCAATTG	-	-	-	-	-	FGF20	B2RPH5	NA	NA	Not found	NA	NA	NA
rs56198250	snp	3PRIME_UTR	1	C/T	1449	1449	-	-	16849917	16849917	ACAACAAAACTTCCGTTATT	TGCCATTACTTTATTGTGGT	-	-	-	-	-	FGF20	B2RPH5	NA	NA	Not found	NA	NA	NA
rs76141694	snp	3PRIME_UTR	1	G/A	1442	1442	-	-	16849924	16849924	GTAAAAAACAACAAAACTTC	GTTATTGTGCCATTACTTTA	-	-	-	-	-	FGF20	B2RPH5	NA	NA	Not found	NA	NA	NA
rs17550381	snp	3PRIME_UTR	1	T/C	1425	1425	-	-	16849941	16849941	TGAAGATAATACAAAGAGTA	AAAACAACAAAACTTCCGTT	-	-	-	-	-	FGF20	B2RPH5	NA	NA	Not found	NA	NA	NA
rs17550374	snp	3PRIME_UTR	1	C/A	1383	1383	-	-	16849983	16849983	ATATATATTTATTTATTAAA	AGTTTATTTTTTACTGGGAT	-	-	-	-	-	FGF20	B2RPH5	NA	NA	Not found	NA	NA	NA
rs1721082	snp	3PRIME_UTR	1	A/T	1234	1234	-	-	16850132	16850132	TCACAGGTTATGGCATTATA	GTTTTAAGAAAAAAAAAAAC	-	-	-	-	-	FGF20	B2RPH5	NA	NA	Not found	NA	NA	NA
rs10089759	snp	3PRIME_UTR	1	C/A	1210	1210	-	-	16850156	16850156	TAAATTCTGAGGACCTTGTA	AATTCACAGGTTATGGCATT	-	-	-	-	-	FGF20	B2RPH5	NA	NA	Not found	NA	NA	NA
rs77259875	snp	3PRIME_UTR	1	T/A	1107	1107	-	-	16850259	16850259	CTGGTGCCTCACCTCTCTGG	TTATGTTTACTTTAAAATTT	-	-	-	-	-	FGF20	B2RPH5	NA	NA	Not found	NA	NA	NA
rs17515351	snp	3PRIME_UTR	1	A/G	1028	1028	-	-	16850338	16850338	ATTGGATTAGTCCTTACCAG	AGACTGAAGCCAAAAATCTG	-	-	-	-	-	FGF20	B2RPH5	NA	NA	Not found	NA	NA	NA
rs12720208	snp	3PRIME_UTR	1	G/A	967	967	-	-	16850399	16850399	AATTTTGACTAGAAATAGAT	ATGATCACTCTTTATATGTG	-	-	-	-	-	FGF20	B2RPH5	0.1065	NA	Not found	NA	NA	NA
rs2640901	snp	3PRIME_UTR	1	A/G	950	950	-	-	16850416	16850416	GAAAAAAAACCAAAAAAAAT	TTGACTAGAAATAGATCATG	-	-	-	-	-	FGF20	B2RPH5	NA	NA	Not found	NA	NA	NA
rs6982917	snp	3PRIME_UTR	1	A/G	896	896	-	-	16850470	16850470	CAAAATATTAAAGTCTATTT	CTACTGAGAGACTGGATTTG	-	-	-	-	-	FGF20	B2RPH5	NA	NA	Not found	NA	NA	NA
rs1721100	snp	3PRIME_UTR	1	C/G	868	868	-	-	16850498	16850498	TCATAAAATAATGACCCAAG	AGACGTTCAAAATATTAAAG	-	-	-	-	-	FGF20	B2RPH5	0.3084	NA	Not found	NA	NA	NA
rs17550360	snp	NON_SYNONYMOUS_CODING	1	C/T	765	765	1	-	16850601	16850601	GAGTTCCAGAATTGTACAAG	ACCTACTGATGTACACTTGA	D/N	206	206	KFTHFLPRPVDPERVPELYK	LLMYT	FGF20	B2RPH5	0.01402	NA	0	possibly damaging	possibly damaging	NA
rs10089600	snp	NON_SYNONYMOUS_CODING	1	G/C	672	672	1	IPR002348,Pfam,IL1_HBGF;IPR008996,Superfamily,Cytokine_IL1-like;	16850694	16850694	CACTTAACAAAGACGGAACT	CAAGAGATGGCGCCAGGTCC	P/A	175	175	IYKHGDTGRRYFVALNKDGT	RDGARSKRHQKFTHFLPRPV	FGF20	B2RPH5	NA	NA	0.01	probably damaging	benign	0.999999
rs35304688	in-del	FRAMESHIFT_CODING	1	-/T	509	508	-	-	16853195	16853194	GGACAGTGGTCTCTATCTTG	GAATGAATGACAAAGGAGAA	-	120	120	FISVAVGLVSIRGVDSGLYL	MNDKGELYGSEKLTSECIFR	FGF20	B2RPH5	NA	NA	1	NA	NA	NA
rs3793405	snp	NON_SYNONYMOUS_CODING	1	C/G	495	495	1	IPR002348,Pfam,IL1_HBGF;IPR002348,Prints,IL1_HBGF;IPR008996,Superfamily,Cytokine_IL1-like;	16853208	16853208	GTATTAGAGGTGTGGACAGT	GTCTCTATCTTGGAATGAAT	G/R	116	116	GILEFISVAVGLVSIRGVDS	LYLGMNDKGELYGSEKLTSE	FGF20	B2RPH5	NA	NA	0	possibly damaging	benign	0.999999
rs77424748	snp	SYNONYMOUS_CODING	1	T/C	467	467	-	-	16853236	16853236	TTCATCAGTGTGGCAGTGGG	CTGGTCAGTATTAGAGGTGT	G	106	106	QGTRQDHSLFGILEFISVAV	LVSIRGVDSGLYLGMNDKGE	FGF20	B2RPH5	NA	NA	Not found	NA	NA	NA
rs17514908	snp	SYNONYMOUS_CODING	1	G/T	431	431	-	-	16859260	16859260	ACCCGGCAGGACCACAGCCT	TTCGGTACGTACTAGCATCC	L	94	94	GFHLQILPDGSVQGTRQDHS	FGILEFISVAVGLVSIRGVD	FGF20	B2RPH5	0.009174	NA	Not found	NA	NA	NA
rs10448135	snp	SYNONYMOUS_CODING	1	C/G	293	293	-	-	16859398	16859398	AGCGCGGCGGAGCGGAGCGC	CGCGGCGGGCCGGGGGCTGC	A	48	48	PPAGERPPLLGERRSAAERS	RGGPGAAQLAHLHGILRRRQ	FGF20	B2RPH5	NA	NA	Not found	NA	NA	NA
rs17514894	snp	SYNONYMOUS_CODING	1	C/T	251	251	-	-	16859440	16859440	CCTCCTGCCGGGGAGCGGCC	CCGCTGCTGGGCGAGCGCAG	P	34	34	LEGLGQQVGSHFLLPPAGER	PLLGERRSAAERSARGGPGA	FGF20	B2RPH5	NA	NA	Not found	NA	NA	NA
rs73193116	snp	REGULATORY_REGION	1	A/T	-	-	-	-	16859968	16859968	TTTTTACTGGGATATGAAGA	AATACAAAGAGTAAAAAACA	-	-	-	-	-	FGF20	B2RPH5	NA	NA	Not found	NA	NA	NA
rs28924116	snp	REGULATORY_REGION	1	T/G	-	-	-	-	11734103	11734103	-	-	-	-	-	-	-	MAD2L2	B3KNE3	NA	NA	Not found	NA	NA	NA
rs1045462	snp	3PRIME_UTR	1	G/A	1768	1768	-	-	11734629	11734629	GGATGCCGCAACCTCGACTT	TCAGCCTCCTGGGGTTCCGC	-	-	-	-	-	MAD2L2	B3KNE3	NA	NA	Not found	NA	NA	NA
rs1045457	snp	3PRIME_UTR	1	G/A	1712	1712	-	-	11734685	11734685	CAGCCCGGGGCCGCTCAGGT	TGCTTGGAGGATGCCTCCCC	-	-	-	-	-	MAD2L2	B3KNE3	NA	NA	Not found	NA	NA	NA
rs28924114	snp	SYNONYMOUS_CODING	1	C/T	1508	1508	-	-	11735154	11735154	ATACCACTAAAAACCATGAC	TCGGACATTTTAAAGGTGAG	T	193	193	LADEQDVHMHDPRLIPLKTM	SDILKMQLYVEERAHKGS	MAD2L2	B3KNE3	NA	NA	Not found	NA	NA	NA
rs2233025	snp	3PRIME_UTR	1	G/A	891	891	-	-	11735652	11735652	CGTGATGTCGCAGTTCCAGG	GGGCAGGGGCACTGCCTGTG	-	-	-	-	-	MAD2L2	B3KNE3	0.2018	NA	Not found	NA	NA	NA
rs76463742	snp	NON_SYNONYMOUS_CODING	1	C/G	1392	1392	1	IPR003511,pfscan,HORMA_DNA-bd;IPR003511,Pfam,HORMA_DNA-bd;	11735753	11735753	TCCTGGTGCACACGAGAGAA	CCGCCACTCGCAACATGGAG	A/P	155	155	AVLDHNPPGCTFTVLVHTRE	ATRNMEKIQVIKDFPWILAD	MAD2L2	B3KNE3	NA	NA	Not found	NA	NA	NA
rs35692795	in-del	3PRIME_UTR	1	-/C	727	726	-	-	11735817	11735816	CTGGCACCAGGGCGGTGGGG	GAGCCTCCACCAACCTCTTG	-	-	-	-	-	MAD2L2	B3KNE3	NA	NA	Not found	NA	NA	NA
rs2233024	snp	3PRIME_UTR	1	C/A	702	702	-	-	11735841	11735841	GTGGGAAGAGGCTGGGCCCA	TGGCTGGCACCAGGGCGGTG	-	-	-	-	-	MAD2L2	B3KNE3	NA	NA	Not found	NA	NA	NA
rs55785094	snp	3PRIME_UTR	1	C/G	697	697	-	-	11735846	11735846	GGGAAGTGGGAAGAGGCTGG	CCCAGTGGCTGGCACCAGGG	-	-	-	-	-	MAD2L2	B3KNE3	NA	NA	Not found	NA	NA	NA
rs2233023	snp	3PRIME_UTR	1	T/C	681	681	-	-	11735862	11735862	GCTGCTGAGCCAGCAAGGGA	GTGGGAAGAGGCTGGGCCCA	-	-	-	-	-	MAD2L2	B3KNE3	NA	NA	Not found	NA	NA	NA
rs2233022	snp	3PRIME_UTR	1	A/G	666	666	-	-	11735877	11735877	ATCTGCTCTGGGGGTGCTGC	GAGCCAGCAAGGGAAGTGGG	-	-	-	-	-	MAD2L2	B3KNE3	NA	NA	Not found	NA	NA	NA
rs2233021	snp	NON_SYNONYMOUS_CODING	1	T/C	480	480	1	IPR003511,Pfam,HORMA_DNA-bd;	11736063	11736063	TCTCTTCCCTTGGCATTTCC	TGGTTATCTCGGGTTGGTCT	H/R	132	132	VLDHNPPGVSTPHPLFPWHF	GYLGLVCVPRSMFGCSETHL	MAD2L2	B3KNE3	NA	NA	Not found	NA	NA	NA
rs2233020	snp	SYNONYMOUS_CODING	1	G/A	1328	1328	-	-	11736131	11736131	ATCCTGAAGATCAGCGTGTG	GATGCCGTCCTGGACCACAA	C	133	133	DSLLSHVEQLLRAFILKISV	DAVLDHNPPGCTFTVLVHTR	MAD2L2	B3KNE3	NA	NA	Not found	NA	NA	NA
rs2233019	snp	ESSENTIAL_SPLICE_SITE	1	A/C	-	-	-	-	11736864	11736864	GCCCACTAGCTGGCATCAGG	GTGTCTCTGGCAACACACCC	-	-	-	-	-	MAD2L2	B3KNE3	NA	NA	Not found	NA	NA	NA
rs2294638	snp	REGULATORY_REGION	1	G/C	973	973	-	-	11737051	11737051	TGGAGGCAGGGTGGTGTAGT	GGGGTGGGGTGCCTGGCTCT	-	-	-	-	-	MAD2L2	B3KNE3	NA	NA	Not found	NA	NA	NA
rs28924110	snp	3PRIME_UTR	1	G/A	661	661	-	-	11737363	11737363	AGCCCGGGTTGGAGCTGGCT	TAAGTAGGGGCTGCCCCAGA	-	-	-	-	-	MAD2L2	B3KNE3	NA	NA	Not found	NA	NA	NA
rs28924109	snp	3PRIME_UTR	1	C/A	654	654	-	-	11737370	11737370	GCCTGGGAGCCCGGGTTGGA	CTGGCTCTAAGTAGGGGCTG	-	-	-	-	-	MAD2L2	B3KNE3	NA	NA	Not found	NA	NA	NA
rs28924108	snp	3PRIME_UTR	1	C/T	648	648	-	-	11737376	11737376	CCTTGGGCCTGGGAGCCCGG	TTGGAGCTGGCTCTAAGTAG	-	-	-	-	-	MAD2L2	B3KNE3	NA	NA	Not found	NA	NA	NA
rs28924107	snp	3PRIME_UTR	1	C/T	646	646	-	-	11737378	11737378	TGCCTTGGGCCTGGGAGCCC	GGTTGGAGCTGGCTCTAAGT	-	-	-	-	-	MAD2L2	B3KNE3	NA	NA	Not found	NA	NA	NA
rs2233018	snp	NON_SYNONYMOUS_CODING	1	C/T	473	473	1	IPR003511,pfscan,HORMA_DNA-bd;	11737551	11737551	CTCACCCCATGCTCACCCCC	TCCCTGTGTGCTCACAGTCC	V/I	94	94	LLEKVRVHWAPQPSHPMLTP	PVCSQSNSGMG	MAD2L2	B3KNE3	NA	NA	Not found	NA	NA	NA
rs28924106	snp	NON_SYNONYMOUS_CODING	1	G/A	458	458	1	IPR003511,pfscan,HORMA_DNA-bd;	11737566	11737566	GGGCTCCCCAGCCATCTCAC	CCATGCTCACCCCCGTCCCT	P/S	89	89	HCVKPLLEKVRVHWAPQPSH	MLTPVPVCSQSNSGMG	MAD2L2	B3KNE3	NA	NA	Not found	NA	NA	NA
rs2233015	snp	SPLICE_SITE	1	G/T	-	-	-	-	11740535	11740535	GCGCCACCGGCTTGTGCCCC	CTGCAGTGGTGGCCGATGTG	-	-	-	-	-	MAD2L2	B3KNE3	NA	NA	Not found	NA	NA	NA
rs2233014	snp	NON_SYNONYMOUS_CODING	1	C/G	185	185	-	-	11740559	11740559	CTGGGCCGGCGGGCTTCCTC	AGCGCGCCACCGGCTTGTGC	E/Q	34	34	GREAGPAGPGAGASGPAGFL	RATGLCPPAVVADVLCEFLE	MAD2L2	B3KNE3	NA	NA	Not found	NA	NA	NA
rs2233013	snp	5PRIME_UTR	1	G/A	506	506	-	-	11740683	11740683	GGAACTACCCTCTGCCCTTG	CCCAACACTCAGGTAGCGGG	-	-	-	-	-	MAD2L2	B3KNE3	NA	NA	Not found	NA	NA	NA
rs2233012	snp	5PRIME_UTR	1	C/A	450	450	-	-	11740739	11740739	ACTGTGGGGAGGGAAGAGAC	GTGGAAGCGAGCGGGTTCTG	-	-	-	-	-	MAD2L2	B3KNE3	NA	NA	Not found	NA	NA	NA
rs2272981	snp	5PRIME_UTR	1	A/C	377	377	-	-	11740812	11740812	AGCGTGGGGGTGGAGGTTCT	CCAGCTGCCCTGAGCCTGTG	-	-	-	-	-	MAD2L2	B3KNE3	NA	NA	Not found	NA	NA	NA
rs2272980	snp	5PRIME_UTR	1	G/A	281	281	-	-	11740908	11740908	GGGGCACAGCTGTGGTCTTT	CACCCCGCGAGACAGCGGGG	-	-	-	-	-	MAD2L2	B3KNE3	NA	NA	Not found	NA	NA	NA
rs28924097	snp	5PRIME_UTR	1	G/C	768	768	-	-	11741245	11741245	GGGAATGGGCGTGGCCTGGG	GGGGCGGGCGCTAGGACCCA	-	-	-	-	-	MAD2L2	B3KNE3	NA	NA	Not found	NA	NA	NA
rs2272979	snp	5PRIME_UTR	1	G/A	732	732	-	-	11741281	11741281	GGAACCGCCCTCTGCGAGGC	CGGTTTGGGCCGTGCGGGAA	-	-	-	-	-	MAD2L2	B3KNE3	NA	NA	Not found	NA	NA	NA
rs28924096	snp	5PRIME_UTR	1	G/A	720	720	-	-	11741293	11741293	GCCCCCGCATGCGGAACCGC	CTCTGCGAGGCCCGGTTTGG	-	-	-	-	-	MAD2L2	B3KNE3	NA	NA	Not found	NA	NA	NA
rs2272978	snp	5PRIME_UTR	1	A/C	709	709	-	-	11741304	11741304	CTCGGAGACCCGCCCCCGCA	GCGGAACCGCCCTCTGCGAG	-	-	-	-	-	MAD2L2	B3KNE3	NA	NA	Not found	NA	NA	NA
rs28924095	snp	5PRIME_UTR	1	G/A	691	691	-	-	11741322	11741322	GAGGCCCGGCCCCCGCCCCT	GGAGACCCGCCCCCGCATGC	-	-	-	-	-	MAD2L2	B3KNE3	NA	NA	Not found	NA	NA	NA
rs75171159	snp	5PRIME_UTR	1	A/C	566	566	-	-	11741447	11741447	GAAATGCCCTCGGGGGAAGA	ATGTAGCGATCCAATGGAAC	-	-	-	-	-	MAD2L2	B3KNE3	NA	NA	Not found	NA	NA	NA
rs2233006	snp	5PRIME_UTR	1	T/A	516	516	-	-	11741796	11741796	ACTCGGCTGGAGCTCCAAAA	GGTCAGCTATTGTTATGAAG	-	-	-	-	-	MAD2L2	B3KNE3	NA	NA	Not found	NA	NA	NA
rs74772418	snp	5PRIME_UTR	1	C/G	367	367	-	-	11741945	11741945	CCCCACCAGCTGGGAGACTC	GGCAGGTTATTCACCCTTCT	-	-	-	-	-	MAD2L2	B3KNE3	NA	NA	Not found	NA	NA	NA
rs34835198	in-del	5PRIME_UTR	1	-/C	337	336	-	-	11741976	11741975	TAGTGGCAGGAGGCACCTCG	GCCATCGCCCACCCCACCAG	-	-	-	-	-	MAD2L2	B3KNE3	NA	NA	Not found	NA	NA	NA
rs79069922	snp	5PRIME_UTR	1	T/C	326	326	-	-	11741986	11741986	CAGTAAAATGTAGTGGCAGG	GGCACCTCGGCCATCGCCCA	-	-	-	-	-	MAD2L2	B3KNE3	NA	NA	Not found	NA	NA	NA
rs2233005	snp	5PRIME_UTR	1	G/T	277	277	-	-	11742035	11742035	CCCTTACAGGACTTCCAGAC	GAGTCCACGCCCCTGGGGGA	-	-	-	-	-	MAD2L2	B3KNE3	NA	NA	Not found	NA	NA	NA
rs2233004	snp	ESSENTIAL_SPLICE_SITE	1	C/T	-	-	-	-	11742074	11742074	CATTATTTTTTATTATTTTA	TAATATCATCTCTGAGGGCC	-	-	-	-	-	MAD2L2	B3KNE3	0.211	rs2336031	Not found	NA	NA	NA
rs752940	snp	5PRIME_UTR	1	C/G	66	66	-	-	11751642	11751642	GCAGCCCCGGGGCCGGGCCC	GCGCGCACCCGGCCAGCGCG	-	-	-	-	-	MAD2L2	B3KNE3	NA	NA	Not found	NA	NA	NA
rs6701104	snp	5PRIME_UTR	1	C/G	27	27	-	-	11751681	11751681	GGGCGGCGGGTGGCGGGCTC	ACTGCCCCCAGCCGAGGGGC	-	-	-	-	-	MAD2L2	B3KNE3	NA	NA	Not found	NA	NA	NA
rs3218107	snp	3PRIME_UTR	1	C/T	2056	2056	-	-	41902700	41902700	CTACTGTAATAAAGATGATT	TGAAATAAAACTGGCTTTGG	-	-	-	-	-	CCND3	B3KQ22	NA	NA	Not found	NA	NA	NA
rs1051186	snp	REGULATORY_REGION	1	G/A	1950	1950	-	-	41902806	41902806	TGCCCTGGAGGTGGCTGAGC	CCTGTCTAGAGAGGGAGGCA	-	-	-	-	-	CCND3	B3KQ22	NA	NA	Not found	NA	NA	NA
rs1051171	snp	3PRIME_UTR	1	G/T	1910	1910	-	-	41902846	41902846	CCCTCTGCCCCATCCTCCAG	AGGGAAAATGCAGCAGGGAT	-	-	-	-	-	CCND3	B3KQ22	NA	NA	Not found	NA	NA	NA
rs3218106	snp	3PRIME_UTR	1	G/A	1818	1818	-	-	41902938	41902938	TGTTTTCCTCCCTTCTGCTA	TGGCAAAAGGATCTTTGTGG	-	-	-	-	-	CCND3	B3KQ22	NA	NA	Not found	NA	NA	NA
rs11552785	snp	3PRIME_UTR	1	G/A	1808	1808	-	-	41902948	41902948	TGGTGGTTGCTGTTTTCCTC	CTTCTGCTACTGGCAAAAGG	-	-	-	-	-	CCND3	B3KQ22	NA	NA	Not found	NA	NA	NA
rs9529	snp	3PRIME_UTR	1	T/C	1749	1749	-	-	41903007	41903007	GAGCACAACTTTAAGAGGAC	TAATGGGGTCCTGGCCATCC	-	-	-	-	-	CCND3	B3KQ22	0.3287	NA	Not found	NA	NA	NA
rs11552781	snp	3PRIME_UTR	1	G/T	1644	1644	-	-	41903112	41903112	GCCAGAGAAGCTATAAATTC	TCTTTGCTTTGCTTTCTGCT	-	-	-	-	-	CCND3	B3KQ22	NA	NA	Not found	NA	NA	NA
rs11552779	snp	3PRIME_UTR	1	G/A	1570	1570	-	-	41903186	41903186	TCCTCTCAGTACTTTGGAGG	CCCTATGTAGTCCGTGCTGA	-	-	-	-	-	CCND3	B3KQ22	NA	NA	Not found	NA	NA	NA
rs3218105	snp	3PRIME_UTR	1	C/T	1566	1566	-	-	41903190	41903190	TGGCTCCTCTCAGTACTTTG	AGGCCCCTATGTAGTCCGTG	-	-	-	-	-	CCND3	B3KQ22	0.004587	NA	Not found	NA	NA	NA
rs3833667	in-del	3PRIME_UTR	1	-/G	1401	1400	-	-	41903356	41903355	TCCTTTTGAACGCCCCCCCC	CACCCCTGGGGGCTCTCATG	-	-	-	-	-	CCND3	B3KQ22	NA	NA	Not found	NA	NA	NA
rs67147810	in-del	3PRIME_UTR	1	-/G	1400	1399	-	-	41903357	41903356	TTCCTTTTGAACGCCCCCCC	CCACCCCTGGGGGCTCTCAT	-	-	-	-	-	CCND3	B3KQ22	NA	NA	Not found	NA	NA	NA
rs79272218	snp	3PRIME_UTR	1	G/C	1392	1392	-	-	41903364	41903364	ACCAGCATTCCTTTTGAACG	CCCCCCCCACCCCTGGGGGC	-	-	-	-	-	CCND3	B3KQ22	NA	NA	Not found	NA	NA	NA
rs60324721	mixed	3PRIME_UTR	1	-/GG	1392	1391	-	-	41903365	41903364	CACCAGCATTCCTTTTGAAC	GCCCCCCCCCACCCCTGGGG	-	-	-	-	-	CCND3	B3KQ22	NA	NA	Not found	NA	NA	NA
rs72009707	in-del	3PRIME_UTR	1	-/G	1391	1390	-	-	41903366	41903365	ACACCAGCATTCCTTTTGAA	CGCCCCCCCCCACCCCTGGG	-	-	-	-	-	CCND3	B3KQ22	NA	NA	Not found	NA	NA	NA
rs3218104	in-del	3PRIME_UTR	1	A/-	1325	1325	-	-	41903431	41903431	CCAGCAGCGCCTTTCCCAAC	CTAGCTGGGGGTGGGCCAGG	-	-	-	-	-	CCND3	B3KQ22	NA	NA	Not found	NA	NA	NA
rs3218103	snp	3PRIME_UTR	1	G/A	1123	1123	-	-	41903633	41903633	CCACTAAGCAGAGGAGGGGC	GCTGCCACCCACCTCCCTGC	-	-	-	-	-	CCND3	B3KQ22	NA	NA	Not found	NA	NA	NA
rs1051130	snp	NON_SYNONYMOUS_CODING	1	A/C	974	974	1	IPR004367,Pfam,Cyclin_C;	41903782	41903782	GGGAGAGCCTCAGGGAAGCC	CTCAGACCAGCTCCAGCCCA	S/A	259	259	CLRACQEQIEAALRESLREA	QTSSSPAPKAPRGSSSQGPS	CCND3	B3KQ22	NA	NA	1	benign	benign	0.999999
rs3218102	snp	SYNONYMOUS_CODING	1	G/A	973	973	-	-	41903783	41903783	AGGGAGAGCCTCAGGGAAGC	TCTCAGACCAGCTCCAGCCC	A	258	258	DCLRACQEQIEAALRESLRE	SQTSSSPAPKAPRGSSSQGP	CCND3	B3KQ22	NA	NA	Not found	NA	NA	NA
rs33966734	snp	NON_SYNONYMOUS_CODING	1	C/A	958	958	1	IPR004367,Pfam,Cyclin_C;	41903798	41903798	ATCGAAGCTGCACTCAGGGA	AGCCTCAGGGAAGCCTCTCA	E/D	253	253	TGTEVDCLRACQEQIEAALR	SLREASQTSSSPAPKAPRGS	CCND3	B3KQ22	NA	NA	0.12	NA	benign	0.999999
rs34598973	in-del	3PRIME_UTR	1	-/G	870	869	-	-	41903943	41903942	GGGCTGTGGCCTAACCTCCC	CAGACTTCCCCATGTGTTGG	-	-	-	-	-	CCND3	B3KQ22	NA	NA	Not found	NA	NA	NA
rs74829557	snp	SYNONYMOUS_CODING	1	A/C	524	524	-	-	41904288	41904288	GGCACTGAAGTGGTGAGTGC	GGGTAGCTGGGCAGCAGCCT	A	175	175	MSGDELTELLAGITGTEVVS	G	CCND3	B3KQ22	NA	NA	Not found	NA	NA	NA
GA005808	snp	SPLICE_SITE	1	C/G	-	-	-	-	41904294	41904294	ATCACTGGCACTGAAGTGGT	AGTGCTGGGTAGCTGGGCAG	-	-	-	-	-	CCND3	B3KQ22	NA	NA	nan	NA	NA	NA
rs11552780	snp	SYNONYMOUS_CODING	1	C/G	883	883	-	-	41904324	41904324	GGGGATGAGCTCACAGAGCT	CTGGCAGGGATCACTGGCAC	L	228	228	IGAAVQGLGACSMSGDELTE	LAGITGTEVDCLRACQEQIE	CCND3	B3KQ22	NA	NA	Not found	NA	NA	NA
rs11552778	snp	NON_SYNONYMOUS_CODING	1	T/A	812	812	1	IPR011028,Superfamily,Cyclin-like;IPR004367,Pfam,Cyclin_C;	41904395	41904395	ACCCGCCATCCATGATCGCC	CGGGCAGCATTGGGGCTGCA	T/S	205	205	FLALCATDYTFAMYPPSMIA	GSIGAAVQGLGACSMSGDEL	CCND3	B3KQ22	NA	NA	0	benign	NA	0.530356
rs3218089	snp	NON_SYNONYMOUS_CODING	1	G/A	599	599	1	IPR011028,Superfamily,Cyclin-like;IPR006670,Smart,Cyclin;IPR006671,Pfam,Cyclin_N;	41908122	41908122	ACACCGACCACGCTGTCTCT	CCCGCCAGTTGCGGGTGCGT	P/S	134	134	RETTPLTIEKLCIYTDHAVS	RQLRDWEVLVLGKLKWDLAA	CCND3	B3KQ22	NA	NA	0	benign	benign	-0.677657
rs11552782	snp	SYNONYMOUS_CODING	1	G/A	448	448	-	-	41908273	41908273	GTCTTCCCCCTGGCCATGAA	TACCTGGATCGCTACCTGTC	N	83	83	WMLEVCEEQRCEEEVFPLAM	YLDRYLSCVPTRKAQLQLLG	CCND3	B3KQ22	NA	NA	Not found	NA	NA	NA
rs3218088	snp	5PRIME_UTR	1	G/C	336	336	-	-	41908922	41908922	CAAACGGGACCAAGGACACT	TCTCCCCTTCGGCTTCTCAC	-	-	-	-	-	CCND3	B3KQ22	NA	NA	Not found	NA	NA	NA
rs78644624	snp	5PRIME_UTR	1	G/A	239	239	-	-	41909019	41909019	CCAGCTGCCTCCCTTGCTTT	CCGAGCCCTAATCGGCTCCT	-	-	-	-	-	CCND3	B3KQ22	NA	NA	Not found	NA	NA	NA
rs1051129	snp	5PRIME_UTR	1	G/A	149	149	-	-	41909438	41909438	GCTCTCCGGCCCGTCGCCTG	CTTGGGACTCGCGAGCCCGC	-	-	-	-	-	CCND3	B3KQ22	NA	NA	Not found	NA	NA	NA
rs66934106	in-del	5PRIME_UTR	1	CG/-	64	65	-	-	41909522	41909523	GGGAAGCGGCGCGCGCGCGC	GCGGCGGGCGGGCTGGGGAT	-	-	-	-	-	CCND3	B3KQ22	NA	NA	Not found	NA	NA	NA
rs3050131	in-del	5PRIME_UTR	1	GC/-	63	64	-	-	41909523	41909524	AGGGAAGCGGCGCGCGCGCG	GGCGGCGGGCGGGCTGGGGA	-	-	-	-	-	CCND3	B3KQ22	NA	NA	Not found	NA	NA	NA
rs72448626	in-del	5PRIME_UTR	1	CG/-	54	55	-	-	41909532	41909533	GCGCCTGTCAGGGAAGCGGC	GCGCGCGCGGGCGGCGGGCG	-	-	-	-	-	CCND3	B3KQ22	NA	NA	Not found	NA	NA	NA
rs9381123	snp	5PRIME_UTR	1	A/C	338	338	-	-	41997779	41997779	GTGCATGGCCTCTGTCCTGG	TGCACAGAGGATTGGACCCA	-	-	-	-	-	CCND3	B3KQ22	NA	NA	Not found	NA	NA	NA
rs9357384	snp	5PRIME_UTR	1	G/A	191	191	-	-	41997926	41997926	GTGCTACCCCCATACCAGCT	CAACCTGAGCGGCAAGACCC	-	-	-	-	-	CCND3	B3KQ22	0.1179	NA	Not found	NA	NA	NA
rs10456506	snp	5PRIME_UTR	1	T/C	461	461	-	-	42016246	42016246	TGCTCCGGGGAGGTCACCTG	CGAGGAGGTAGGCTTGGGTG	-	-	-	-	-	CCND3	B3KQ22	NA	NA	Not found	NA	NA	NA
rs11552783	snp	5PRIME_UTR	1	G/A	388	388	-	-	42016319	42016319	GGTTGCGACCACCCCCACTC	CCAAAGGCAGGCTCCGGAGG	-	-	-	-	-	CCND3	B3KQ22	NA	NA	Not found	NA	NA	NA
rs73428399	snp	5PRIME_UTR	1	C/T	260	260	-	-	42016447	42016447	TCCTGCCCAGCTCTGGATCG	CGGCGCGGCGCGGACTTTGT	-	-	-	-	-	CCND3	B3KQ22	NA	NA	Not found	NA	NA	NA
rs74749780	snp	5PRIME_UTR	1	G/A	64	64	-	-	42016643	42016643	CACCTGAGCCTCCGTGGCGC	CCGCCCCCGCACCTATGCCG	-	-	-	-	-	CCND3	B3KQ22	NA	NA	Not found	NA	NA	NA
rs79015111	snp	5PRIME_UTR	1	T/C	658	658	-	-	42017438	42017438	GGACCACCTAGTCCAAGTCT	TCGCTGCATCCTGCTGCCTT	-	-	-	-	-	CCND3	B3KQ22	NA	NA	Not found	NA	NA	NA
rs6901760	snp	5PRIME_UTR	1	G/C	618	618	-	-	42017478	42017478	GCCGCCCCGCCTGTCAATGG	CCACTTGGAAGTAGAGCCTG	-	-	-	-	-	CCND3	B3KQ22	NA	NA	Not found	NA	NA	NA
rs4714559	snp	5PRIME_UTR	1	A/C	343	343	-	-	42017753	42017753	ACGCGCCCGGTTTCACTGAG	TAAAAGAAACCTATTTTAAT	-	-	-	-	-	CCND3	B3KQ22	NA	NA	Not found	NA	NA	NA
rs243551	snp	5PRIME_UTR	1	C/G	119	119	-	-	148395124	148395124	AATTTGCCAAACAGGAGTTA	TGAAAGTCTGAAGGGGAAAG	-	-	-	-	-	CUL1	B3KTW0	NA	NA	Not found	NA	NA	NA
rs13225743	snp	5PRIME_UTR	1	C/A	282	282	-	-	148395287	148395287	CTCGGAAGTCCGCGCCGATT	GGAGGGCCACCTCTGACTTT	-	-	-	-	-	CUL1	B3KTW0	NA	NA	Not found	NA	unknown	NA
rs28364762	snp	5PRIME_UTR	1	C/G	334	334	-	-	148395339	148395339	TGCAACCCCCAGTCCCTGTC	CGGTCGACAAAGGTGTGGAG	-	-	-	-	-	CUL1	B3KTW0	NA	NA	Not found	NA	unknown	NA
rs13225664	snp	REGULATORY_REGION	1	G/T	-	-	-	-	148395978	148395978	AGGAGGAGGAGGCGGGCGCC	TGTCGCACGCAGCTCCAGGC	-	-	-	-	-	CUL1	B3KTW0	NA	NA	Not found	NA	NA	NA
rs13225666	snp	REGULATORY_REGION	1	G/C	-	-	-	-	148395983	148395983	GAGGAGGCGGGCGCCGTGTC	CACGCAGCTCCAGGCGGGGC	-	-	-	-	-	CUL1	B3KTW0	NA	NA	0.29	NA	NA	NA
rs77002295	snp	SYNONYMOUS_CODING	1	G/A	700	700	-	-	148451101	148451101	TACTGTACTAGTGTTCACCA	TCAAACCAAGCACGAGGAGC	Q	58	58	AKSRYMELYTHVYNYCTSVH	SNQARGAGVPPSKSKKGQTP	CUL1	B3KTW0	NA	NA	Not found	NA	NA	NA
rs34872773	in-del	SPLICE_SITE	1	T/-	-	-	-	-	148456389	148456389	AGACATTTTGTACTTTTTTT	CTCCAGCTTGCATTGGTGAC	-	-	-	-	-	CUL1	B3KTW0	NA	NA	Not found	NA	NA	NA
rs74934754	snp	NON_SYNONYMOUS_CODING	1	G/T	1237	1237	1	IPR001373,Pfam,Cullin_N;	148457510	148457510	TCCTTTGAATCTCAATTTTT	GCTGACACAGAGAGATTTTA	L/F	237	237	DAFAKGPTLTVYKESFESQF	ADTERFYTRESTEFLQQNPV	CUL1	B3KTW0	NA	NA	Not found	NA	NA	NA
rs6952366	snp	SYNONYMOUS_CODING	1	A/G	1294	1294	-	-	148457567	148457567	GAATTCTTGCAGCAGAACCC	GTTACTGAATATATGAAAAA	P	256	256	FLADTERFYTRESTEFLQQN	VTEYMKKAEARLLEEQRRVQ	CUL1	B3KTW0	NA	NA	Not found	NA	NA	NA
rs34997647	in-del	FRAMESHIFT_CODING	1	-/G	1394	1393	-	-	148463731	148463730	CACAAGATGAATTAGCAAGG	AAATGTGAACAAGTCCTCAT	-	290	289	EEQRRVQVYLHESTQDELAR	KCEQVLIEKHLEIFHTEFQN	CUL1	B3KTW0	NA	NA	Not found	NA	NA	NA
rs17853287	snp	NON_SYNONYMOUS_CODING	1	A/G	1650	1650	1	IPR001373,Pfam,Cullin_N;	148480915	148480915	GACAGTGCTTGATGTTCATA	AAAATACAATGCCCTGGTAA	K/R	375	375	CGEAALNDPKMYVQTVLDVH	KYNALVMSAFNNDAGFVAAL	CUL1	B3KTW0	NA	NA	0.01	benign	NA	0.999999
rs79484500	snp	NON_SYNONYMOUS_CODING	1	C/G	1707	1707	1	IPR001373,Pfam,Cullin_N;	148480972	148480972	TGACGCTGGCTTTGTGGCTG	TCTTGATAAGGTAGGTGCGT	A/G	394	394	HKKYNALVMSAFNNDAGFVA	LDKACGRFINNNAVTKMAQS	CUL1	B3KTW0	NA	NA	Not found	NA	NA	NA
rs76864767	snp	NON_SYNONYMOUS_CODING	1	G/T	1712	1712	1	IPR001373,Pfam,Cullin_N;	148480977	148480977	CTGGCTTTGTGGCTGCTCTT	ATAAGGTAGGTGCGTGAGGG	D/Y	396	396	KYNALVMSAFNNDAGFVAAL	KACGRFINNNAVTKMAQSSS	CUL1	B3KTW0	NA	NA	Not found	NA	NA	NA
rs10271133	snp	SPLICE_SITE	1	C/T	-	-	-	-	148480990	148480990	TGCTCTTGATAAGGTAGGTG	GTGAGGGTTGTGACTTGCCT	-	-	-	-	-	CUL1	B3KTW0	0.1972	NA	Not found	NA	NA	NA
rs17855577	snp	NON_SYNONYMOUS_CODING	1	C/T	2175	2175	1	IPR016158,pfscan,Cullin_homology;IPR016158,Superfamily,Cullin_homology;IPR001373,Pfam,Cullin_N;	148486893	148486893	GTCCTGGCCCTTCCAGCAGT	TTGTACATTTGCCTTGCCGT	S/F	550	550	PLDLDFSIQVLSSGSWPFQQ	CTFALPSELERSYQRFTAFY	CUL1	B3KTW0	NA	NA	0.09	benign	NA	-0.835104
rs2007404	snp	SPLICE_SITE	1	T/C	-	-	-	-	148487395	148487395	TCCATATAATGCTGTCCTTT	ATCTAGTTGGAACGTAGTTA	-	-	-	-	-	CUL1	B3KTW0	0.3899	rs734003,rs734004,rs7802887,rs9987055	Not found	NA	NA	NA
rs17171113	snp	SPLICE_SITE	1	G/A	2335	2335	-	-	148489820	148489820	ATATGGGGGGCCGCAAAGGC	TCGACATTCCAGATGGCTAT	A	603	603	YQLSKGELVTNCFKNRYTLQ	STFQMAILLQYNTEDAYTVQ	CUL1	B3KTW0	NA	NA	Not found	NA	NA	NA
rs34787741	snp	NON_SYNONYMOUS_CODING	1	A/C	2618	2618	1	-	148495725	148495725	AACAGAAGCAGGAACAAGAA	CCACACACAAAAACATCGAG	T/P	698	698	KKLRVNINVPMKTEQKQEQE	THKNIEEDRKLLIQAAIVRI	CUL1	B3KTW0	NA	NA	0	NA	NA	-0.27399
rs1802351	snp	3PRIME_UTR	1	T/C	2685	2685	-	-	148497678	148497678	ACAGTTACTTGGCTTAACCC	TCTGGAAGGGTCTGACTGTG	-	-	-	-	-	CUL1	B3KTW0	NA	NA	Not found	NA	NA	NA
GA024960	snp	3PRIME_UTR	1	T/A	2730	2730	-	-	148497723	148497723	CCGCAGCAAATAGTTCATGT	GGAAAGAATGAAAACAACTC	-	-	-	-	-	CUL1	B3KTW0	NA	NA	nan	NA	NA	NA
rs79244596	snp	3PRIME_UTR	1	A/G	3050	3050	-	-	148498043	148498043	GCAAGTCTGAGTGGACCCAC	TGTAACCTGCTATGAAAACC	-	-	-	-	-	CUL1	B3KTW0	NA	NA	Not found	NA	NA	NA
rs1062892	snp	3PRIME_UTR	1	C/A	3133	3133	-	-	148498126	148498126	AAAATTAAAGGATTTCTGTA	AAGTCGCATTGGGTTTTGTT	-	-	-	-	-	CUL1	B3KTW0	NA	NA	Not found	NA	NA	NA
rs10491322	snp	3PRIME_UTR	1	A/G	4534	4534	-	-	133530140	133530140	GCTTCCAACCATAAATGTGT	CTTAGAAATGGGCCTATAGT	-	-	-	-	-	PPP2CA	B3KUN1	NA	NA	Not found	NA	NA	NA
rs75147392	snp	3PRIME_UTR	1	C/T	4530	4530	-	-	133530144	133530144	CTTTGCTTCCAACCATAAAT	TGTTCTTAGAAATGGGCCTA	-	-	-	-	-	PPP2CA	B3KUN1	NA	NA	Not found	NA	NA	NA
rs10491323	snp	3PRIME_UTR	1	T/C	4524	4524	-	-	133530150	133530150	ATATTCCTTTGCTTCCAACC	TAAATGTGTTCTTAGAAATG	-	-	-	-	-	PPP2CA	B3KUN1	NA	NA	Not found	NA	NA	NA
rs11750335	snp	3PRIME_UTR	1	G/A	4457	4457	-	-	133530217	133530217	TGATAAGGAATTAAAATGTA	CGTGCGACTCTCTGTTTCAG	-	-	-	-	-	PPP2CA	B3KUN1	NA	NA	Not found	NA	NA	NA
rs6596169	snp	3PRIME_UTR	1	G/C	4305	4305	-	-	133530369	133530369	GGAGGAGGTTACAGTGAGCC	AGATCGTGCCATTGCACTCC	-	-	-	-	-	PPP2CA	B3KUN1	NA	NA	Not found	NA	NA	NA
rs6596170	snp	3PRIME_UTR	1	A/C	4144	4144	-	-	133530530	133530530	GGGGTGGGTGGATCACCTGA	GTCAGGAGATCGAGACCAGC	-	-	-	-	-	PPP2CA	B3KUN1	NA	NA	Not found	NA	NA	NA
rs5020553	snp	3PRIME_UTR	1	T/C	3728	3728	-	-	133530946	133530946	CTGTCTCAAAAATAAAGAGG	TTCTGAGTTTGTATAGTGAG	-	-	-	-	-	PPP2CA	B3KUN1	NA	NA	Not found	NA	NA	NA
rs5020552	snp	3PRIME_UTR	1	C/T	3727	3727	-	-	133530947	133530947	CCTGTCTCAAAAATAAAGAG	ATTCTGAGTTTGTATAGTGA	-	-	-	-	-	PPP2CA	B3KUN1	NA	NA	Not found	NA	NA	NA
rs4615337	snp	3PRIME_UTR	1	A/G	3646	3646	-	-	133531028	133531028	GATCGCCTGAGCCCAGGAGA	GGAGGTTGCAGTGGGCTGAG	-	-	-	-	-	PPP2CA	B3KUN1	NA	NA	Not found	NA	NA	NA
rs74659792	snp	3PRIME_UTR	1	G/T	3544	3544	-	-	133531130	133531130	CCTGGCCAACATGGCAAAAC	CCATCTCTACAAAAAATATG	-	-	-	-	-	PPP2CA	B3KUN1	NA	NA	Not found	NA	NA	NA
rs10900827	snp	3PRIME_UTR	1	C/T	3469	3469	-	-	133531205	133531205	GGCTCATGCCTGTAATCCCA	CACTTTGGGAGACCAGGGTG	-	-	-	-	-	PPP2CA	B3KUN1	NA	NA	Not found	NA	NA	NA
rs10051026	snp	3PRIME_UTR	1	C/T	3225	3225	-	-	133531449	133531449	TTTAATTATAGAGACTGACC	GGCTTTGGCCATCTAAACTG	-	-	-	-	-	PPP2CA	B3KUN1	0.1239	rs13187105,rs2072494,rs2302599,rs254050,rs7705319	Not found	NA	NA	NA
rs76654444	snp	3PRIME_UTR	1	A/G	3060	3060	-	-	133531614	133531614	TTTTTTCCGGTCCTGTGATA	CAGAATTGACCAAGGAATAC	-	-	-	-	-	PPP2CA	B3KUN1	NA	NA	Not found	NA	NA	NA
rs78124410	snp	3PRIME_UTR	1	G/T	2979	2979	-	-	133531695	133531695	GCCCTTTCTCTCCGACTGAA	AAATAGCTTATCCATGTGCA	-	-	-	-	-	PPP2CA	B3KUN1	NA	NA	Not found	NA	NA	NA
rs55774248	snp	3PRIME_UTR	1	T/A	2329	2329	-	-	133532345	133532345	GCTATGTGTATATTATATGG	CTCTTTAAAATGATTGACAG	-	-	-	-	-	PPP2CA	B3KUN1	NA	NA	Not found	NA	NA	NA
rs1052469	snp	3PRIME_UTR	1	A/C	2220	2220	-	-	133532454	133532454	GAGATTTAAGTCTTTGGGTT	TGTTTTAATAAAACAGCATG	-	-	-	-	-	PPP2CA	B3KUN1	NA	NA	Not found	NA	NA	NA
rs3209711	snp	3PRIME_UTR	1	C/T	1887	1887	-	-	133532787	133532787	ATAATAAACTTGTGAACTAA	AACTGAGAAGGTCAAATTTT	-	-	-	-	-	PPP2CA	B3KUN1	NA	NA	Not found	NA	NA	NA
rs14548	snp	3PRIME_UTR	1	G/A	1817	1817	-	-	133532857	133532857	TTTGAACAGAACTGTTTTTT	CCCTTCCTGTAAGACGATGT	-	-	-	-	-	PPP2CA	B3KUN1	NA	NA	Not found	NA	NA	NA
rs14549	snp	3PRIME_UTR	1	C/A	1810	1810	-	-	133532864	133532864	GAGTTGTTTTGAACAGAACT	TTTTTTCCCCTTCCTGTAAG	-	-	-	-	-	PPP2CA	B3KUN1	NA	NA	Not found	NA	NA	NA
rs11552684	snp	3PRIME_UTR	1	G/A	1756	1756	-	-	133532918	133532918	TTCCCTACTCAAATCTCAGC	CCATGTTGTTCTTTGTTATT	-	-	-	-	-	PPP2CA	B3KUN1	NA	NA	Not found	NA	NA	NA
rs71836936	in-del	3PRIME_UTR	1	AT/-	1735	1736	-	-	133532938	133532939	ATTTGTCTGCACTCAGTTTA	CCCTACTCAAATCTCAGCCC	-	-	-	-	-	PPP2CA	B3KUN1	NA	NA	Not found	NA	NA	NA
rs11552680	snp	3PRIME_UTR	1	C/T	1491	1491	-	-	133533183	133533183	TAGTTACTTTTGCTTTCTCT	AGAGACTGCAGATAATAAGA	-	-	-	-	-	PPP2CA	B3KUN1	NA	NA	Not found	NA	NA	NA
rs80139846	snp	3PRIME_UTR	1	T/G	1380	1380	-	-	133533294	133533294	TACAAAGCCTCTTGTCATCA	CAGCCGTGACCACTTTAGAA	-	-	-	-	-	PPP2CA	B3KUN1	NA	NA	Not found	NA	NA	NA
rs62379401	snp	3PRIME_UTR	1	G/T	1367	1367	-	-	133533307	133533307	TGCCATATAAAAATACAAAG	CTCTTGTCATCAACAGCCGT	-	-	-	-	-	PPP2CA	B3KUN1	NA	NA	Not found	NA	NA	NA
rs74863466	snp	3PRIME_UTR	1	T/G	1315	1315	-	-	133533359	133533359	TCAGAAAATAGTTAACATTC	AAAAACTTGTTTTCACATGG	-	-	-	-	-	PPP2CA	B3KUN1	NA	NA	Not found	NA	NA	NA
rs1803925	snp	SYNONYMOUS_CODING	1	A/G	1067	1067	-	-	133534848	133534848	GTAGTAACGATTTTCAGTGC	CCAAACTATTGTTATCGTTG	A	262	262	QLVMEGYNWCHDRNVVTIFS	PNYCYRCGNQAAIMELDDTL	PPP2CA	B3KUN1	NA	NA	Not found	NA	NA	NA
rs74648820	snp	SPLICE_SITE	1	A/T	-	-	-	-	133536195	133536195	CATTTTATAACTTGAAGTTA	TTTTTAGGGTCCAATGTGTG	-	-	-	-	-	PPP2CA	B3KUN1	NA	NA	Not found	NA	NA	NA
rs11552681	snp	NON_SYNONYMOUS_CODING	1	A/G	436	436	1	IPR004843,Pfam,M-pesterase;IPR006186,Prints,Ser/Thr-sp_prot-phosphatase;IPR006186,Smart,Ser/Thr-sp_prot-phosphatase;	133541770	133541770	GCAAGAGGTTCGATGTCCAG	TACTGTCTGTGGAGATGTGC	V/A	52	52	CEKAKEILTKESNVQEVRCP	TVCGDVHGQFHDLMELFRIG	PPP2CA	B3KUN1	NA	NA	0.03	probably damaging	NA	-0.630512
rs34258631	in-del	FRAMESHIFT_CODING	1	-/A	397	396	-	-	133541810	133541809	ATCTGTAGGCTAAAGAAATC	CTGACAAAAGAATCCAACGT	-	39	39	ECKQLSESQVKSLCEKAKEI	TKESNVQEVRCPVTVCGDVH	PPP2CA	B3KUN1	NA	NA	1	NA	NA	NA
rs35969440	in-del	SPLICE_SITE	1	-/A	-	-	-	-	133561445	133561444	AGCCTCTGCGAGAAGGTGAG	CTGTAGTACGGCTGCGGACA	-	-	-	-	-	PPP2CA	B3KUN1	NA	NA	Not found	NA	NA	NA
rs3863186	snp	5PRIME_UTR	1	G/C	245	245	-	-	133561589	133561589	TGCGGGCGGCGGCGCGGGAG	AGCGCGGAGCGGCAGCCGGC	-	-	-	-	-	PPP2CA	B3KUN1	NA	NA	Not found	NA	NA	NA
rs11552678	snp	5PRIME_UTR	1	C/A	232	232	-	-	133561602	133561602	GTGTAGGCCCGTGTGCGGGC	GCGGCGCGGGAGCAGCGCGG	-	-	-	-	-	PPP2CA	B3KUN1	NA	NA	Not found	NA	NA	NA
rs1063629	snp	5PRIME_UTR	1	A/G	225	225	-	-	133561609	133561609	CGTGTGCGTGTAGGCCCGTG	GCGGGCGGCGGCGCGGGAGC	-	-	-	-	-	PPP2CA	B3KUN1	NA	NA	Not found	NA	NA	NA
rs11552679	snp	5PRIME_UTR	1	C/G	218	218	-	-	133561616	133561616	GCGGCGGCGTGTGCGTGTAG	CCCGTGTGCGGGCGGCGGCG	-	-	-	-	-	PPP2CA	B3KUN1	NA	NA	Not found	NA	NA	NA
rs3863187	snp	5PRIME_UTR	1	G/C	62	62	-	-	133561772	133561772	GACGTCACCACGCCCGGCGG	CGCCATTACAGAGAGCCGAG	-	-	-	-	-	PPP2CA	B3KUN1	NA	NA	Not found	NA	NA	NA
rs79830527	snp	5PRIME_UTR	1	C/A	112	112	-	-	46523858	46523858	CAAAACCAAACCGCCTGGCA	AAGCCGGTAAGCAACCACCC	-	-	-	-	-	EPAS1	B3KW07	NA	NA	Not found	NA	NA	NA
rs17039192	snp	REGULATORY_REGION	1	C/T	-	-	-	-	46524580	46524580	ACCGCCACACGGGTCCGGTG	CCGCTGCGCTTCCGCCCCAG	-	-	-	-	-	EPAS1	B3KW07	NA	NA	Not found	NA	NA	NA
rs73926269	snp	NON_SYNONYMOUS_CODING	1	G/A	329	329	1	IPR011598,Superfamily,HLH_DNA-bd;IPR001092,pfscan,HLH_DNA-bd_dom;	46574026	46574026	ACTTAGGAGTAGCTCGGAGA	GAGGAAGGAGAAGTCCCGGG	R/K	14	14	KFTYCDD	RKEKSRDAARCRRSKETEVF	EPAS1	B3KW07	NA	NA	Not found	NA	NA	NA
rs66811540	in-del	SPLICE_SITE	1	-/T	-	-	-	-	46583283	46583282	AGCTGTCCCACCCCCCCCCC	TTTCCAGTTTGCTCTGAAAA	-	-	-	-	-	EPAS1	B3KW07	NA	NA	Not found	NA	NA	NA
rs76884025	snp	NON_SYNONYMOUS_CODING	1	A/G	772	772	-	-	46587806	46587806	TTGGGAAAAAAAGCAAAGAC	TGTCCACAGAGCGGGACTTC	M/V	162	162	EIRENLSLKNGSGFGKKSKD	STERDFFMRMKCTVTNRGRT	EPAS1	B3KW07	NA	NA	Not found	NA	NA	NA
rs1804794	snp	SYNONYMOUS_CODING	1	C/T	1029	1029	-	-	46588191	46588191	AGCAAGACCTTCCTGAGCCG	CACAGCATGGACATGAAGTT	R	247	247	EPIQHPSHMDIPLDSKTFLS	HSMDMKFTYCDD	EPAS1	B3KW07	NA	NA	Not found	NA	NA	NA
GA020293	snp	ESSENTIAL_SPLICE_SITE	1	G/A	-	-	-	-	46588230	46588230	TTCACCTACTGTGATGACAG	TAGGGGGCCATGGGTGTGTA	-	-	-	-	-	EPAS1	B3KW07	NA	NA	nan	NA	NA	NA
rs7557402	snp	SPLICE_SITE	1	C/G	-	-	-	-	46603671	46603671	TCTGAATGGCTCTTTCCCCC	CATTAGTGAGATTGAGAAGA	-	-	-	-	-	EPAS1	B3KW07	NA	NA	Not found	NA	NA	NA
GA020294	snp	SPLICE_SITE	1	T/G	-	-	-	-	46603675	46603675	AATGGCTCTTTCCCCCCCAT	AGTGAGATTGAGAAGAATGA	-	-	-	-	-	EPAS1	B3KW07	NA	NA	nan	NA	NA	NA
rs61757375	snp	NON_SYNONYMOUS_CODING	1	G/A	1614	1614	-	-	46603747	46603747	CTGTTCAAGCCCCACCTGAT	GCCATGAACAGCATCTTTGA	M/I	368	368	EKNDVVFSMDQTESLFKPHL	AMNSIFDSSGKGAVSEKSNF	EPAS1	B3KW07	NA	NA	Not found	NA	NA	NA
GA002016	snp	ESSENTIAL_SPLICE_SITE	1	A/C	-	-	-	-	46605031	46605031	TCCCAGGCCCTTGTCTCCAC	GGGAATCAGAACTTCGAGGA	-	-	-	-	-	EPAS1	B3KW07	NA	NA	nan	NA	NA	NA
rs7597411	snp	SYNONYMOUS_CODING	1	G/A	1830	1830	-	-	46605103	46605103	CCGAGCCAGCCATGGGCCAC	GAGTTGAGGAGCCACAGCAC	T	440	440	NFEESSAYGKAILPPSQPWA	ELRSHSTQSEAGSLPAFTVP	EPAS1	B3KW07	NA	NA	Not found	NA	NA	NA
rs35617398	in-del	FRAMESHIFT_CODING	1	G/-	1894	1894	-	-	46605167	46605167	CTGCCTTCACCGTGCCCCAG	CAGCTGCCCCGGGCAGCACC	-	462	462	LRSHSTQSEAGSLPAFTVPQ	AAPGSTTPSATSSSSSCSTP	EPAS1	B3KW07	NA	NA	0.68	NA	NA	NA
rs34440936	snp	NON_SYNONYMOUS_CODING	1	C/A	2196	2196	-	-	46607497	46607497	CCACAGTCCACCCCCCAGCA	TGCTTCAGTGCCATGACAAA	H/Q	562	562	LSPICPEERLLAENPQSTPQ	CFSAMTNIFQPLAPVAPHSP	EPAS1	B3KW07	NA	NA	1	NA	NA	0.999999
rs11545018	snp	NON_SYNONYMOUS_CODING	1	A/G	2203	2203	-	-	46607504	46607504	CCACCCCCCAGCACTGCTTC	GTGCCATGACAAACATCTTC	S/G	565	565	ICPEERLLAENPQSTPQHCF	AMTNIFQPLAPVAPHSPFLL	EPAS1	B3KW07	NA	NA	0.06	possibly damaging	NA	0.037185
rs75517710	snp	NON_SYNONYMOUS_CODING	1	T/C	2222	2222	-	-	46607523	46607523	CAGTGCCATGACAAACATCT	CCAGCCACTGGCCCCTGTAG	F/S	571	571	LLAENPQSTPQHCFSAMTNI	QPLAPVAPHSPFLLDKFQQQ	EPAS1	B3KW07	NA	NA	Not found	NA	NA	NA
rs41281469	snp	SYNONYMOUS_CODING	1	C/T	2343	2343	-	-	46607644	46607644	TCCTCCATCTTCTTTGATGC	GGAAGCAAAGCATCCCTGCC	A	611	611	QLESKKTEPEHRPMSSIFFD	GSKASLPPCCGQASTPLSSM	EPAS1	B3KW07	NA	NA	Not found	NA	NA	NA
rs35606117	snp	SYNONYMOUS_CODING	1	T/C	2418	2418	-	-	46607719	46607719	TCCATGGGGGGCAGATCCAA	ACCCAGTGGCCCCCAGATCC	N	636	636	SLPPCCGQASTPLSSMGGRS	TQWPPDPPLHFGPTKWAVGD	EPAS1	B3KW07	NA	NA	Not found	NA	NA	NA
rs36058518	in-del	FRAMESHIFT_CODING	1	-/T	2452	2451	-	-	46607753	46607752	CAGATCCACCATTACATTTT	GGGCCCACAAAGTGGGCCGT	-	648	647	LSSMGGRSNTQWPPDPPLHF	GPTKWAVGDQRTEFLGAAPL	EPAS1	B3KW07	NA	NA	0.72	NA	NA	NA
GA002017	snp	ESSENTIAL_SPLICE_SITE	1	A/G	-	-	-	-	46609112	46609112	CATCTGCCCTTCTTACTCCC	GGGGGACCCACCTGGTGGCA	-	-	-	-	-	EPAS1	B3KW07	NA	NA	nan	NA	NA	NA
GA020296	snp	SPLICE_SITE	1	C/A	-	-	-	-	46609561	46609561	ACTCTCTGACTTTGGTCTTT	AGATAAGTTCACCCAAAACC	-	-	-	-	-	EPAS1	B3KW07	NA	NA	nan	NA	NA	NA
rs59901247	snp	NON_SYNONYMOUS_CODING	1	A/C	2806	2806	-	-	46609572	46609572	TTGGTCTTTCAGATAAGTTC	CCCAAAACCCCATGAGGGGC	T/P	766	766	GSCPLMPDKPLSANVPNDKF	QNPMRGLGHPLRHLPLPQPP	EPAS1	B3KW07	NA	NA	0.12	NA	NA	NA
rs78451495	snp	SYNONYMOUS_CODING	1	G/C	2853	2853	-	-	46609619	46609619	CATCCCCTGAGACATCTGCC	CTGCCACAGCCTCCATCTGC	P	781	781	PNDKFTQNPMRGLGHPLRHL	LPQPPSAISPGENSKSRFPP	EPAS1	B3KW07	NA	NA	Not found	NA	NA	NA
rs61518065	snp	NON_SYNONYMOUS_CODING	1	C/A	2863	2863	1	-	46609629	46609629	GACATCTGCCGCTGCCACAG	CTCCATCTGCCATCAGTCCC	P/T	785	785	FTQNPMRGLGHPLRHLPLPQ	PSAISPGENSKSRFPPQCYA	EPAS1	B3KW07	NA	NA	1	NA	NA	NA
rs4953362	snp	SYNONYMOUS_CODING	1	G/A	2952	2952	-	-	46609718	46609718	TACCAGGACTACAGCCTGTC	TCAGCCCACAAGGTGTCAGG	S	814	814	NSKSRFPPQCYATQYQDYSL	SAHKVSGMASRLLGPSFESY	EPAS1	B3KW07	NA	NA	Not found	NA	NA	NA
rs35795449	snp	SYNONYMOUS_CODING	1	C/T	3021	3021	-	-	46611697	46611697	TTTGAGTCCTACCTGCTGCC	GAACTGACCAGATATGACTG	P	837	837	HKVSGMASRLLGPSFESYLL	ELTRYDCEVNVPVLGSSTLL	EPAS1	B3KW07	NA	NA	Not found	NA	NA	NA
rs78196771	snp	NON_SYNONYMOUS_CODING	1	T/C	3040	3040	1	-	46611716	46611716	CCGAACTGACCAGATATGAC	GTGAGGTGAACGTGCCCGTG	C/R	844	844	SRLLGPSFESYLLPELTRYD	EVNVPVLGSSTLLQGGDLLR	EPAS1	B3KW07	NA	NA	Not found	NA	NA	NA
rs1057773	snp	3PRIME_UTR	1	G/C	3156	3156	-	-	46611832	46611832	ACCTGGGCAGCACCTCTGCC	ACGCCGTCCCACCAGCTTCA	-	-	-	-	-	EPAS1	B3KW07	NA	NA	Not found	NA	NA	NA
rs62137032	snp	3PRIME_UTR	1	A/G	3234	3234	-	-	46611910	46611910	GCCAGCACACTATTTACAAG	TGGACTTACCTGGCAGACTT	-	-	-	-	-	EPAS1	B3KW07	NA	NA	Not found	NA	NA	NA
rs72797432	snp	3PRIME_UTR	1	T/C	3472	3472	-	-	46612148	46612148	ATACTAACAAGTTTGGTGCA	GTCTGTTCTTCTGTAGGGAG	-	-	-	-	-	EPAS1	B3KW07	NA	NA	Not found	NA	NA	NA
rs75932330	in-del	3PRIME_UTR	1	TTT/-	3661	3663	-	-	46612337	46612339	AATTTCAGGGTTTTTTTTTT	GTTTAAGCTGACTCTTTGCT	-	-	-	-	-	EPAS1	B3KW07	NA	NA	Not found	NA	NA	NA
rs57786237	in-del	3PRIME_UTR	1	TT/-	3662	3663	-	-	46612338	46612339	ATTTCAGGGTTTTTTTTTTT	GTTTAAGCTGACTCTTTGCT	-	-	-	-	-	EPAS1	B3KW07	NA	NA	Not found	NA	NA	NA
rs71657608	in-del	3PRIME_UTR	1	AA/-	3668	3669	-	-	46612344	46612345	GGGTTTTTTTTTTTTTGTTT	GCTGACTCTTTGCTCTAATT	-	-	-	-	-	EPAS1	B3KW07	NA	NA	Not found	NA	NA	NA
rs78271294	snp	3PRIME_UTR	1	G/C	3725	3725	-	-	46612401	46612401	TGTGAAGGGTCAACTCCAAC	TATGTGGTTATCTGTGAAAG	-	-	-	-	-	EPAS1	B3KW07	NA	NA	Not found	NA	NA	NA
rs10495933	snp	3PRIME_UTR	1	G/A	3976	3976	-	-	46612652	46612652	GAAGCTGTTAATTTTTCTTA	TGTTGTGGACACTGCAGACT	-	-	-	-	-	EPAS1	B3KW07	NA	NA	Not found	NA	NA	NA
rs74562492	snp	3PRIME_UTR	1	G/A	4121	4121	-	-	46612797	46612797	TCATTCAGCGGGAGCACTGC	CGCTATCCCCTCACATTCTC	-	-	-	-	-	EPAS1	B3KW07	NA	NA	Not found	NA	NA	NA
rs11539645	snp	3PRIME_UTR	1	A/G	4362	4362	-	-	46613038	46613038	TTTAGACGGGAATTCATGCA	ATGAGGGGTCAAAAATGGTA	-	-	-	-	-	EPAS1	B3KW07	NA	NA	Not found	NA	NA	NA
rs1868091	snp	3PRIME_UTR	1	G/A	4399	4399	-	-	46613075	46613075	GGTATAGTGACCCCGTCCAC	TCCTCCAAGCTCACGACCTT	-	-	-	-	-	EPAS1	B3KW07	NA	NA	Not found	NA	NA	NA
rs78664136	snp	3PRIME_UTR	1	G/A	4428	4428	-	-	46613104	46613104	GCTCACGACCTTGGAGCCCC	TGGAGCTGGACTGAGGAGGA	-	-	-	-	-	EPAS1	B3KW07	NA	NA	Not found	NA	NA	NA
rs6752336	snp	3PRIME_UTR	1	A/T	4468	4468	-	-	46613144	46613144	AGGCTGCACAGCGGGAGAGC	GCTGGTCCAGACCAGCCCTG	-	-	-	-	-	EPAS1	B3KW07	NA	NA	Not found	NA	NA	NA
rs72887453	snp	3PRIME_UTR	1	T/C	4708	4708	-	-	46613384	46613384	CTTTTCTGTAATGGGTACAA	GAAGAAGTTTCTAAAAACAC	-	-	-	-	-	EPAS1	B3KW07	NA	NA	Not found	NA	NA	NA
rs11539646	snp	3PRIME_UTR	1	C/T	4973	4973	-	-	46613649	46613649	GGCATTAAGGGCATTTTACC	TTGCAGTTTTACTAAAACAC	-	-	-	-	-	EPAS1	B3KW07	NA	NA	Not found	NA	NA	NA
rs77260227	snp	3PRIME_UTR	1	C/T	5034	5034	-	-	46613710	46613710	ATATTAACCCTACCTGTCAA	GTAACGATTTCATGAACGTT	-	-	-	-	-	EPAS1	B3KW07	NA	NA	Not found	NA	NA	NA
rs28580182	snp	5PRIME_UTR	1	C/T	16	16	-	-	47105409	47105409	GCAGCGGAGATTAGAAGATA	TCTTGAAGGCTTCCGGGACG	-	-	-	-	-	CALM3	B4DJ51	NA	NA	Not found	NA	NA	NA
rs3729761	snp	SYNONYMOUS_CODING	1	C/T	267	267	-	-	47111743	47111743	TTTCCCCACCTTCCAGGGAA	GGGACCATTGACTTCCCGGA	N	61	61	GQNPTEAELQDMINEVDADG	GTIDFPEFLTMMARKMKDTD	CALM3	B4DJ51	NA	NA	Not found	NA	NA	NA
rs34089805	snp	SYNONYMOUS_CODING	1	G/A	285	285	-	-	47111761	47111761	AACGGGACCATTGACTTCCC	GAGTTCCTGACCATGATGGC	P	67	67	AELQDMINEVDADGNGTIDF	EFLTMMARKMKDTDSEEEIR	CALM3	B4DJ51	NA	NA	Not found	NA	NA	NA
rs45587137	snp	SYNONYMOUS_CODING	1	C/T	408	408	-	-	47112141	47112141	AGCGCCGCAGAGCTGCGTCA	GTAATGACGAACCTGGGGGA	H	108	108	EAFRVFDKDGNGYISAAELR	VMTNLGEKLTDEEVDEMIRE	CALM3	B4DJ51	NA	NA	Not found	NA	NA	NA
rs35617141	snp	SYNONYMOUS_CODING	1	C/T	474	474	-	-	47112207	47112207	GAGATGATCAGGGAGGCTGA	ATCGATGGAGATGGCCAGGT	D	130	130	MTNLGEKLTDEEVDEMIREA	IDGDGQVNYEEFVQMMTAK	CALM3	B4DJ51	NA	NA	Not found	NA	NA	NA
GA034775	snp	ESSENTIAL_SPLICE_SITE	1	G/A	-	-	-	-	47112239	47112239	TGGCCAGGTCAATTATGAAG	TGAGTCAAGGCCAGGCTTGA	-	-	-	-	-	CALM3	B4DJ51	NA	NA	nan	NA	NA	NA
GA034776	snp	SPLICE_SITE	1	C/A	-	-	-	-	47112379	47112379	TCTCTCTCTGCTTCACTCCA	AGAGTTTGTACAGATGATGA	-	-	-	-	-	CALM3	B4DJ51	NA	NA	nan	NA	NA	NA
rs2229577	snp	3PRIME_UTR	1	G/C	555	555	-	-	47112431	47112431	AGGCCCCCCGGGCAGCTGGC	ATGCCCGTTCTCTTGATCTC	-	-	-	-	-	CALM3	B4DJ51	NA	NA	Not found	NA	NA	NA
rs78145619	snp	3PRIME_UTR	1	C/T	623	623	-	-	47112499	47112499	CAACACTCCCCTGCGTACCC	GGTTCTAGCAAACACCAATT	-	-	-	-	-	CALM3	B4DJ51	NA	NA	Not found	NA	NA	NA
rs10113	snp	3PRIME_UTR	1	T/C	772	772	-	-	47112648	47112648	GCCCTCGCCTCTTCCATCCA	GTCTTCCAAGGCCTGATGCA	-	-	-	-	-	CALM3	B4DJ51	0.4815	NA	Not found	NA	NA	NA
GA016550	snp	3PRIME_UTR	1	C/G	785	785	-	-	47112661	47112661	CCATCCATGTCTTCCAAGGC	TGATGCATTCATAAGTTGAA	-	-	-	-	-	CALM3	B4DJ51	NA	NA	nan	NA	NA	NA
rs56161516	snp	3PRIME_UTR	1	C/T	822	822	-	-	47112698	47112698	TGAAGCCCTCCCCAGATCCC	TTGGGGAGCCTCTGCCCTCC	-	-	-	-	-	CALM3	B4DJ51	NA	NA	Not found	NA	NA	NA
rs710889	snp	3PRIME_UTR	1	C/T	864	864	-	-	47112740	47112740	CCAGCCCGGATGGCTCTCCT	CATTTTGGTTTGTTTCCTCT	-	-	-	-	-	CALM3	B4DJ51	0.3761	NA	Not found	NA	NA	NA
rs58879748	snp	3PRIME_UTR	1	T/G	870	870	-	-	47112746	47112746	CGGATGGCTCTCCTCCATTT	GGTTTGTTTCCTCTTGTTTG	-	-	-	-	-	CALM3	B4DJ51	NA	NA	Not found	NA	NA	NA
rs3729764	snp	3PRIME_UTR	1	C/T	962	962	-	-	47112838	47112838	TGGGAGGGACAAGAGGCCCT	CCCCAGGCAGAAGAGCATGC	-	-	-	-	-	CALM3	B4DJ51	NA	NA	Not found	NA	NA	NA
GA016552	snp	3PRIME_UTR	1	C/T	1147	1147	-	-	47113023	47113023	GGGTCGAGGGGGCCAACTCA	AGAAGGGGACTGACAGTGGG	-	-	-	-	-	CALM3	B4DJ51	NA	NA	nan	NA	NA	NA
rs10405893	snp	3PRIME_UTR	1	A/G	1262	1262	-	-	47113138	47113138	GCTCATTTGGCCACTCTGCA	ATTGGACTTGCCCGCGTTCC	-	-	-	-	-	CALM3	B4DJ51	0.09633	NA	Not found	NA	NA	NA
GA034778	snp	3PRIME_UTR	1	G/A	1284	1284	-	-	47113160	47113160	TTGGACTTGCCCGCGTTCCT	AAGCGCTCTCGAGCTGTTCT	-	-	-	-	-	CALM3	B4DJ51	NA	NA	nan	NA	NA	NA
rs1803240	snp	3PRIME_UTR	1	T/C	1401	1401	-	-	47113277	47113277	ATGGATGTGGGGATGGTCGC	TTGTAATGTGCTGGTTCTCT	-	-	-	-	-	CALM3	B4DJ51	NA	NA	Not found	NA	NA	NA
rs28678916	snp	3PRIME_UTR	1	C/T	1812	1812	-	-	47113688	47113688	TTCAGTCGTCTGGGTTTTTT	CCCTTTTCTGTTCATTTCAT	-	-	-	-	-	CALM3	B4DJ51	NA	NA	Not found	NA	NA	NA
rs3209098	snp	3PRIME_UTR	1	C/A	1869	1869	-	-	47113745	47113745	CCTCCCCACCCCACCCCCCA	CCCCTGCTTCCCCTCACTGC	-	-	-	-	-	CALM3	B4DJ51	NA	NA	Not found	NA	NA	NA
rs12978611	snp	3PRIME_UTR	1	C/A	1876	1876	-	-	47113752	47113752	ACCCCACCCCCCACCCCCTG	TTCCCCTCACTGCCCAGGTC	-	-	-	-	-	CALM3	B4DJ51	NA	NA	Not found	NA	NA	NA
rs1056342	snp	3PRIME_UTR	1	T/C	1914	1914	-	-	47113790	47113790	GTCGATCAAGTGGCTTTTCC	GGGACCTGCCCAGCTTTGAG	-	-	-	-	-	CALM3	B4DJ51	NA	NA	Not found	NA	NA	NA
rs71813064	in-del	3PRIME_UTR	1	-/T	2074	2073	-	-	47113950	47113949	TCGGAATGTTTTGGTTTTGT	TTTTTTTAAACCGGGCAATA	-	-	-	-	-	CALM3	B4DJ51	NA	NA	Not found	NA	NA	NA
rs2570516	snp	3PRIME_UTR	1	C/A	927	927	-	-	47293136	47293136	CCTGACAGGGAGAGGTTCTG	AGAGCCTGGAGCTCCCTCAC	-	-	-	-	-	CALM2	B4DJ51	NA	NA	Not found	NA	NA	NA
rs35668237	in-del	3PRIME_UTR	1	-/G	892	891	-	-	47293172	47293171	CTCATGCAGAGCCATCTCCC	CACTACTGCTGGGGTGCCTG	-	-	-	-	-	CALM2	B4DJ51	NA	NA	Not found	NA	NA	NA
rs6741295	snp	3PRIME_UTR	1	G/A	678	678	-	-	47348155	47348155	CTTCTGCCTTCTCTACACTG	CAGGTCAGCTACTATTCCTC	-	-	-	-	-	CALM2	B4DJ51	NA	NA	Not found	NA	NA	NA
rs6741108	snp	3PRIME_UTR	1	C/A	677	677	-	-	47348156	47348156	GCTTCTGCCTTCTCTACACT	CCAGGTCAGCTACTATTCCT	-	-	-	-	-	CALM2	B4DJ51	NA	NA	Not found	NA	NA	NA
rs74691655	snp	3PRIME_UTR	1	G/A	252	252	-	-	47378565	47378565	GCAACCTACAATTTTAAAAA	GAAGGAAGGAAAAAGCCACC	-	-	-	-	-	CALM2	B4DJ51	NA	NA	Not found	NA	NA	NA
rs71423949	snp	3PRIME_UTR	1	T/C	206	206	-	-	47378611	47378611	CCACTTGAAAACTTTTATTG	AGAATCCCTATTAAATCCAG	-	-	-	-	-	CALM2	B4DJ51	NA	NA	Not found	NA	NA	NA
rs17036300	snp	SYNONYMOUS_CODING	1	T/C	113	113	-	-	47380145	47380145	TTGTTAACAGAAACCAGCCC	AAAGACTTCCTCTTTTGAAA	P	15	15	PKDFLF	KDFLF	CALM2	B4DJ51	0.08716	rs17036311	0.83	benign	benign	0.999999
rs74959150	snp	REGULATORY_REGION	1	T/C	1177	1177	-	-	47387346	47387346	TTGCCTCAAAATCCATTCCA	GTTGTATATTTGTTTTCCAA	-	-	-	-	-	CALM2	B4DJ51	NA	NA	Not found	NA	NA	NA
rs79550517	snp	3PRIME_UTR	1	T/C	1154	1154	-	-	47387369	47387369	TTAAAATCTGCTTATGGCAC	ATTTGCCTCAAAATCCATTC	-	-	-	-	-	CALM2	B4DJ51	NA	NA	Not found	NA	NA	NA
rs74496428	snp	3PRIME_UTR	1	C/A	1129	1129	-	-	47387394	47387394	TGCTTTTTAAACTTTGTTTA	CCACTTAAAATCTGCTTATG	-	-	-	-	-	CALM2	B4DJ51	NA	NA	Not found	NA	NA	NA
rs15176	snp	3PRIME_UTR	1	T/A	1100	1100	-	-	47387423	47387423	TACCAGAAACATTTTCTTTT	TTGTTACTTGCTTTTTAAAC	-	-	-	-	-	CALM2	B4DJ51	NA	NA	Not found	NA	NA	NA
rs9581	snp	3PRIME_UTR	1	G/A	1095	1095	-	-	47387428	47387428	TCCTGTACCAGAAACATTTT	TTTTATTGTTACTTGCTTTT	-	-	-	-	-	CALM2	B4DJ51	NA	NA	Not found	NA	NA	NA
rs11551467	snp	3PRIME_UTR	1	C/T	1085	1085	-	-	47387438	47387438	GTACTGCTGGTCCTGTACCA	AAACATTTTCTTTTATTGTT	-	-	-	-	-	CALM2	B4DJ51	NA	NA	Not found	NA	NA	NA
CN_844046	cnv probe	REGULATORY_REGION	1	CNV_PROBE	1034	1034	-	-	47387489	47387489	GCACTATTGCAAAACGGGTG	ATTATCCAGGTACTCGTACA	-	-	-	-	-	CALM2	B4DJ51	NA	NA	nan	NA	NA	NA
rs1803207	snp	3PRIME_UTR	1	G/A	1023	1023	-	-	47387500	47387500	ACTTAAAAGTTGCACTATTG	AAAACGGGTGTATTATCCAG	-	-	-	-	-	CALM2	B4DJ51	NA	NA	Not found	NA	NA	NA
rs1803209	snp	REGULATORY_REGION	1	T/C	954	954	-	-	47387569	47387569	CTGTCAGCATGTTGTTGTTG	AGTGTGGAGTTGTAACTCTG	-	-	-	-	-	CALM2	B4DJ51	NA	NA	Not found	NA	NA	NA
rs1803208	snp	3PRIME_UTR	1	C/A	905	905	-	-	47387618	47387618	TGAGGGAACATCTGGGTTAT	CCTTTTTTAAAGTAGTTTTC	-	-	-	-	-	CALM2	B4DJ51	NA	NA	Not found	NA	NA	NA
rs1803206	snp	3PRIME_UTR	1	C/G	890	890	-	-	47387633	47387633	ATGGAGTTGGTCAAATGAGG	AACATCTGGGTTATGCCTTT	-	-	-	-	-	CALM2	B4DJ51	NA	NA	Not found	NA	NA	NA
rs11551428	snp	3PRIME_UTR	1	A/G	850	850	-	-	47387673	47387673	CTCTGGATATATCTAAGCCC	TCTGCACATCTAAACTTAGA	-	-	-	-	-	CALM2	B4DJ51	NA	NA	Not found	NA	NA	NA
rs11551430	snp	3PRIME_UTR	1	A/G	761	761	-	-	47387762	47387762	TCCTCCATGTTTTCTTCCCT	ATCTTACTGTCATTGTCCTA	-	-	-	-	-	CALM2	B4DJ51	NA	NA	Not found	NA	NA	NA
rs11551441	snp	REGULATORY_REGION	1	T/A	722	722	-	-	47387801	47387801	TGTCAAAAAAATATGCATGT	TAGTAATTAGGACTTCATTC	-	-	-	-	-	CALM2	B4DJ51	NA	NA	Not found	NA	NA	NA
rs11551429	snp	3PRIME_UTR	1	A/G	704	704	-	-	47387819	47387819	TAAAAGGTTTCTCCCTACTG	CAAAAAAATATGCATGTATA	-	-	-	-	-	CALM2	B4DJ51	NA	NA	Not found	NA	NA	NA
rs11551436	snp	3PRIME_UTR	-1	T/G	656	656	-	-	47387867	47387867	CTTGTACAAAATTGTTTATT	GCCTTTTCTTTGTTTGTAAC	-	-	-	-	-	CALM2	B4DJ51	NA	NA	Not found	NA	NA	NA
rs11551434	snp	3PRIME_UTR	-1	T/G	650	650	-	-	47387873	47387873	AAATTTCTTGTACAAAATTG	TTATTTGCCTTTTCTTTGTT	-	-	-	-	-	CALM2	B4DJ51	NA	NA	Not found	NA	NA	NA
rs11551439	snp	3PRIME_UTR	-1	T/G	648	648	-	-	47387875	47387875	TTAAATTTCTTGTACAAAAT	GTTTATTTGCCTTTTCTTTG	-	-	-	-	-	CALM2	B4DJ51	NA	NA	Not found	NA	NA	NA
rs11551462	snp	NON_SYNONYMOUS_CODING	1	A/G	582	582	1	,Superfamily,;IPR002048,Smart,EF_hand_Ca-bd;IPR018249,pfscan,EF_HAND_2;	47387941	47387941	GTACTTCTTCTTTTTCAGAG	TTGTACAAATGATGACAGCA	F/L	142	142	VDEMIREADIDGDGQVNYEE	VQMMTAK	CALM2	B4DJ51	NA	NA	No prediction.	probably damaging	NA	NA
rs1693891	snp	ESSENTIAL_SPLICE_SITE	1	C/T	-	-	-	-	47387944	47387944	TGTGTACTTCTTCTTTTTCA	AGTTTGTACAAATGATGACA	-	-	-	-	-	CALM2	B4DJ51	NA	NA	Not found	NA	NA	NA
rs17850324	snp	NON_SYNONYMOUS_CODING	1	C/G	528	528	1	,Superfamily,;IPR002048,Smart,EF_hand_Ca-bd;IPR018249,pfscan,EF_HAND_2;	47388913	47388913	TAACAGATGAAGAAGTTGAT	AAATGATCAGGGAAGCAGAT	E/Q	124	124	AELRHVMTNLGEKLTDEEVD	MIREADIDGDGQVNYEEFVQ	CALM2	B4DJ51	NA	NA	No prediction.	benign	NA	0.491319
rs34169936	in-del	FRAMESHIFT_CODING	1	-/A	472	471	-	-	47388970	47388969	ATGGCTATATTAGTGCTGCA	GAACTTCGCCATGTGATGAC	-	105	105	EIREAFRVFDKDGNGYISAA	LRHVMTNLGEKLTDEEVDEM	CALM2	B4DJ51	NA	NA	Not found	NA	NA	NA
rs11551437	snp	NON_SYNONYMOUS_CODING	1	G/A	469	469	1	IPR018249,pfscan,EF_HAND_2;IPR018247,scanprosite,EF_Hand_1_Ca_BS;,Superfamily,;IPR018248,Pfam,EF-hand;IPR002048,Smart,EF_hand_Ca-bd;	47388972	47388972	CAATGGCTATATTAGTGCTG	AGAACTTCGCCATGTGATGA	A/V	104	104	EEIREAFRVFDKDGNGYISA	ELRHVMTNLGEKLTDEEVDE	CALM2	B4DJ51	NA	NA	No prediction.	benign	NA	NA
rs11551460	snp	NON_SYNONYMOUS_CODING	1	T/C	459	459	1	IPR018249,pfscan,EF_HAND_2;IPR018247,scanprosite,EF_Hand_1_Ca_BS;,Superfamily,;IPR018248,Pfam,EF-hand;IPR002048,Smart,EF_hand_Ca-bd;	47388982	47388982	GCTAGGATGGCAATGGCTAT	TTAGTGCTGCAGAACTTCGC	I/V	101	101	DSEEEIREAFRVFDKDGNGY	SAAELRHVMTNLGEKLTDEE	CALM2	B4DJ51	NA	NA	No prediction.	benign	NA	0.999999
rs3729955	snp	SYNONYMOUS_CODING	1	A/G	458	458	-	-	47388983	47388983	TGCTAGGATGGCAATGGCTA	ATTAGTGCTGCAGAACTTCG	Y	100	100	TDSEEEIREAFRVFDKDGNG	ISAAELRHVMTNLGEKLTDE	CALM2	B4DJ51	NA	NA	Not found	NA	NA	NA
rs28730662	snp	SYNONYMOUS_CODING	1	A/G	437	437	-	-	47389431	47389431	AGAGAAGCATTCCGTGTGTT	GATAAGGTACGTCAAGGACT	F	93	93	MARKMKDTDSEEEIREAFRV	DKDGNGYISAAELRHVMTNL	CALM2	B4DJ51	NA	NA	Not found	NA	NA	NA
rs11551454	snp	SYNONYMOUS_CODING	-1	C/T	401	401	-	-	47389467	47389467	AGAAAAATGAAAGACACAGA	AGTGAAGAAGAAATTAGAGA	D	81	81	NGTIDFPEFLTMMARKMKDT	SEEEIREAFRVFDKDGNGYI	CALM2	B4DJ51	NA	NA	Not found	NA	NA	NA
rs77653008	snp	SYNONYMOUS_CODING	1	T/A	398	398	-	-	47389470	47389470	GCAAGAAAAATGAAAGACAC	GACAGTGAAGAAGAAATTAG	T	80	80	GNGTIDFPEFLTMMARKMKD	DSEEEIREAFRVFDKDGNGY	CALM2	B4DJ51	NA	NA	Not found	NA	NA	NA
rs11551438	snp	NON_SYNONYMOUS_CODING	-1	A/G	381	381	1	IPR018249,pfscan,EF_HAND_2;IPR002048,Smart,EF_hand_Ca-bd;,Superfamily,;IPR000261,Smart,EPS15_homology;	47389487	47389487	AATTTCTGACAATGATGGCA	GAAAAATGAAAGACACAGAC	R/G	75	75	EVDADGNGTIDFPEFLTMMA	KMKDTDSEEEIREAFRVFDK	CALM2	B4DJ51	NA	NA	Not found	NA	NA	NA
rs41389749	snp	NON_SYNONYMOUS_CODING	-1	T/C	376	376	1	IPR018249,pfscan,EF_HAND_2;IPR002048,Smart,EF_hand_Ca-bd;,Superfamily,;IPR000261,Smart,EPS15_homology;	47389492	47389492	CCCTGAATTTCTGACAATGA	GGCAAGAAAAATGAAAGACA	M/T	73	73	INEVDADGNGTIDFPEFLTM	ARKMKDTDSEEEIREAFRVF	CALM2	B4DJ51	NA	NA	No prediction.	NA	probably damaging	NA
rs11551464	snp	NON_SYNONYMOUS_CODING	-1	C/A	366	366	1	IPR018249,pfscan,EF_HAND_2;IPR002048,Smart,EF_hand_Ca-bd;,Superfamily,;IPR000261,Smart,EPS15_homology;IPR001125,Prints,Recoverin;	47389502	47389502	CAATTGACTTCCCTGAATTT	TGACAATGATGGCAAGAAAA	L/M	70	70	QDMINEVDADGNGTIDFPEF	TMMARKMKDTDSEEEIREAF	CALM2	B4DJ51	NA	NA	Not found	NA	NA	NA
rs11551450	snp	NON_SYNONYMOUS_CODING	1	T/G	307	307	1	IPR018249,pfscan,EF_HAND_2;IPR002048,Smart,EF_hand_Ca-bd;,Superfamily,;IPR000261,Smart,EPS15_homology;	47389687	47389687	TCCCACAGAAGCAGAGTTAC	GGACATGATTAATGAAGTAG	Q/P	50	50	TKELGTVMRSLGQNPTEAEL	DMINEVDADGNGTIDFPEFL	CALM2	B4DJ51	NA	NA	Not found	NA	NA	0.560202
rs11551463	snp	SYNONYMOUS_CODING	1	T/C	305	305	-	-	47389689	47389689	AATCCCACAGAAGCAGAGTT	CAGGACATGATTAATGAAGT	L	49	49	TTKELGTVMRSLGQNPTEAE	QDMINEVDADGNGTIDFPEF	CALM2	B4DJ51	NA	NA	Not found	NA	NA	NA
rs11551455	snp	SYNONYMOUS_CODING	-1	A/T	299	299	-	-	47389695	47389695	GGGCAGAATCCCACAGAAGC	GAGTTACAGGACATGATTAA	A	47	47	TITTKELGTVMRSLGQNPTE	ELQDMINEVDADGNGTIDFP	CALM2	B4DJ51	NA	NA	Not found	NA	NA	NA
rs11551442	snp	NON_SYNONYMOUS_CODING	1	T/C	283	283	1	,Superfamily,;IPR000261,Smart,EPS15_homology;	47389711	47389711	TGTAATGAGATCTCTTGGGC	GAATCCCACAGAAGCAGAGT	Q/R	42	42	KDGDGTITTKELGTVMRSLG	NPTEAELQDMINEVDADGNG	CALM2	B4DJ51	NA	NA	No prediction.	probably damaging	NA	-0.197114
rs11551466	snp	SYNONYMOUS_CODING	1	A/G	275	275	-	-	47389719	47389719	TTGGGAACTGTAATGAGATC	CTTGGGCAGAATCCCACAGA	S	39	39	LFDKDGDGTITTKELGTVMR	LGQNPTEAELQDMINEVDAD	CALM2	B4DJ51	NA	NA	Not found	NA	NA	NA
rs11551458	snp	NON_SYNONYMOUS_CODING	1	A/G	273	273	1	,Superfamily,;IPR018248,Pfam,EF-hand;IPR002048,Smart,EF_hand_Ca-bd;IPR000261,Smart,EPS15_homology;	47389721	47389721	AATTGGGAACTGTAATGAGA	CTCTTGGGCAGAATCCCACA	S/P	39	39	LFDKDGDGTITTKELGTVMR	LGQNPTEAELQDMINEVDAD	CALM2	B4DJ51	NA	NA	No prediction.	benign	NA	-0.999999
rs11551432	snp	NON_SYNONYMOUS_CODING	1	C/T	269	269	1	,Superfamily,;IPR018248,Pfam,EF-hand;IPR002048,Smart,EF_hand_Ca-bd;IPR000261,Smart,EPS15_homology;	47389725	47389725	AAGGAATTGGGAACTGTAAT	AGATCTCTTGGGCAGAATCC	M/I	37	37	FSLFDKDGDGTITTKELGTV	RSLGQNPTEAELQDMINEVD	CALM2	B4DJ51	NA	NA	No prediction.	possibly damaging	NA	-0.007905
rs11551456	snp	NON_SYNONYMOUS_CODING	1	T/C	240	240	1	,Superfamily,;IPR018248,Pfam,EF-hand;IPR003299,Prints,Calflagin-bd;IPR002048,Smart,EF_hand_Ca-bd;IPR018247,scanprosite,EF_Hand_1_Ca_BS;IPR000261,Smart,EPS15_homology;	47389754	47389754	ACAAAGATGGTGATGGAACT	TAACAACAAAGGAATTGGGA	I/V	28	28	EQIAEFKEAFSLFDKDGDGT	TTKELGTVMRSLGQNPTEAE	CALM2	B4DJ51	NA	NA	No prediction.	benign	NA	-0.007905
rs11551457	snp	NON_SYNONYMOUS_CODING	1	T/C	226	226	1	,Superfamily,;IPR018248,Pfam,EF-hand;IPR003299,Prints,Calflagin-bd;IPR002048,Smart,EF_hand_Ca-bd;IPR018247,scanprosite,EF_Hand_1_Ca_BS;IPR000261,Smart,EPS15_homology;IPR001125,Prints,Recoverin;	47389768	47389768	TTTTTCACTATTTGACAAAG	TGGTGATGGAACTATAACAA	D/G	23	23	DQLTEEQIAEFKEAFSLFDK	GDGTITTKELGTVMRSLGQN	CALM2	B4DJ51	NA	NA	No prediction.	probably damaging	NA	-0.999999
rs11551461	snp	SYNONYMOUS_CODING	-1	A/G	224	224	-	-	47389770	47389770	GCTTTTTCACTATTTGACAA	GATGGTGATGGAACTATAAC	K	22	22	ADQLTEEQIAEFKEAFSLFD	DGDGTITTKELGTVMRSLGQ	CALM2	B4DJ51	NA	NA	Not found	NA	NA	NA
rs864630	snp	ESSENTIAL_SPLICE_SITE	1	A/C	-	-	-	-	47394613	47394613	CTTGAACTGCTGACGTCAGG	GATCCGCTTACCTTGACCTC	-	-	-	-	-	CALM2	B4DJ51	NA	NA	Not found	NA	NA	NA
rs866526	snp	SYNONYMOUS_CODING	1	G/A	245	245	-	-	47394687	47394687	GCGTGCACCACCACACCCGG	TAGTTTTTGTATTTTTAGGA	L	35	35	NSPGSVSQVAGITGVHHHTR	VFVFLGEMGFHHVGQAGLEL	CALM2	B4DJ51	NA	NA	Not found	NA	NA	NA
rs72877075	snp	NON_SYNONYMOUS_CODING	1	C/T	227	227	-	-	47394705	47394705	AAGTAGCTGGGATTACAGGC	TGCACCACCACACCCGGCTA	V/M	29	29	CCPTSSNSPGSVSQVAGITG	HHHTRLVFVFLGEMGFHHVG	CALM2	B4DJ51	NA	NA	Not found	NA	NA	NA
GA020300	snp	ESSENTIAL_SPLICE_SITE	1	T/A	-	-	-	-	47397905	47397905	TTCCTCTTTGATCTCTTTGT	GGCTGACCAACTGACTGAAG	-	-	-	-	-	CALM2	B4DJ51	NA	NA	nan	NA	NA	NA
GA002023	snp	SPLICE_SITE	1	A/T	-	-	-	-	47397906	47397906	CTTCCTCTTTGATCTCTTTG	AGGCTGACCAACTGACTGAA	-	-	-	-	-	CALM2	B4DJ51	NA	NA	nan	NA	NA	NA
rs4953472	snp	SPLICE_SITE	1	A/G	-	-	-	-	47399601	47399601	ATGGTTATCATTTAACTCTT	AGGTTAGCTTTGTACATAGC	-	-	-	-	-	CALM2	B4DJ51	NA	NA	Not found	NA	NA	NA
rs11551443	snp	5PRIME_UTR	-1	C/T	41	41	-	-	47403610	47403610	GCTGAGTGGTTGTGTGGTCG	GTCTCGGAAACCGGTAGCGC	-	-	-	-	-	CALM2	B4DJ51	NA	NA	Not found	NA	NA	NA
rs11551452	snp	5PRIME_UTR	-1	C/T	39	39	-	-	47403612	47403612	GAGCTGAGTGGTTGTGTGGT	GCGTCTCGGAAACCGGTAGC	-	-	-	-	-	CALM2	B4DJ51	NA	NA	Not found	NA	NA	NA
rs77778658	snp	REGULATORY_REGION	1	G/A	-	-	-	-	90861875	90861875	TGAATCTGAAAGGAATGCCT	AGGTTACCTTGGGGTTTCTC	-	-	-	-	-	CALM1	B4DJ51	NA	NA	Not found	NA	NA	NA
rs12886186	snp	5PRIME_UTR	1	G/T	51	51	-	-	90863423	90863423	GTGCCGTTACTCGTAGTCAG	CGGCGGCGCAGGCGGCGGCG	-	-	-	-	-	CALM1	B4DJ51	NA	NA	Not found	NA	NA	NA
rs12886342	snp	5PRIME_UTR	1	G/A	117	117	-	-	90863489	90863489	GCAGCAGCAGCAGCAGCAGC	GCATCGGAGGTACCCCCGCC	-	-	-	-	-	CALM1	B4DJ51	NA	NA	Not found	NA	NA	NA
rs12886083	snp	5PRIME_UTR	1	C/T	171	171	-	-	90863543	90863543	CGCTGGTGCAGCCACCCTCG	TCCCTCTGCTCTTCCTCCCT	-	-	-	-	-	CALM1	B4DJ51	NA	NA	Not found	NA	NA	NA
rs11541173	snp	5PRIME_UTR	1	C/A	174	174	-	-	90863546	90863546	TGGTGCAGCCACCCTCGCTC	CTCTGCTCTTCCTCCCTTCG	-	-	-	-	-	CALM1	B4DJ51	NA	NA	Not found	NA	NA	NA
rs11541171	snp	NON_SYNONYMOUS_CODING	1	G/A	474	474	1	,Superfamily,;IPR018248,Pfam,EF-hand;IPR002048,Smart,EF_hand_Ca-bd;	90870299	90870299	AGAAATCCGTGAGGCATTCC	AGTCTTTGACAAGGTAATCC	R/Q	91	91	TMMARKMKDTDSEEEIREAF	VFDKDGNGYISAAELRHVMT	CALM1	B4DJ51	NA	NA	No prediction.	probably damaging	NA	0.999999
GA029932	snp	SPLICE_SITE	1	C/A	-	-	-	-	90871030	90871030	TACTATTATATTTGTCTTTT	AGAATTCGTACAGATGATGA	-	-	-	-	-	CALM1	B4DJ51	NA	NA	nan	NA	NA	NA
rs5871	snp	3PRIME_UTR	1	T/C	1069	1069	-	-	90871478	90871478	TGGGTTCTAGTTCAATTTGT	TAGTATAAATTGTCATAGCT	-	-	-	-	-	CALM1	B4DJ51	0.06881	NA	Not found	NA	NA	NA
rs1059285	snp	3PRIME_UTR	1	C/T	1388	1388	-	-	90871797	90871797	CTCTCTGTTTTTAAAACCTT	TGAACCATGACTTGGAGCCG	-	-	-	-	-	CALM1	B4DJ51	NA	NA	Not found	NA	NA	NA
rs35149335	in-del	3PRIME_UTR	1	-/T	1506	1505	-	-	90871915	90871914	CCAAGTTGTAAATGCTAGTC	TTTTTTTTTTTTTTTCCAAT	-	-	-	-	-	CALM1	B4DJ51	NA	NA	Not found	NA	NA	NA
rs71771679	in-del	3PRIME_UTR	1	T/-	1511	1511	-	-	90871920	90871920	TTGTAAATGCTAGTCTTTTT	TTTTTTTTTCCAATAAAAAG	-	-	-	-	-	CALM1	B4DJ51	NA	NA	Not found	NA	NA	NA
rs71823341	in-del	3PRIME_UTR	1	-/T	1513	1512	-	-	90871922	90871921	GTAAATGCTAGTCTTTTTTT	TTTTTTTTCCAATAAAAAGA	-	-	-	-	-	CALM1	B4DJ51	NA	NA	Not found	NA	NA	NA
rs72326543	in-del	3PRIME_UTR	1	-/T	1516	1515	-	-	90871925	90871924	AATGCTAGTCTTTTTTTTTT	TTTTTCCAATAAAAAGACCA	-	-	-	-	-	CALM1	B4DJ51	NA	NA	Not found	NA	NA	NA
rs72689563	snp	3PRIME_UTR	1	C/T	1521	1521	-	-	90871930	90871930	TAGTCTTTTTTTTTTTTTTT	CAATAAAAAGACCATTAACT	-	-	-	-	-	CALM1	B4DJ51	NA	NA	Not found	NA	NA	NA
rs56856377	mixed	3PRIME_UTR	1	-/TTT	1521	1520	-	-	90871930	90871929	TAGTCTTTTTTTTTTTTTTT	CCAATAAAAAGACCATTAAC	-	-	-	-	-	CALM1	B4DJ51	NA	NA	Not found	NA	NA	NA
rs11541170	snp	3PRIME_UTR	1	G/T	1689	1689	-	-	90872098	90872098	ACCTCTGAGCCCAAGACCTT	CCTGAAAACAAGCAGATACC	-	-	-	-	-	CALM1	B4DJ51	NA	NA	Not found	NA	NA	NA
rs1059296	snp	3PRIME_UTR	1	A/G	1734	1734	-	-	90872143	90872143	GCTTCATCCTATTTATGGAC	TGTAGGTCTAGTTGCATTTT	-	-	-	-	-	CALM1	B4DJ51	0.004587	NA	Not found	NA	NA	NA
rs61989066	snp	3PRIME_UTR	1	G/A	1824	1824	-	-	90872233	90872233	TCAGGCAGTAGAGCTCTTAA	GAAAAAAAAAAACCCACTTT	-	-	-	-	-	CALM1	B4DJ51	NA	NA	Not found	NA	NA	NA
rs11287138	mixed	3PRIME_UTR	1	A/-/G	1826	1826	-	-	90872235	90872235	AGGCAGTAGAGCTCTTAAGG	AAAAAAAAAACCCACTTTCT	-	-	-	-	-	CALM1	B4DJ51	NA	NA	Not found	NA	NA	NA
rs77928599	snp	3PRIME_UTR	1	A/G	1827	1827	-	-	90872236	90872236	GGCAGTAGAGCTCTTAAGGA	AAAAAAAAACCCACTTTCTC	-	-	-	-	-	CALM1	B4DJ51	NA	NA	Not found	NA	NA	NA
rs72269980	in-del	3PRIME_UTR	1	A/-	1828	1828	-	-	90872237	90872237	GCAGTAGAGCTCTTAAGGAA	AAAAAAAACCCACTTTCTCT	-	-	-	-	-	CALM1	B4DJ51	NA	NA	Not found	NA	NA	NA
rs80212837	in-del	3PRIME_UTR	1	AA/-	1835	1836	-	-	90872244	90872245	AGCTCTTAAGGAAAAAAAAA	CCCACTTTCTCTCAAGCATG	-	-	-	-	-	CALM1	B4DJ51	NA	NA	Not found	NA	NA	NA
rs57316956	mixed	3PRIME_UTR	1	A/-/C	1836	1836	-	-	90872245	90872245	GCTCTTAAGGAAAAAAAAAA	CCCACTTTCTCTCAAGCATG	-	-	-	-	-	CALM1	B4DJ51	NA	NA	Not found	NA	NA	NA
rs78459823	snp	3PRIME_UTR	1	C/A	1839	1839	-	-	90872248	90872248	CTTAAGGAAAAAAAAAAACC	ACTTTCTCTCAAGCATGTAT	-	-	-	-	-	CALM1	B4DJ51	NA	NA	Not found	NA	NA	NA
rs75951656	snp	3PRIME_UTR	1	C/A	2002	2002	-	-	90872411	90872411	AGTCACTTTTGTAAGCCAGT	TCTTCATGCCTAAAAGACAC	-	-	-	-	-	CALM1	B4DJ51	NA	NA	Not found	NA	NA	NA
rs3814846	snp	3PRIME_UTR	1	T/G	2072	2072	-	-	90872481	90872481	ATTTATGATTATACTTAGCC	CCTCCTCCTTTTTTTTTTTT	-	-	-	-	-	CALM1	B4DJ51	NA	NA	Not found	NA	NA	NA
rs61989067	snp	3PRIME_UTR	1	C/T	2079	2079	-	-	90872488	90872488	ATTATACTTAGCCTCCTCCT	CTTTTTTTTTTTTTCCCAAG	-	-	-	-	-	CALM1	B4DJ51	NA	NA	Not found	NA	NA	NA
rs71461906	in-del	3PRIME_UTR	1	CC/-	2079	2080	-	-	90872488	90872489	ATTATACTTAGCCTCCTCCT	TTTTTTTTTTTTTCCCAAGT	-	-	-	-	-	CALM1	B4DJ51	NA	NA	Not found	NA	NA	NA
rs75202062	snp	3PRIME_UTR	1	T/C	2082	2082	-	-	90872491	90872491	ATACTTAGCCTCCTCCTCCT	TTTTTTTTTTTCCCAAGTTG	-	-	-	-	-	CALM1	B4DJ51	NA	NA	Not found	NA	NA	NA
rs72358464	in-del	3PRIME_UTR	1	T/-	2091	2091	-	-	90872500	90872500	CTCCTCCTCCTTTTTTTTTT	TTCCCAAGTTGACTTGACTT	-	-	-	-	-	CALM1	B4DJ51	NA	NA	Not found	NA	NA	NA
rs71461907	in-del	3PRIME_UTR	1	T/-	2093	2093	-	-	90872502	90872502	CCTCCTCCTTTTTTTTTTTT	CCCAAGTTGACTTGACTTTG	-	-	-	-	-	CALM1	B4DJ51	NA	NA	Not found	NA	NA	NA
rs3814845	snp	3PRIME_UTR	1	C/G	2096	2096	-	-	90872505	90872505	CCTCCTTTTTTTTTTTTTCC	AAGTTGACTTGACTTTGCTT	-	-	-	-	-	CALM1	B4DJ51	0.06075	rs1058903	Not found	NA	NA	NA
rs3814844	snp	3PRIME_UTR	1	G/A	2350	2350	-	-	90872759	90872759	TTTCACGGTGTTAACTGGTT	TATCTTATTAGCAAGGAGAT	-	-	-	-	-	CALM1	B4DJ51	NA	NA	Not found	NA	NA	NA
rs35418035	snp	3PRIME_UTR	1	C/T	2522	2522	-	-	90872931	90872931	CTCCTTCTCCTACTCCCTGT	TTTCTGGCATTTTGTAGCTT	-	-	-	-	-	CALM1	B4DJ51	NA	NA	Not found	NA	NA	NA
rs3814843	snp	3PRIME_UTR	1	T/G	2604	2604	-	-	90873013	90873013	GGAGACATCGCCCATGTGCT	CTGCTACTGGTCCTTGGGCT	-	-	-	-	-	CALM1	B4DJ51	0.01835	NA	Not found	NA	NA	NA
rs3179089	snp	3PRIME_UTR	1	C/G	3003	3003	-	-	90873412	90873412	ATTCTTGTATGGCCAGGATC	TGTCTGGGAACCAGAAACCC	-	-	-	-	-	CALM1	B4DJ51	NA	NA	Not found	NA	NA	NA
rs11539544	snp	3PRIME_UTR	1	C/A	3364	3364	-	-	90873773	90873773	CCCTTTCATAGTTTTGTTCT	CATCTGTTTGGGGTAGGTGT	-	-	-	-	-	CALM1	B4DJ51	NA	NA	Not found	NA	NA	NA
rs1058903	snp	3PRIME_UTR	1	C/T	3389	3389	-	-	90873798	90873798	TGTTTGGGGTAGGTGTTGAG	GAGGCAAATGGATCTCGATA	-	-	-	-	-	CALM1	B4DJ51	0.06422	NA	Not found	NA	NA	NA
rs15414	snp	3PRIME_UTR	1	G/A	4115	4115	-	-	90874524	90874524	TTTAACCACCTCTCTGATGG	GGACCAACTCTATGGAAATT	-	-	-	-	-	CALM1	B4DJ51	NA	NA	Not found	NA	NA	NA
rs17883091	snp	3PRIME_UTR	1	A/G	1868	1868	-	-	102660753	102660753	AAAAGCAGCTCAAGAACACA	GTGCAGTCACTGGTGTCACC	-	-	-	-	-	MMP1	B4DN15	NA	NA	Not found	NA	NA	NA
rs5854	snp	REGULATORY_REGION	1	G/A	1747	1747	-	-	102660874	102660874	AGAGTTGCAAAGATCTTTTC	AGAGTATGCAACTCTGACGT	-	-	-	-	-	MMP1	B4DN15	0.3394	rs470215,rs470747	Not found	NA	NA	NA
rs2071230	snp	3PRIME_UTR	1	A/G	1662	1662	-	-	102660959	102660959	TAGCCCTTTTTGTACTGATA	AATTTAGTTCCACAAATGGT	-	-	-	-	-	MMP1	B4DN15	0.06881	rs11225426,rs7125320	Not found	NA	NA	NA
rs5031038	snp	3PRIME_UTR	1	T/C	1619	1619	-	-	102661002	102661002	TTATTTATACCTCAGTTTGC	TATTTTTTTACTATTTAGAA	-	-	-	-	-	MMP1	B4DN15	NA	NA	Not found	NA	NA	NA
rs17880115	snp	3PRIME_UTR	1	A/G	1602	1602	-	-	102661019	102661019	ATACACAGAATATAATCTTA	TTATACCTCAGTTTGCATAT	-	-	-	-	-	MMP1	B4DN15	NA	NA	Not found	NA	NA	NA
rs2239008	snp	REGULATORY_REGION	1	G/A	1541	1541	-	-	102661080	102661080	GAAGGTGTTTTCCTGAAGAA	TGTCTATTTTCTCAGTCATT	-	-	-	-	-	MMP1	B4DN15	NA	NA	Not found	NA	NA	NA
rs470215	snp	3PRIME_UTR	1	T/C	1522	1522	-	-	102661099	102661099	CACATGGTGTGAGTCCAAAG	AGGTGTTTTCCTGAAGAACT	-	-	-	-	-	MMP1	B4DN15	0.338	rs470747	Not found	NA	NA	NA
rs61753766	snp	ESSENTIAL_SPLICE_SITE	1	C/A	-	-	-	-	102661433	102661433	TGCAGTTTTCATGAAAGATG	TAAGTGAATATACATGTATT	-	-	-	-	-	MMP1	B4DN15	NA	NA	Not found	NA	NA	NA
rs17884120	snp	NON_SYNONYMOUS_CODING	1	A/T	1284	1284	1	IPR000585,Superfamily,Hemopexin/matrixin;IPR018487,Pfam,Hemopexin/matrixin_repeat;	102661518	102661518	GGTATGATGAATATAAACGA	CTATGGATCCAGGTTATCCC	S/T	406	406	TGKTYFFVANKYWRYDEYKR	MDPGYPKMIAHDFPGIGHKV	MMP1	B4DN15	NA	NA	0.19	benign	NA	0.812176
rs17879165	snp	NON_SYNONYMOUS_CODING	1	C/T	1282	1282	1	IPR000585,Superfamily,Hemopexin/matrixin;IPR018487,Pfam,Hemopexin/matrixin_repeat;	102661520	102661520	CAGGTATGATGAATATAAAC	ATCTATGGATCCAGGTTATC	R/Q	405	405	NTGKTYFFVANKYWRYDEYK	SMDPGYPKMIAHDFPGIGHK	MMP1	B4DN15	0.01389	NA	0.89	benign	NA	0.999999
rs59142365	snp	NON_SYNONYMOUS_CODING	1	C/T	1188	1188	1	IPR000585,Superfamily,Hemopexin/matrixin;	102662140	102662140	CCTTTGGCTTCCCTAGAACT	TGAAGCATATCGATGCTGCT	V/M	374	374	QNVLHGYPKDIYSSFGFPRT	KHIDAALSEENTGKTYFFVA	MMP1	B4DN15	NA	NA	0	NA	NA	NA
rs56028730	snp	NON_SYNONYMOUS_CODING	1	T/C	981	981	1	IPR018487,Pfam,Hemopexin/matrixin_repeat;IPR000585,Superfamily,Hemopexin/matrixin;	102663456	102663456	TAATCAGATTCTACATGCGC	CAAATCCCTTCTACCCGGAA	T/A	305	305	DAITTIRGEVMFFKDRFYMR	NPFYPEVELNFISVFWPQLP	MMP1	B4DN15	NA	NA	0.46	NA	NA	NA
rs41372749	in-del	SPLICE_SITE	1	G/-	-	-	-	-	102663477	102663477	AAACTTTTCTTGCTTTTTTT	TAATCAGATTCTACATGCGC	-	-	-	-	-	MMP1	B4DN15	NA	NA	Not found	NA	NA	NA
rs17884110	in-del	SPLICE_SITE	1	-/G	-	-	-	-	102663477	102663476	AAACTTTTCTTGCTTTTTTT	CTAATCAGATTCTACATGCG	-	-	-	-	-	MMP1	B4DN15	NA	NA	Not found	NA	NA	NA
rs1051121	snp	SYNONYMOUS_CODING	1	C/T	899	899	-	-	102665973	102665973	GGCCCACAAACCCCAAAAGC	TGTGACAGTAAGCTAACCTT	A	277	277	QAIYGRSQNPVQPIGPQTPK	CDSKLTFDAITTIRGEVMFF	MMP1	B4DN15	NA	NA	Not found	NA	NA	NA
rs12282811	snp	NON_SYNONYMOUS_CODING	1	G/T	852	852	1	,Superfamily,;	102666020	102666020	GTATTTTATTTTCCTTAGGA	GTTCCCAAAATCCTGTCCAG	R/S	262	262	FSGDVQLAQDDIDGIQAIYG	SQNPVQPIGPQTPKACDSKL	MMP1	B4DN15	0.00463	NA	0.12	benign	NA	0.613876
rs513964	snp	NON_SYNONYMOUS_CODING	1	T/C	823	823	1	IPR001818,Pfam,Pept_M10_metallopeptidase;,Superfamily,;IPR006026,Smart,Peptidase_Metallo;IPR021190,Prints,Pept_M10A_matrixin;	102666209	102666209	TGTTCAGCTAGCTCAGGATG	CATTGATGGCATCCAAGCCA	D/G	252	252	IGALMYPSYTFSGDVQLAQD	IDGIQAIYGRSQNPVQPIGP	MMP1	B4DN15	NA	NA	0	probably damaging	probably damaging	-0.999999
rs470558	snp	SYNONYMOUS_CODING	1	T/C	716	716	-	-	102666316	102666316	TACAACTTACATCGTGTTGC	GCTCATGAACTCGGCCATTC	A	216	216	HFDEDERWTNNFREYNLHRV	AHELGHSLGLSHSTDIGALM	MMP1	B4DN15	0.04587	NA	Not found	NA	NA	NA
rs17879749	in-del	FRAMESHIFT_CODING	1	A/-	641	641	-	-	102667447	102667447	TTTCAACCAGGCCCAGGTAT	GGAGGGGATGCTCATTTTGA	-	191	191	NSPFDGPGGNLAHAFQPGPG	GGDAHFDEDERWTNNFREYN	MMP1	B4DN15	NA	NA	1	NA	NA	NA
rs17879973	snp	NON_SYNONYMOUS_CODING	1	T/C	639	639	1	IPR001818,Pfam,Pept_M10_metallopeptidase;,Superfamily,;IPR006026,Smart,Peptidase_Metallo;	102667449	102667449	CTTTTCAACCAGGCCCAGGT	TTGGAGGGGATGCTCATTTT	I/V	191	191	NSPFDGPGGNLAHAFQPGPG	GGDAHFDEDERWTNNFREYN	MMP1	B4DN15	NA	NA	0.01	benign	NA	0.240344
rs10488	snp	SYNONYMOUS_CODING	1	C/T	383	383	-	-	102668022	102668022	CAGTTTGTCCTCACTGAGGG	AACCCTCGCTGGGAGCAAAC	G	105	105	KVMKQPRCGVPDVAQFVLTE	NPRWEQTHLTYRIENYTPDL	MMP1	B4DN15	0.08095	NA	Not found	NA	NA	NA
rs11557268	snp	NON_SYNONYMOUS_CODING	1	C/G	215	215	1	IPR002477,Pfam,Peptidoglycan-bd-like;IPR002477,Superfamily,Peptidoglycan-bd-like;	102668190	102668190	AACCTGAAGAATGATGGGAG	CAAGTTGAAAAGCGGAGAAA	R/S	49	49	QDVDLVQKYLEKYYNLKNDG	QVEKRRNSGPVVEKLKQMQE	MMP1	B4DN15	NA	NA	0.37	benign	NA	0.999999
rs553800	snp	REGULATORY_REGION	1	T/G	-	-	-	-	102668707	102668707	TTAGTCCAGGTAAATGCTGC	TTGCATGTGACAATAATGTA	-	-	-	-	-	MMP1	B4DN15	NA	NA	Not found	NA	NA	NA
rs554499	snp	NON_SYNONYMOUS_CODING	1	T/G	154	154	1	IPR002477,Pfam,Peptidoglycan-bd-like;IPR002477,Superfamily,Peptidoglycan-bd-like;	102668738	102668738	GACTCTAGAAACACAAGAGC	AGATGTGGACTTAGTCCAGG	Q/P	29	29	LLLFWGVVSHSFPATLETQE	DVDLVQKYLEKYYNLKNDGR	MMP1	B4DN15	NA	NA	0.01	benign	NA	0.420675
rs7124068	snp	NON_SYNONYMOUS_CODING	1	T/G	135	135	1	IPR002477,Superfamily,Peptidoglycan-bd-like;	102668757	102668757	TGTCTCACAGCTTCCCAGCG	CTCTAGAAACACAAGAGCAA	T/P	23	23	SFPPLLLLLFWGVVSHSFPA	LETQEQDVDLVQKYLEKYYN	MMP1	B4DN15	NA	NA	0.23	benign	NA	0.999999
rs3213460	snp	5PRIME_UTR	1	G/A	10	10	-	-	102668882	102668882	TCTACTGTTTT	AGCAAGAGGCTGGGAAGCCA	-	-	-	-	-	MMP1	B4DN15	0.1514	NA	Not found	NA	NA	NA
rs56052220	snp	5PRIME_UTR	1	A/G	5	5	-	-	102668887	102668887	TTGTTTCTACTGTTTT	GGAGCAGCAAGAGGCTGGGA	-	-	-	-	-	MMP1	B4DN15	NA	NA	Not found	NA	NA	NA
rs17885361	snp	REGULATORY_REGION	1	G/C	-	-	-	-	102669355	102669355	AATTTGAATGGAAAACACAT	GTGTGAGTCCAAAGAAGGTG	-	-	-	-	-	MMP1	B4DN15	NA	NA	Not found	NA	NA	NA
rs78894609	snp	NON_SYNONYMOUS_CODING	1	A/T	533	533	-	-	57858959	57858959	CTCGCCTTCCTTTGGGGTCC	GCCTTGTGGTCCCCATGACT	Q/L	152	152	SLGFPAQMNHQKGPSPSFGV	PCGPHDSARGGMIPHPQSRG	GLI1	B4DNF7	NA	NA	Not found	NA	NA	NA
rs2228225	snp	SYNONYMOUS_CODING	1	G/A	654	654	-	-	57859431	57859431	CTGGTTGGCAAGTGCCGGGA	GAACCCTTGGAAGGTGATAT	E	192	192	GPFPTCQLKSELDMLVGKCR	EPLEGDMSSPNSTGIQDPLL	GLI1	B4DNF7	0.3761	rs2228224,rs2292657	Not found	NA	NA	NA
rs35259058	in-del	FRAMESHIFT_CODING	1	-/C	706	705	-	-	57859574	57859573	TGCCTCTCTTGCCCTAGGAT	CCCCTGTTGGGGATGCTGGA	-	210	209	CREEPLEGDMSSPNSTGIQD	PLLGMLDGREDLEREEKREP	GLI1	B4DNF7	NA	NA	Not found	NA	NA	NA
rs7973381	snp	SYNONYMOUS_CODING	1	C/T	864	864	-	-	57860046	57860046	ATCAACAGCGAGCACATCCA	GGGGAGCGGAAGGAGTTCGT	H	262	262	CSQEFDSQEQLVHHINSEHI	GERKEFVCHWGGCSRELRPF	GLI1	B4DNF7	0.02752	rs11830874	Not found	NA	NA	NA
rs61734545	snp	SYNONYMOUS_CODING	1	T/C	1164	1164	-	-	57861785	57861785	TCCACTCAACAGAAGCCGTA	GTATGTAAGCTCCCTGGCTG	Y	362	362	FSNASDRAKHQNRTHSNEKP	VCKLPGCTKRYTDPSSLRKH	GLI1	B4DNF7	NA	NA	Not found	NA	NA	NA
rs76639319	snp	NON_SYNONYMOUS_CODING	1	A/C	1303	1303	-	-	57861924	57861924	CCCTGCCTCGGGCACCATCC	TTTCTACAGTGGAGCCCAAG	I/L	409	409	PDAHVTKRHRGDGPLPRAPS	STVEPKREREGGPIREESRL	GLI1	B4DNF7	NA	NA	Not found	NA	NA	NA
rs12578516	snp	NON_SYNONYMOUS_CODING	1	C/A	1561	1561	-	-	57863388	57863388	CTGGCACTGGTCTGTCCACT	TTCGCCGCCTTGAGAACCTC	L/I	495	495	TEDLSSLDEGPCIAGTGLST	RRLENLRLDQLHQLRPIGTR	GLI1	B4DNF7	0.00463	NA	0.1	benign	NA	0.628651
rs74607574	snp	SYNONYMOUS_CODING	1	C/T	1638	1638	-	-	57863465	57863465	ACCCGGGGTCTCAAACTGCC	AGCTTGTCCCACACCGGTGA	P	520	520	NLRLDQLHQLRPIGTRGLKL	SLSHTGTTVSRRVGPPVSLE	GLI1	B4DNF7	NA	NA	Not found	NA	NA	NA
rs80273728	snp	SYNONYMOUS_CODING	1	A/G	2094	2094	-	-	57864539	57864539	CCACCCACTGTGGCAGGGGG	GGACAGAACTTTGATCCTTA	G	672	672	ARVQRFKSLGCVHTPPTVAG	GQNFDPYLPTSVYSPQPPSI	GLI1	B4DNF7	NA	NA	Not found	NA	NA	NA
rs11553626	snp	NON_SYNONYMOUS_CODING	1	A/G	2179	2179	-	-	57864624	57864624	AGAATGCTGCCATGGATGCT	GAGGGCTACAGGAAGAGCCA	R/G	701	701	PTSVYSPQPPSITENAAMDA	GLQEEPEVGTSMVGSGLNPY	GLI1	B4DNF7	NA	NA	Not found	possibly damaging	NA	-0.347869
rs74473582	snp	NON_SYNONYMOUS_CODING	1	T/C	2476	2476	1	-	57864921	57864921	CCAAGGCTCTAGGTGGAACC	ACAGCCAGTGTCCTCGACTT	Y/H	800	800	WGEFPSHSGLYPGPKALGGT	SQCPRLEHYGQVQVKPEQGC	GLI1	B4DNF7	NA	NA	Not found	NA	NA	NA
rs75766921	snp	NON_SYNONYMOUS_CODING	1	A/C	2477	2477	1	-	57864922	57864922	CAAGGCTCTAGGTGGAACCT	CAGCCAGTGTCCTCGACTTG	Y/S	800	800	WGEFPSHSGLYPGPKALGGT	SQCPRLEHYGQVQVKPEQGC	GLI1	B4DNF7	NA	NA	Not found	NA	NA	NA
rs61734542	snp	NON_SYNONYMOUS_CODING	1	C/T	2602	2602	1	,pfscan,;	57865047	57865047	CCCACCCCAGTGAGGGGCCC	CACATCCACAGCCTCTCTTT	P/S	842	842	VGSDSTGLAPCLNAHPSEGP	HPQPLFSHYPQPSPPQYLQS	GLI1	B4DNF7	NA	NA	Not found	NA	NA	NA
rs2228224	snp	NON_SYNONYMOUS_CODING	1	G/A	2876	2876	1	-	57865321	57865321	GAGTCCCAAGTTTCTGGGGG	TTCCCAGGTTAGCCCAAGCC	G/D	933	933	GGREDAPAQEPSYQSPKFLG	SQVSPSRAKAPVNTYGPGFG	GLI1	B4DNF7	0.3761	rs11544238	Not found	benign	possibly damaging	0.382824
rs61734543	snp	SYNONYMOUS_CODING	1	T/C	3081	3081	-	-	57865526	57865526	TTGCCCACTTGCTATGGGCC	CTCAAAGTGGGAGGCACAAA	P	1001	1001	ASHRAAAPPRLLPPLPTCYG	LKVGGTNPSCGHPEVGRLGG	GLI1	B4DNF7	NA	NA	Not found	NA	NA	NA
rs61739569	snp	NON_SYNONYMOUS_CODING	1	T/C	3109	3109	1	-	57865554	57865554	TGGGAGGCACAAACCCCAGC	GTGGTCATCCTGAGGTGGGC	C/R	1011	1011	LLPPLPTCYGPLKVGGTNPS	GHPEVGRLGGGPALYPPPEG	GLI1	B4DNF7	NA	NA	Not found	NA	NA	NA
rs2229300	snp	NON_SYNONYMOUS_CODING	1	G/T	3113	3113	1	-	57865558	57865558	AGGCACAAACCCCAGCTGTG	TCATCCTGAGGTGGGCAGGC	G/V	1012	1012	LPPLPTCYGPLKVGGTNPSC	HPEVGRLGGGPALYPPPEGQ	GLI1	B4DNF7	NA	NA	Not found	benign	probably damaging	-0.212702
rs2228226	snp	NON_SYNONYMOUS_CODING	1	G/C	3376	3376	-	-	57865821	57865821	GATCCCTACCTGGGGAAACA	AATTCCTCAACTCTAGTGCC	E/Q	1100	1100	PPNMAVGNMSVLLRSLPGET	FLNSSA	GLI1	B4DNF7	NA	NA	Not found	benign	benign	-0.014198
rs61734544	snp	SYNONYMOUS_CODING	1	C/T	3396	3396	-	-	57865841	57865841	GAATTCCTCAACTCTAGTGC	TAAAGAGTAGGGAATCTCAT	A	1106	1106	GNMSVLLRSLPGETEFLNSS	-	GLI1	B4DNF7	NA	NA	Not found	NA	NA	NA
rs35711680	in-del	3PRIME_UTR	1	-/C	3473	3472	-	-	57865918	57865917	TTCCAGAAAAATTGGGGGAG	CTGCAGTCCCATGCACAAGA	-	-	-	-	-	GLI1	B4DNF7	NA	NA	Not found	NA	NA	NA
rs474058	snp	3PRIME_UTR	1	A/C	3483	3483	-	-	57865928	57865928	ATTGGGGGAGCTGCAGTCCC	TGCACAAGATGCCCCAGGGA	-	-	-	-	-	GLI1	B4DNF7	NA	NA	Not found	NA	NA	NA
rs3758096	snp	REGULATORY_REGION	1	T/G	-	-	-	-	104310493	104310493	TGCTCACTGATCCTTCTGCA	ATTTAAAATAAAATGTCCTA	-	-	-	-	-	FZD6	B4DRN0	NA	NA	Not found	NA	NA	NA
rs3104028	snp	5PRIME_UTR	1	C/A	8	8	-	-	104311107	104311107	AAATTATCTTTGT	GGCTCTCGAGGCAGCTCCAG	-	-	-	-	-	FZD6	B4DRN0	NA	NA	Not found	NA	NA	NA
rs3736047	snp	SYNONYMOUS_CODING	1	A/G	282	282	-	-	104312341	104312341	AGGAATTTGAAGAAAATGGA	ATGTTTACATTTTTGTTGAC	E	2	2	VHPVSGVRKEQGGGCHSDT	MFTFLLTCIFLPLLRGHSLF	FZD6	B4DRN0	NA	NA	Not found	NA	NA	NA
rs827528	snp	NON_SYNONYMOUS_CODING	1	A/G	373	373	1	IPR020067,pfscan,Frizzled-like_dom;IPR020067,Pfam,Frizzled-like_dom;IPR020068,Smart,Frizzled_dom_subgr;	104312432	104312432	CAATTACTGTTCCCAGATGT	TGAAAATGGCCTACAACATG	M/V	33	33	LPLLRGHSLFTCEPITVPRC	KMAYNMTFFPNLMGHYDQSI	FZD6	B4DRN0	0.2844	rs827546	0.32	possibly damaging	benign	-0.213326
rs80216383	snp	NON_SYNONYMOUS_CODING	1	C/T	694	694	1	-	104336752	104336752	TTCCTGTAACTTTTGATCCA	ACACAGAATTTCTTGGTCCT	H/Y	140	140	ELECDRLQYCDETVPVTFDP	TEFLGPQKKTEQVQRDIGFW	FZD6	B4DRN0	NA	NA	Not found	NA	NA	NA
rs61753730	snp	NON_SYNONYMOUS_CODING	1	C/G	730	730	-	-	104336788	104336788	GTCCTCAGAAGAAAACAGAA	AAGTCCAAAGAGACATTGGA	Q/E	152	152	TVPVTFDPHTEFLGPQKKTE	VQRDIGFWCPRHLKTSGGQG	FZD6	B4DRN0	NA	NA	Not found	NA	NA	NA
rs35547794	in-del	FRAMESHIFT_CODING	1	-/T	898	897	-	-	104336956	104336955	TTATTGGAACAGTTTCAATA	TTTTGTCTTTGTGCAACTCT	-	208	207	MYFKSDELEFAKSFIGTVSI	FCLCATLFTFLTFLIDVRRF	FZD6	B4DRN0	NA	NA	Not found	NA	NA	NA
rs3808554	snp	SYNONYMOUS_CODING	1	A/G	1038	1038	-	-	104337096	104337096	TACTTCATTGGATTTTTGCT	GGCGATAGCACAGCCTGCAA	L	254	254	IIYYSVCYSIVSLMYFIGFL	GDSTACNKADEKLELGDTVV	FZD6	B4DRN0	0.4817	rs1053917,rs3808553,rs827584	Not found	NA	NA	NA
rs3808553	snp	NON_SYNONYMOUS_CODING	1	A/C	1309	1309	1	IPR017981,pfscan,GPCR_2-like;IPR000539,Pfam,Frizzled;IPR000539,Prints,Frizzled;	104337367	104337367	TGACTGTTATGCTTCTTGCT	TGAACAAAGTTGAAGGAGAC	M/L	345	345	VWFHAVAWGTPGFLTVMLLA	NKVEGDNISGVCFVGLYDLD	FZD6	B4DRN0	0.4817	rs1053917,rs827584	0.37	benign	benign	0.148149
rs79408516	snp	NON_SYNONYMOUS_CODING	1	G/A	2086	2086	-	-	104342151	104342151	TGAGAGAGGTGAAAGCGGAC	GAGCTAGCACCCCCAGGTTA	G/R	604	604	ETLTEIQTSPETSMREVKAD	ASTPRLREQDCGEPASPAAS	FZD6	B4DRN0	NA	NA	Not found	NA	NA	NA
rs12549394	snp	NON_SYNONYMOUS_CODING	1	C/A	2267	2267	-	-	104343607	104343607	TATTACTGACACTGGCCTGG	ACAGAGCAACAATTTGCAGG	A/E	664	664	ESARSEGRISPKSDITDTGL	QSNNLQVPSSSEPSSLKGST	FZD6	B4DRN0	NA	NA	0.01	benign	benign	NA
rs1053917	snp	SYNONYMOUS_CODING	1	G/A	2346	2346	-	-	104343686	104343686	ACATCTCTGCTTGTTCACCC	GTTTCAGGAGTGAGAAAAGA	P	690	690	QVPSSSEPSSLKGSTSLLVH	VSGVRKEQGGGCHSDT	FZD6	B4DRN0	0.4817	rs827584,rs827585	Not found	NA	NA	NA
rs2934725	snp	REGULATORY_REGION	1	A/G	2482	2482	-	-	104343822	104343822	TTTGTAAGAATCACTGTTAC	TTCTTCTTTTGCACTTAAAG	-	-	-	-	-	FZD6	B4DRN0	NA	NA	Not found	NA	NA	NA
rs67304679	in-del	3PRIME_UTR	1	A/-	2599	2599	-	-	104343939	104343939	AACAATATACCTGAAAACAG	AAATGTGCAGGTTAATAATA	-	-	-	-	-	FZD6	B4DRN0	NA	NA	Not found	NA	NA	NA
rs77734720	in-del	3PRIME_UTR	1	A/-	2601	2601	-	-	104343941	104343941	CAATATACCTGAAAACAGAA	ATGTGCAGGTTAATAATATT	-	-	-	-	-	FZD6	B4DRN0	NA	NA	Not found	NA	NA	NA
rs35421828	in-del	3PRIME_UTR	1	A/-	2602	2602	-	-	104343942	104343942	AATATACCTGAAAACAGAAA	TGTGCAGGTTAATAATATTT	-	-	-	-	-	FZD6	B4DRN0	NA	NA	Not found	NA	NA	NA
rs13273192	snp	3PRIME_UTR	1	T/A	2850	2850	-	-	104344190	104344190	TTGAAATCCTATTCAAGTAT	TTTATCATGCTATTGTGATA	-	-	-	-	-	FZD6	B4DRN0	NA	NA	Not found	NA	NA	NA
rs7827146	snp	3PRIME_UTR	1	A/G	3280	3280	-	-	104344620	104344620	AACCACTTACAGTTGCTTAT	TTTTTTGTTTTAACTTTTGT	-	-	-	-	-	FZD6	B4DRN0	0.02294	NA	Not found	NA	NA	NA
rs79043564	snp	REGULATORY_REGION	1	A/G	3318	3318	-	-	104344658	104344658	TGTTTTTTAACATTTAGAAT	TTACATTTTGTATTATACAG	-	-	-	-	-	FZD6	B4DRN0	NA	NA	Not found	NA	NA	NA
rs77184766	snp	3PRIME_UTR	1	C/T	3371	3371	-	-	104344711	104344711	ACATTTTGTAGAATTCATTT	GGCAGCTCACTAGGATTTTG	-	-	-	-	-	FZD6	B4DRN0	NA	NA	Not found	NA	NA	NA
rs76714224	snp	3PRIME_UTR	1	G/A	3416	3416	-	-	104344756	104344756	ACATTAAAAAGTGTGATAGC	ATATTAGTGCCAATCAAATG	-	-	-	-	-	FZD6	B4DRN0	NA	NA	Not found	NA	NA	NA
rs2687355	snp	3PRIME_UTR	1	T/C	3450	3450	-	-	104344790	104344790	TCAAATGGAAAAAAGGTAGT	TTAATAAACAAGACACAACG	-	-	-	-	-	FZD6	B4DRN0	NA	NA	Not found	NA	NA	NA
rs1058130	snp	3PRIME_UTR	1	A/G	3498	3498	-	-	104344838	104344838	ACAACATACTTTAAAATATT	AGGAGTTTTCTTAATTTTGT	-	-	-	-	-	FZD6	B4DRN0	NA	NA	Not found	NA	NA	NA
rs1127615	snp	3PRIME_UTR	1	C/T	4156	4156	-	-	179660774	179660774	GTGTAAGTAGCGATAACCAC	TACGAGTCTGTCTGGTTGAT	-	-	-	-	-	MAPK9	B5M0B4	NA	NA	Not found	NA	NA	NA
rs6703	snp	3PRIME_UTR	1	T/A	4144	4144	-	-	179660786	179660786	GCATTTAATGCTGTGTAAGT	GCGATAACCACGTACGAGTC	-	-	-	-	-	MAPK9	B5M0B4	0.2752	rs6894217	Not found	NA	NA	NA
rs36032079	snp	3PRIME_UTR	1	C/T	3958	3958	-	-	179660972	179660972	AGAGTTCTGTGAGAGCAGGA	AGCAGTCTGGAAACCCTGGC	-	-	-	-	-	MAPK9	B5M0B4	NA	NA	Not found	NA	NA	NA
rs35096073	snp	3PRIME_UTR	1	C/T	3935	3935	-	-	179660995	179660995	AGGGCAGAGTCCAGAGAGCA	ACAGAGTTCTGTGAGAGCAG	-	-	-	-	-	MAPK9	B5M0B4	NA	NA	Not found	NA	NA	NA
rs76638244	snp	3PRIME_UTR	1	C/T	3757	3757	-	-	179661173	179661173	TTATTTTTGTAATTTATATT	TACACAACCCAGGAAGTAAC	-	-	-	-	-	MAPK9	B5M0B4	NA	NA	Not found	NA	NA	NA
rs75866775	snp	3PRIME_UTR	1	C/T	3409	3409	-	-	179661521	179661521	ATGCTCCCTCCCCGGGAGAC	TGGACGGGGGACGAGGCACC	-	-	-	-	-	MAPK9	B5M0B4	NA	NA	Not found	NA	NA	NA
rs1127580	snp	3PRIME_UTR	1	C/T	3402	3402	-	-	179661528	179661528	CTGTGTGATGCTCCCTCCCC	GGAGACGTGGACGGGGGACG	-	-	-	-	-	MAPK9	B5M0B4	NA	NA	Not found	NA	NA	NA
rs35936589	snp	3PRIME_UTR	1	T/C	3336	3336	-	-	179661594	179661594	TCACTAAATCTATCTTTAAA	GGAAAAACAAAAGGGAGAGG	-	-	-	-	-	MAPK9	B5M0B4	NA	NA	Not found	NA	NA	NA
rs36010045	snp	3PRIME_UTR	1	A/C	3320	3320	-	-	179661610	179661610	TTTCTTTTAAAAGACTTCAC	AAATCTATCTTTAAAAGGAA	-	-	-	-	-	MAPK9	B5M0B4	NA	NA	Not found	NA	NA	NA
rs36048247	snp	3PRIME_UTR	1	T/C	3244	3244	-	-	179661686	179661686	ACTTGGATTGAGGCGGAAAC	CCTATTTTATGGCTATCTAT	-	-	-	-	-	MAPK9	B5M0B4	NA	NA	Not found	NA	NA	NA
rs13435	snp	3PRIME_UTR	1	C/T	3238	3238	-	-	179661692	179661692	ATAATAACTTGGATTGAGGC	GAAACACCTATTTTATGGCT	-	-	-	-	-	MAPK9	B5M0B4	0.4439	rs7445806	Not found	NA	NA	NA
rs35450892	snp	3PRIME_UTR	1	C/T	3186	3186	-	-	179661744	179661744	AAATAGTTCTTTTATATTGT	TCATTTGGACACTTTCAAGT	-	-	-	-	-	MAPK9	B5M0B4	NA	NA	Not found	NA	NA	NA
rs35934450	snp	3PRIME_UTR	1	T/C	3069	3069	-	-	179661861	179661861	GTTTATTATAAATATTATGT	AAATATATGGCTCTCTCTGC	-	-	-	-	-	MAPK9	B5M0B4	NA	NA	Not found	NA	NA	NA
rs34313563	snp	3PRIME_UTR	1	A/G	2986	2986	-	-	179661944	179661944	TCATATCTTGTGTTCAATTA	TTTGGAAGCTTTTCAGTCGA	-	-	-	-	-	MAPK9	B5M0B4	NA	NA	Not found	NA	NA	NA
rs34884422	snp	3PRIME_UTR	1	C/T	2913	2913	-	-	179662017	179662017	AACGGAGCTGTGGTGATCAC	TTTTGCCTGCCTGTGCCCAT	-	-	-	-	-	MAPK9	B5M0B4	NA	NA	Not found	NA	NA	NA
rs35763180	snp	3PRIME_UTR	1	C/T	2905	2905	-	-	179662025	179662025	ACTGCAGGAACGGAGCTGTG	TGATCACGTTTTGCCTGCCT	-	-	-	-	-	MAPK9	B5M0B4	NA	NA	Not found	NA	NA	NA
rs34095777	snp	3PRIME_UTR	1	T/C	2873	2873	-	-	179662057	179662057	AATTCATGAAGATGCTGAGT	TGTTAAGTGTCACTGCAGGA	-	-	-	-	-	MAPK9	B5M0B4	NA	NA	Not found	NA	NA	NA
rs66646348	in-del	3PRIME_UTR	1	T/-	2800	2800	-	-	179662130	179662130	TGACTATTTTCTGATTTAAA	CTGCTCACCTGAAATTGATA	-	-	-	-	-	MAPK9	B5M0B4	NA	NA	Not found	NA	NA	NA
rs66616330	in-del	3PRIME_UTR	1	A/-	2707	2707	-	-	179662223	179662223	CCATTGTTGGGAGGCATTCC	TTTCACAAGAATGTTCTGGG	-	-	-	-	-	MAPK9	B5M0B4	NA	NA	Not found	NA	NA	NA
rs78817899	snp	3PRIME_UTR	1	G/A	2572	2572	-	-	179662358	179662358	TTCCCTCATTCACTTTCCCT	GGCCAATACCACGTTCTTGA	-	-	-	-	-	MAPK9	B5M0B4	NA	NA	Not found	NA	NA	NA
rs1127575	snp	3PRIME_UTR	1	A/G	2546	2546	-	-	179662384	179662384	AGACTGGCCTGGGTCCTTTA	TTACCTTCCCTCATTCACTT	-	-	-	-	-	MAPK9	B5M0B4	0.4862	rs4362908	Not found	NA	NA	NA
rs78902949	snp	3PRIME_UTR	1	C/T	2488	2488	-	-	179662442	179662442	TTTACAAAATGCTCACTAGA	ATCACTGCAGTCATTTCCTA	-	-	-	-	-	MAPK9	B5M0B4	NA	NA	Not found	NA	NA	NA
rs34768727	snp	3PRIME_UTR	1	A/G	2351	2351	-	-	179662579	179662579	TTGGTCTTCTAGACTTCTTA	GAATTTAAAATGCTACCTAG	-	-	-	-	-	MAPK9	B5M0B4	NA	NA	Not found	NA	NA	NA
rs4634313	snp	3PRIME_UTR	1	C/A	2208	2208	-	-	179662722	179662722	AAAACCAAGACACTTATGTG	ACATCTTGTTTTCTTTAAAC	-	-	-	-	-	MAPK9	B5M0B4	NA	NA	Not found	NA	NA	NA
rs36112849	snp	3PRIME_UTR	1	A/G	1838	1838	-	-	179662870	179662870	ATGATGTTATCATATCTTAT	CCCTTTTATGCTATGATTTA	-	-	-	-	-	MAPK9	B5M0B4	NA	NA	Not found	NA	NA	NA
rs14736	snp	REGULATORY_REGION	1	C/A	1802	1802	-	-	179662906	179662906	CAGAAAAAGTCGATTTATGT	TATTAATTGGCCATCATGAT	-	-	-	-	-	MAPK9	B5M0B4	NA	NA	Not found	NA	NA	NA
rs36102149	snp	REGULATORY_REGION	1	G/A	1792	1792	-	-	179662916	179662916	GGTGTCTGTCCAGAAAAAGT	GATTTATGTGTATTAATTGG	-	-	-	-	-	MAPK9	B5M0B4	NA	NA	Not found	NA	NA	NA
rs1803841	snp	REGULATORY_REGION	1	C/G	1692	1692	-	-	179663016	179663016	ACTTGCCCATCTAGCACTTT	GAAATCAGTATTTAAATGCC	-	-	-	-	-	MAPK9	B5M0B4	NA	NA	Not found	NA	NA	NA
CN_1118561	cnv probe	REGULATORY_REGION	1	CNV_PROBE	1559	1559	-	-	179663149	179663149	AGAGATTTTGTTCAAGATCA	TTCAGGTGAGCAGTTAGAGT	-	-	-	-	-	MAPK9	B5M0B4	NA	NA	nan	NA	NA	NA
rs35428299	snp	REGULATORY_REGION	1	C/T	1528	1528	-	-	179663180	179663180	TCTGAAGAAAAAAATTGCAA	CCACACTTCTAGAGATTTTG	-	-	-	-	-	MAPK9	B5M0B4	NA	NA	Not found	NA	NA	NA
rs9605	snp	3PRIME_UTR	1	G/A	1457	1457	-	-	179663251	179663251	AAACACAATGCCTTGCCCTA	TCAGACCTGATAGGATTGCC	-	-	-	-	-	MAPK9	B5M0B4	0.3704	rs6601104	Not found	NA	NA	NA
rs55736180	snp	NON_SYNONYMOUS_CODING	1	C/A	1146	1146	-	-	179665367	179665367	AGTCATGGATTGGGAAGAAA	AAGCAAGAATGGTGTTGTAA	R/I	366	366	EHAIEEWKELIYKEVMDWEE	SKNGVVKDQPSDAAVSSNAT	MAPK9	B5M0B4	NA	NA	0	NA	NA	NA
rs35621262	in-del	FRAMESHIFT_CODING	1	-/G	1034	1033	-	-	179668043	179668042	ACTGTTTGGTATGACCCCGC	CGAAGCAGAAGCCGTGAGTA	-	329	328	RISVDEALRHPYITVWYDPA	EAEAPPPQIYDAQLEEREHA	MAPK9	B5M0B4	NA	NA	Not found	NA	NA	NA
rs79617115	snp	SYNONYMOUS_CODING	1	G/C	1030	1030	-	-	179668046	179668046	ATCACTGTTTGGTATGACCC	GCCGAAGCAGAAGCCGTGAG	P	327	327	DKRISVDEALRHPYITVWYD	AEAEAPPPQIYDAQLEEREH	MAPK9	B5M0B4	NA	NA	Not found	NA	NA	NA
rs35693958	snp	NON_SYNONYMOUS_CODING	1	C/G	852	852	1	IPR008351,Prints,JNK_MAPK;IPR002290,Smart,Ser/Thr_prot_kinase_dom;IPR020635,Smart,Tyr_Pkinase_cat_dom;IPR017442,Pfam,Se/Thr_prot_kinase-like_dom;IPR011009,Superfamily,Kinase-like_dom;	179669641	179669641	AAACAGACCAAAGTATCCTG	AATCAAATTTGAAGAACTCT	G/A	268	268	FMKKLQPTVRNYVENRPKYP	IKFEELFPDWIFPSESERDK	MAPK9	B5M0B4	NA	NA	0	NA	NA	0.81375
rs35421153	snp	NON_SYNONYMOUS_CODING	1	C/T	785	785	1	IPR002290,Smart,Ser/Thr_prot_kinase_dom;IPR020635,Smart,Tyr_Pkinase_cat_dom;IPR017442,Pfam,Se/Thr_prot_kinase-like_dom;IPR011009,Superfamily,Kinase-like_dom;	179669708	179669708	AGCAGCTGGGAACACCATCA	CAGAGTTCATGAAGAAACTT	A/T	246	246	QGTDHIDQWNKVIEQLGTPS	EFMKKLQPTVRNYVENRPKY	MAPK9	B5M0B4	NA	NA	0.06	NA	benign	0.999999
rs34195566	snp	SYNONYMOUS_CODING	1	A/C	760	760	-	-	179669733	179669733	ATTGATCAGTGGAATAAAGT	ATTGAGCAGCTGGGAACACC	V	237	237	ELVKGCVIFQGTDHIDQWNK	IEQLGTPSAEFMKKLQPTVR	MAPK9	B5M0B4	NA	NA	Not found	NA	NA	NA
rs34900018	in-del	3PRIME_UTR	1	-/C	2234	2233	-	-	179673165	179673164	TTAGAAATATCTACTTAATG	TTCAGTTTGTCTCAATTCTT	-	-	-	-	-	MAPK9	B5M0B4	NA	NA	Not found	NA	NA	NA
rs34848305	in-del	3PRIME_UTR	1	-/C	2129	2128	-	-	179673270	179673269	CCTCATCTCAGATTCACTTG	TTGCAACCTATAAATAAGGA	-	-	-	-	-	MAPK9	B5M0B4	NA	NA	Not found	NA	NA	NA
rs35415874	snp	3PRIME_UTR	1	G/C	2092	2092	-	-	179673306	179673306	TATTTGTTCTACTAAATTTT	TAGCAGTTTCCATAGCCTCA	-	-	-	-	-	MAPK9	B5M0B4	NA	NA	Not found	NA	NA	NA
rs35041789	in-del	3PRIME_UTR	1	C/-	1952	1952	-	-	179673446	179673446	TTTAATAATTTTATCAAAGT	GTCTCCTTATAAATTCTTCA	-	-	-	-	-	MAPK9	B5M0B4	NA	NA	Not found	NA	NA	NA
rs57019674	snp	3PRIME_UTR	1	C/G	1892	1892	-	-	179673506	179673506	TAAGGAAATCAAGCTCCATA	TCAGTGTTTTGTATGTATCT	-	-	-	-	-	MAPK9	B5M0B4	NA	NA	Not found	NA	NA	NA
rs34077977	snp	3PRIME_UTR	1	A/G	1886	1886	-	-	179673512	179673512	TGCTTTTAAGGAAATCAAGC	CCATAGTCAGTGTTTTGTAT	-	-	-	-	-	MAPK9	B5M0B4	NA	NA	Not found	NA	NA	NA
rs35649255	in-del	3PRIME_UTR	1	-/C	1821	1820	-	-	179673578	179673577	TAGTCTTTGACTTTGTTTTC	GTTATGAAAGTTTAAATTGG	-	-	-	-	-	MAPK9	B5M0B4	NA	NA	Not found	NA	NA	NA
rs4481314	snp	3PRIME_UTR	1	T/C	1690	1690	-	-	179673708	179673708	TAACTACTCTAATTGTTACA	TAGCCTTCTTTCCTCATTTG	-	-	-	-	-	MAPK9	B5M0B4	NA	NA	Not found	NA	NA	NA
rs35246180	in-del	3PRIME_UTR	1	G/-	1634	1634	-	-	179673764	179673764	AGATAAACTCATACTGTAGT	AGCAAGTCATGTTAGAGATA	-	-	-	-	-	MAPK9	B5M0B4	NA	NA	Not found	NA	NA	NA
rs34905150	snp	3PRIME_UTR	1	T/A	1549	1549	-	-	179673849	179673849	CATTTTGTAGAATTTTTTTT	AAAATCTGTCTAGTGGGTTA	-	-	-	-	-	MAPK9	B5M0B4	NA	NA	Not found	NA	NA	NA
rs35691219	snp	3PRIME_UTR	1	A/G	1484	1484	-	-	179673914	179673914	AGAGATTAAAATGAAAATTT	GTGAGGAACAATATGTTAAA	-	-	-	-	-	MAPK9	B5M0B4	NA	NA	Not found	NA	NA	NA
rs79019718	snp	3PRIME_UTR	1	C/A	1393	1393	-	-	179674005	179674005	AATTAAGTACTATTTTGTTA	TTACTGGTATGCATTGAAAT	-	-	-	-	-	MAPK9	B5M0B4	NA	NA	Not found	NA	NA	NA
rs34112063	in-del	3PRIME_UTR	1	-/G	1313	1312	-	-	179674086	179674085	CTGTATTATTTAGTTTATTC	CGTTAATTTAACTAGGAAAG	-	-	-	-	-	MAPK9	B5M0B4	NA	NA	Not found	NA	NA	NA
rs34862489	snp	3PRIME_UTR	1	G/A	1041	1041	-	-	179674357	179674357	CCTGCTTACACGAGCGCTCA	GAGGACAAAGTCGTAAAATC	-	-	-	-	-	MAPK9	B5M0B4	NA	NA	Not found	NA	NA	NA
rs66711909	in-del	3PRIME_UTR	1	G/-	1010	1010	-	-	179674388	179674388	TGCTTTCTTAATGCCTCAGG	AGCATGACCACCTGCTTACA	-	-	-	-	-	MAPK9	B5M0B4	NA	NA	Not found	NA	NA	NA
rs67485238	in-del	FRAMESHIFT_CODING	1	G/-	987	987	-	-	179674411	179674411	TCCCCGCGACCTTGGCCCCG	CATGCTTTCTTAATGCCTCA	-	239	239	VKGCVIFQGTDRILPRDLGP	MLS	MAPK9	B5M0B4	NA	NA	Not found	NA	NA	NA
rs1127557	snp	NON_SYNONYMOUS_CODING	1	C/G	714	714	1	IPR000719,pfscan,Prot_kinase_cat_dom;IPR002290,Smart,Ser/Thr_prot_kinase_dom;IPR020635,Smart,Tyr_Pkinase_cat_dom;IPR017442,Pfam,Se/Thr_prot_kinase-like_dom;IPR011009,Superfamily,Kinase-like_dom;	179674462	179674462	GGGAGAGCTGGTGAAAGGTT	TGTGATATTCCAAGGCACTG	C/S	222	222	YKENVDIWSVGCIMGELVKG	VIFQGTDHIDQWNKVIEQLG	MAPK9	B5M0B4	NA	NA	Not found	benign	NA	0.999999
rs1043993	snp	NON_SYNONYMOUS_CODING	1	T/C	201	201	1	IPR002290,Smart,Ser/Thr_prot_kinase_dom;IPR020635,Smart,Tyr_Pkinase_cat_dom;IPR017442,Pfam,Se/Thr_prot_kinase-like_dom;IPR011009,Superfamily,Kinase-like_dom;	179696380	179696380	TGATACAGTTCTTGGGATAA	TGTTGCAGTCAAGAAACTAA	N/S	51	51	PIGSGAQGIVCAAFDTVLGI	VAVKKLSRPFQNQTHAKRAY	MAPK9	B5M0B4	NA	NA	0.03	benign	NA	0.999999
rs73343412	snp	REGULATORY_REGION	1	A/C	112	112	-	-	179707499	179707499	GTGGCAGACTCAACCTTCAC	GTCCTAAAACGTTACCAGCA	-	-	-	-	-	MAPK9	B5M0B4	NA	NA	Not found	NA	NA	NA
rs78068171	snp	NON_SYNONYMOUS_CODING	1	T/C	83	83	1	-	179707528	179707528	AATGTGACAGTCAGTTTTAT	GTGTGCAAGTGGCAGACTCA	S/G	12	12	STGPLEGCR	VQVADSTFTVLKRYQQLKPI	MAPK9	B5M0B4	NA	NA	Not found	NA	NA	NA
rs72242118	in-del	5PRIME_UTR	1	GCCGCC/-	85	90	-	-	179718982	179718987	CACTGCGGCGGCGGCGGCGG	CGGCGGGGCGGAGCGGAGCG	-	-	-	-	-	MAPK9	B5M0B4	NA	NA	Not found	NA	NA	NA
rs13410314	snp	REGULATORY_REGION	1	T/C	-	-	-	-	187453649	187453649	ATTGATATTTTGAGAAAAAT	CATGTGAGTCATTTTTTCTG	-	-	-	-	-	ITGAV	B7Z883	NA	NA	Not found	NA	NA	NA
rs78828481	snp	5PRIME_UTR	1	G/C	43	43	-	-	187454834	187454834	CGGAGCCGGAGGGAAGCAAA	GACCGTCTGCGCTGCTGTCC	-	-	-	-	-	ITGAV	B7Z883	NA	NA	Not found	NA	NA	NA
rs61763603	snp	5PRIME_UTR	1	C/T	62	62	-	-	187454853	187454853	AGGACCGTCTGCGCTGCTGT	CCCGCCCCGCGCGCTCTGCG	-	-	-	-	-	ITGAV	B7Z883	NA	NA	Not found	NA	NA	NA
rs61763604	snp	5PRIME_UTR	1	C/G	63	63	-	-	187454854	187454854	GGACCGTCTGCGCTGCTGTC	CCGCCCCGCGCGCTCTGCGC	-	-	-	-	-	ITGAV	B7Z883	NA	NA	Not found	NA	NA	NA
rs61763605	snp	5PRIME_UTR	1	G/T	66	66	-	-	187454857	187454857	CCGTCTGCGCTGCTGTCCCC	CCCCGCGCGCTCTGCGCCCC	-	-	-	-	-	ITGAV	B7Z883	NA	NA	Not found	NA	NA	NA
rs78117191	snp	SYNONYMOUS_CODING	1	T/C	283	283	-	-	187455074	187455074	CGCACTTCGGCGATGGCTTT	CCGCCGCGGCGACGGCTGCG	F	3	3	QEREQLQPHENGEGNSET	PPRRRLRLGPRGLPLLLSGL	ITGAV	B7Z883	NA	NA	Not found	NA	NA	NA
rs61763606	snp	SYNONYMOUS_CODING	1	C/G	430	430	-	-	187455221	187455221	GGAAGTTACTTCGGCTTCGC	GTGGATTTCTTCGTGCCCAG	A	52	52	NLDVDSPAEYSGPEGSYFGF	VDFFVPSASSRMFLLVGAPK	ITGAV	B7Z883	NA	NA	Not found	NA	NA	NA
rs55719435	snp	NON_SYNONYMOUS_CODING	1	A/T	500	500	1	IPR013519,Smart,Int_alpha_beta-p;	187466788	187466788	GAGCTCCCAAAGCAAACACC	CCCAGCCTGGGATTGTGGAA	T/S	76	76	FVPSASSRMFLLVGAPKANT	QPGIVEGGQVLKCDWSSTRR	ITGAV	B7Z883	NA	NA	1	NA	NA	NA
rs79983113	snp	SPLICE_SITE	1	T/C	680	680	-	-	187487155	187487155	GGTCGAAACAGGATAAAATT	TGGTGAGTCTTCTGGATATT	L	136	136	LEFKSHQWFGASVRSKQDKI	ACAPLYHWRTEMKQEREPVG	ITGAV	B7Z883	NA	NA	Not found	NA	NA	NA
rs9333288	snp	SPLICE_SITE	1	G/A	-	-	-	-	187487160	187487160	AAACAGGATAAAATTTTGGT	AGTCTTCTGGATATTTACTT	-	-	-	-	-	ITGAV	B7Z883	0.2385	rs13006571,rs1992898,rs2197138,rs2197787,rs6741369	Not found	NA	NA	NA
rs61748255	snp	ESSENTIAL_SPLICE_SITE	1	G/A	-	-	-	-	187490315	187490315	GTATGCTCCATGTAGATCAC	TATGTATAGGATATTGTACC	-	-	-	-	-	ITGAV	B7Z883	NA	NA	Not found	NA	NA	NA
rs9333289	snp	SPLICE_SITE	1	T/C	-	-	-	-	187498107	187498107	GCTTTTATTGGCAAGGTAGG	TAATATTTTTTAAATTACAA	-	-	-	-	-	ITGAV	B7Z883	0.3073	rs9333290	Not found	NA	NA	NA
rs61765181	snp	SPLICE_SITE	1	T/A	-	-	-	-	187505702	187505702	TTAATGGAGATGAGTAAGTT	AAAAAAAAATGTTTCCAGAA	-	-	-	-	-	ITGAV	B7Z883	NA	NA	Not found	NA	NA	NA
rs3738918	snp	NON_SYNONYMOUS_CODING	1	A/G	1487	1487	1	IPR013519,Smart,Int_alpha_beta-p;IPR013517,Pfam,FG-GAP;	187511466	187511466	ATAAAAAAGGAATTGTTTAT	TCTTCAATGGAAGATCAACA	I/V	405	405	FNDIAIAAPYGGEDKKGIVY	FNGRSTGLNAVPSQILEGQW	ITGAV	B7Z883	NA	NA	0.12	benign	benign	-0.527827
rs2230615	snp	NON_SYNONYMOUS_CODING	1	T/G	1916	1916	1	,Superfamily,;	187521051	187521051	CACTGTTTCTCTACAGCAGG	CCCCAAGTCACTCCAAGAAC	S/A	548	548	LLDKLKQKGAIRRALFLYSR	PSHSKNMTISRGGLMQCEEL	ITGAV	B7Z883	NA	NA	0.11	NA	benign	NA
rs2230616	snp	NON_SYNONYMOUS_CODING	1	G/A	2621	2621	1	,Superfamily,;	187532417	187532417	GAGTCTCGAGTCCTGATCAT	TCTTTCTTCCGATTCCAAAC	V/I	783	783	KVDLAVLAAVEIRGVSSPDH	FLPIPNWEHKENPETEEDVG	ITGAV	B7Z883	NA	NA	0.81	benign	benign	0.999999
rs61757099	snp	NON_SYNONYMOUS_CODING	1	A/G	2718	2718	1	,Superfamily,;	187533499	187533499	TTCTCCTTAGCTGAGAAACA	TGGTCCAAGTTCATTCAGCA	N/S	815	815	NPETEEDVGPVVQHIYELRN	GPSSFSKAMLHLQWPYKYNN	ITGAV	B7Z883	NA	NA	Not found	NA	NA	NA
rs41270223	snp	SYNONYMOUS_CODING	1	T/G	2764	2764	-	-	187533545	187533545	ATGCTCCATCTTCAGTGGCC	TACAAATATAATAATAACAC	P	830	830	YELRNNGPSSFSKAMLHLQW	YKYNNNTLLYILHYDIDGPM	ITGAV	B7Z883	NA	NA	Not found	NA	NA	NA
rs56316527	snp	NON_SYNONYMOUS_CODING	1	G/A	3045	3045	1	-	187540395	187540395	GAGATTAGACAGAGGAAAGA	TGCAATCTTGTACGTAAAGT	S/N	924	924	CGVAQCLKIVCQVGRLDRGK	AILYVKSLLWTETFMNKENQ	ITGAV	B7Z883	NA	NA	0	NA	NA	NA
rs61764171	snp	SYNONYMOUS_CODING	1	C/T	3193	3193	-	-	187540645	187540645	CCAATTGAGGATATCACCAA	TCCACATTGGTAAGTCATTG	N	973	973	SASFNVIEFPYKNLPIEDIT	STLVTTNVTWGIQPAPMPVP	ITGAV	B7Z883	NA	NA	Not found	NA	NA	NA
rs3213964	snp	3PRIME_UTR	1	G/A	458	458	-	-	187540732	187540732	TTTTTATTTTGTTTTTTAAA	AACGACAGCTTAACTTTTTT	-	-	-	-	-	ITGAV	B7Z883	0.4862	rs12620821,rs17406229	Not found	NA	NA	NA
rs10931252	snp	3PRIME_UTR	1	G/T	693	693	-	-	187540967	187540967	AAATTAACTGCAACAAGTGA	GCATTTTGAAGATATTTAAG	-	-	-	-	-	ITGAV	B7Z883	0.1898	rs2887831	Not found	NA	NA	NA
rs61764172	snp	3PRIME_UTR	1	G/A	724	724	-	-	187540998	187540998	GATATTTAAGGAGTAAAAAT	GGATCAGCACATAGTAAACT	-	-	-	-	-	ITGAV	B7Z883	NA	NA	Not found	NA	NA	NA
rs78078317	snp	NON_SYNONYMOUS_CODING	1	G/T	3281	3281	1	,Tmhmm,;	187541618	187541618	TGATCATTTTAGCAGTTCTA	CAGGATTGTTGCTACTGGCT	A/S	1003	1003	WGIQPAPMPVPVWVIILAVL	GLLLLAVLVFVMYRMGFFKR	ITGAV	B7Z883	NA	NA	Not found	NA	NA	NA
rs77451111	snp	3PRIME_UTR	1	A/G	3484	3484	-	-	187542082	187542082	AGCAACTTTATTATAGATTT	AACTTTCTTCATGAGGAGTA	-	-	-	-	-	ITGAV	B7Z883	NA	NA	Not found	NA	NA	NA
rs61764177	snp	3PRIME_UTR	1	C/T	4041	4041	-	-	187542639	187542639	GTATGAAAATCTGGTAGATC	TATTACACTTCTGTTTATAT	-	-	-	-	-	ITGAV	B7Z883	NA	NA	Not found	NA	NA	NA
rs75867737	snp	3PRIME_UTR	1	G/T	4266	4266	-	-	187542864	187542864	TATTCCATTGTTTTAGTCTG	CTATTTACAGTATAAAAAAA	-	-	-	-	-	ITGAV	B7Z883	NA	NA	Not found	NA	NA	NA
rs71411180	in-del	3PRIME_UTR	1	AGTA/-	4339	4342	-	-	187542937	187542940	AGATAGTTGCTTATGCATAT	AGTATTACATTCTTAGAGTA	-	-	-	-	-	ITGAV	B7Z883	NA	NA	Not found	NA	NA	NA
rs3835765	in-del	3PRIME_UTR	1	AGTA/-	4343	4346	-	-	187542941	187542944	AGTTGCTTATGCATATAGTA	TTACATTCTTAGAGTAGAGC	-	-	-	-	-	ITGAV	B7Z883	NA	NA	Not found	NA	NA	NA
rs11891461	snp	3PRIME_UTR	1	A/T	4525	4525	-	-	187543123	187543123	TTATGAGTAATGCTTGGAAT	AAAACTCTTAAGGCAACTCA	-	-	-	-	-	ITGAV	B7Z883	NA	NA	Not found	NA	NA	NA
rs11902171	snp	3PRIME_UTR	1	G/C	4629	4629	-	-	187543227	187543227	GTGTAAAATCAGTCTCGGCT	TCAGAATAACTTCTAAAAGG	-	-	-	-	-	ITGAV	B7Z883	NA	NA	Not found	NA	NA	NA
rs7556971	snp	3PRIME_UTR	1	G/A	4704	4704	-	-	187543302	187543302	TTTAAACCTTTCTGAAGTTC	TTAGTATAAATTACTTTTCT	-	-	-	-	-	ITGAV	B7Z883	NA	NA	Not found	NA	NA	NA
rs1839123	snp	3PRIME_UTR	1	C/T	4776	4776	-	-	187543374	187543374	AGTTGTAGTTTTATATGGCT	TGTAGAGTGGTGAACCTTCT	-	-	-	-	-	ITGAV	B7Z883	NA	NA	Not found	NA	NA	NA
rs61764178	snp	3PRIME_UTR	1	T/C	5077	5077	-	-	187543675	187543675	TCGTAAAATAGGAGCACATT	AGTTGAGGTATACAAGGTAG	-	-	-	-	-	ITGAV	B7Z883	NA	NA	Not found	NA	NA	NA
rs75144691	snp	3PRIME_UTR	1	T/A	5296	5296	-	-	187543894	187543894	GCCACCAATCAGTAAGTTAG	CTATAACAAATTTTACCCTA	-	-	-	-	-	ITGAV	B7Z883	NA	NA	Not found	NA	NA	NA
rs76982754	snp	3PRIME_UTR	1	T/A	5298	5298	-	-	187543896	187543896	CACCAATCAGTAAGTTAGTC	ATAACAAATTTTACCCTAAC	-	-	-	-	-	ITGAV	B7Z883	NA	NA	Not found	NA	NA	NA
rs78655668	snp	3PRIME_UTR	1	T/G	5300	5300	-	-	187543898	187543898	CCAATCAGTAAGTTAGTCTA	AACAAATTTTACCCTAACAG	-	-	-	-	-	ITGAV	B7Z883	NA	NA	Not found	NA	NA	NA
rs1054194	snp	3PRIME_UTR	1	T/C	5334	5334	-	-	187543932	187543932	CTAACAGTTTTACCACCTAG	AACAGTCATTTCTGAAAATA	-	-	-	-	-	ITGAV	B7Z883	NA	NA	Not found	NA	NA	NA
rs78678728	snp	3PRIME_UTR	1	T/C	5411	5411	-	-	187544009	187544009	GAATTTGCTTTTGTGCCATC	ATTCCTTTTATGGCATCTAT	-	-	-	-	-	ITGAV	B7Z883	NA	NA	Not found	NA	NA	NA
rs1054197	snp	3PRIME_UTR	1	T/C	5588	5588	-	-	187544186	187544186	TACAAAAATATGGAGAAGAG	AATTTGAAAGCCTACTTTCT	-	-	-	-	-	ITGAV	B7Z883	NA	NA	Not found	NA	NA	NA
rs71411181	in-del	3PRIME_UTR	1	T/-	5625	5625	-	-	187544223	187544223	TTCTGAAGAAAATGGTGGGA	TTTTTTTTATCATGATTAAA	-	-	-	-	-	ITGAV	B7Z883	NA	NA	Not found	NA	NA	NA
rs71654150	in-del	3PRIME_UTR	1	TT/-	5632	5633	-	-	187544230	187544231	GAAAATGGTGGGATTTTTTT	ATCATGATTAAATATCAAAA	-	-	-	-	-	ITGAV	B7Z883	NA	NA	Not found	NA	NA	NA
rs34116658	in-del	3PRIME_UTR	1	T/-	5633	5633	-	-	187544231	187544231	AAAATGGTGGGATTTTTTTT	ATCATGATTAAATATCAAAA	-	-	-	-	-	ITGAV	B7Z883	NA	NA	Not found	NA	NA	NA
rs61764179	snp	3PRIME_UTR	1	A/T	5654	5654	-	-	187544252	187544252	ATCATGATTAAATATCAAAA	ATTGCCCTATGAAAACTTTA	-	-	-	-	-	ITGAV	B7Z883	NA	NA	Not found	NA	NA	NA
rs61764180	snp	3PRIME_UTR	1	A/G	6002	6002	-	-	187544600	187544600	GCCATCATTCTACCTGTGTT	TGAAACTACTTATTCATAGT	-	-	-	-	-	ITGAV	B7Z883	NA	NA	Not found	NA	NA	NA
rs34148433	in-del	3PRIME_UTR	1	-/C	6055	6054	-	-	187544653	187544652	ACACTTACATTTCCATAAAG	AAAACTCAAGTATTAATAAA	-	-	-	-	-	ITGAV	B7Z883	NA	NA	Not found	NA	NA	NA
rs61764181	snp	3PRIME_UTR	1	A/G	6166	6166	-	-	187544764	187544764	GTGTGATAAAAGTATTGTAT	TAATAGATCAGCGATTTTTG	-	-	-	-	-	ITGAV	B7Z883	NA	NA	Not found	NA	NA	NA
rs61764182	snp	3PRIME_UTR	1	C/T	6178	6178	-	-	187544776	187544776	TATTGTATATAATAGATCAG	GATTTTTGTAAGGCAAACAG	-	-	-	-	-	ITGAV	B7Z883	NA	NA	Not found	NA	NA	NA
rs61764183	snp	3PRIME_UTR	1	T/C	6392	6392	-	-	187544990	187544990	AACACCTAAAATTTGAAAAA	GATTGTAGGATCAAAAAAGG	-	-	-	-	-	ITGAV	B7Z883	NA	NA	Not found	NA	NA	NA
rs61764184	in-del	3PRIME_UTR	1	CAT/-	6499	6501	-	-	187545097	187545099	TGAACGATAGAAATATGCAG	GCAATATATGCTTATATTTC	-	-	-	-	-	ITGAV	B7Z883	NA	NA	Not found	NA	NA	NA
rs13482	snp	3PRIME_UTR	1	A/G	6655	6655	-	-	187545253	187545253	AAGTTGTCATTAATTTAGTA	GCCTAATATAAACAAATATT	-	-	-	-	-	ITGAV	B7Z883	NA	NA	Not found	NA	NA	NA
rs61764185	snp	3PRIME_UTR	1	A/C	6718	6718	-	-	187545316	187545316	AAGAGTGATTAAGTGAGGTT	TTTACCCCTAAATGGTCCAT	-	-	-	-	-	ITGAV	B7Z883	NA	NA	Not found	NA	NA	NA
rs76107490	snp	3PRIME_UTR	1	G/A	6808	6808	-	-	187545406	187545406	AACACTTTGAAATATCCTAA	GTAACTTGGAAGCTGTGTAG	-	-	-	-	-	ITGAV	B7Z883	NA	NA	Not found	NA	NA	NA
rs1054264	snp	3PRIME_UTR	1	A/C	6887	6887	-	-	187545485	187545485	AAATATCTTTGTGGTCACCC	CATTGGGTGAGACAGAAAAT	-	-	-	-	-	ITGAV	B7Z883	NA	NA	Not found	NA	NA	NA
rs1823251	snp	3PRIME_UTR	1	C/G	2122	2122	-	-	44303717	44303717	AAATTCATTTTGTTAGAGCA	GTATAGAAAAGAGTACATAA	-	-	-	-	-	FGF10	C7FDY0	NA	NA	Not found	NA	NA	NA
rs1374961	snp	3PRIME_UTR	1	T/C	2079	2079	-	-	44303760	44303760	AAATTTAAAGAGCTTTACAA	GTTCCATAATGTAACCATAT	-	-	-	-	-	FGF10	C7FDY0	0.3303	rs1374962,rs1839090,rs980510	Not found	NA	NA	NA
rs17228283	snp	3PRIME_UTR	1	C/T	2070	2070	-	-	44303769	44303769	GTTTTCTGTAAATTTAAAGA	CTTTACAAAGTTCCATAATG	-	-	-	-	-	FGF10	C7FDY0	NA	NA	Not found	NA	NA	NA
rs76751724	snp	3PRIME_UTR	1	A/G	1813	1813	-	-	44304026	44304026	AGCCTAGCCTCATTATTTAC	CATGATTTCTTGCCAAATGT	-	-	-	-	-	FGF10	C7FDY0	NA	NA	Not found	NA	NA	NA
rs17228276	in-del	3PRIME_UTR	1	T/-	1763	1763	-	-	44304076	44304076	TCCAAGAATATACTAAAAAA	GGAAAATTAATTGCTAAATA	-	-	-	-	-	FGF10	C7FDY0	NA	NA	Not found	NA	NA	NA
rs74318712	snp	3PRIME_UTR	1	G/A	1755	1755	-	-	44304084	44304084	AGTTTGCCTCCAAGAATATA	TAAAAAAAGGAAAATTAATT	-	-	-	-	-	FGF10	C7FDY0	NA	NA	Not found	NA	NA	NA
rs17228269	snp	3PRIME_UTR	1	A/C	1738	1738	-	-	44304101	44304101	TTCTCTTTCAATACATCAGT	TGCCTCCAAGAATATACTAA	-	-	-	-	-	FGF10	C7FDY0	NA	NA	Not found	NA	NA	NA
rs17228262	snp	3PRIME_UTR	1	C/T	1708	1708	-	-	44304131	44304131	TCTCAAGAAATAGACCAGAA	GCCAAATTCTTCTCTTTCAA	-	-	-	-	-	FGF10	C7FDY0	NA	NA	Not found	NA	NA	NA
rs3087743	snp	3PRIME_UTR	1	C/A	1404	1404	-	-	44304435	44304435	GGATGTTAAATATCTTTTGG	GTTTTAAAGAGTATCTCAGC	-	-	-	-	-	FGF10	C7FDY0	NA	NA	Not found	NA	NA	NA
rs17234646	snp	3PRIME_UTR	1	G/A	1119	1119	-	-	44304720	44304720	GGAAAGTTATTTATGGAATA	GAACTCATATCAAAGACTTC	-	-	-	-	-	FGF10	C7FDY0	NA	NA	Not found	NA	NA	NA
rs74885037	snp	3PRIME_UTR	1	A/C	1009	1009	-	-	44304830	44304830	TGAAAAACATTGTGGCTGGG	TTTTTGTTGTTGTTGTCAAG	-	-	-	-	-	FGF10	C7FDY0	NA	NA	Not found	NA	NA	NA
rs76082005	snp	3PRIME_UTR	1	C/A	787	787	-	-	44305052	44305052	GTAGAACCAATGGCTCTTTT	CCAAGAATAGTGGATATTCT	-	-	-	-	-	FGF10	C7FDY0	NA	NA	Not found	NA	NA	NA
rs35352352	in-del	3PRIME_UTR	1	-/T	767	766	-	-	44305073	44305072	AAGGCAACGTTTGTGGATGC	AGTAGAACCAATGGCTCTTT	-	-	-	-	-	FGF10	C7FDY0	NA	NA	Not found	NA	NA	NA
rs17234639	snp	SYNONYMOUS_CODING	1	G/A	706	706	-	-	44305133	44305133	AAAACACGAAGGAAAAACAC	TCTGCTCACTTTCTTCCAAT	T	197	197	YVALNGKGAPRRGQKTRRKN	SAHFLPMVVHS	FGF10	C7FDY0	NA	NA	Not found	NA	NA	NA
rs76303426	snp	SYNONYMOUS_CODING	1	G/T	484	484	-	-	44310589	44310589	GAAATCGGAGTTGTTGCCGT	AAAGCCATTAACAGCAACTA	V	123	123	KENCPYSILEITSVEIGVVA	KAINSNYYLAMNKKGKLYGS	FGF10	C7FDY0	NA	NA	Not found	NA	NA	NA
rs17233910	snp	REGULATORY_REGION	1	C/T	83	83	-	-	44388817	44388817	TCCAGTATGTTCCTTCTGAT	AGACAATTTCCAGTGCCGAG	-	-	-	-	-	FGF10	C7FDY0	NA	NA	Not found	NA	NA	NA
rs77591570	snp	5PRIME_UTR	1	G/A	759	759	-	-	44388959	44388959	AAGGAGCGAGGGGAGTCAGC	GGCTTTTCCGAGGAGTTATG	-	-	-	-	-	FGF10	C7FDY0	NA	NA	Not found	NA	NA	NA
rs17233903	snp	5PRIME_UTR	1	G/A	652	652	-	-	44389066	44389066	GCGCTGGTGACCAACACCAC	AACGCCACCACCAGCTCCTG	-	-	-	-	-	FGF10	C7FDY0	NA	NA	Not found	NA	NA	NA
rs17227522	in-del	5PRIME_UTR	1	C/-	640	640	-	-	44389078	44389078	GGGGAGCGAAGAGCGCTGGT	ACCAACACCACCAACGCCAC	-	-	-	-	-	FGF10	C7FDY0	NA	NA	Not found	NA	NA	NA
rs17227515	snp	5PRIME_UTR	1	A/T	470	470	-	-	44389339	44389339	GGGAAGAAAACAACGGCGAC	GGGCAGCTGCCTCCACTTCT	-	-	-	-	-	FGF10	C7FDY0	NA	NA	Not found	NA	NA	NA
rs17227508	snp	5PRIME_UTR	1	C/G	341	341	-	-	44389468	44389468	GCGGACTTTCCAAAGGAAGG	GGTGGGAGATAGGGCCATAC	-	-	-	-	-	FGF10	C7FDY0	NA	NA	Not found	NA	NA	NA
rs17227501	snp	REGULATORY_REGION	1	C/T	-	-	-	-	44389760	44389760	AGGCTGCGGCCGCAACAGCC	CGGCGAGGAAGGGACCTGGC	-	-	-	-	-	FGF10	C7FDY0	NA	NA	Not found	NA	NA	NA
rs35123420	snp	5PRIME_UTR	1	G/C	289	289	-	-	6748599	6748599	ACAGCGCCGTGGCCTCTGCT	CCCGGGCTGCGCCAGAGCCG	-	-	-	-	-	BMP2	C8C060	NA	NA	Not found	NA	NA	NA
rs79555803	snp	5PRIME_UTR	1	C/T	292	292	-	-	6748602	6748602	GCGCCGTGGCCTCTGCTGCC	GGGCTGCGCCAGAGCCGCGG	-	-	-	-	-	BMP2	C8C060	NA	NA	Not found	NA	NA	NA
rs6054510	snp	5PRIME_UTR	1	G/A	606	606	-	-	6748916	6748916	ATGGGGGTGCACTGGAGTAA	GCAGAGTGATGCGGGGGGGC	-	-	-	-	-	BMP2	C8C060	NA	NA	Not found	NA	NA	NA
rs2746245	snp	5PRIME_UTR	1	C/G	732	732	-	-	6749042	6749042	CGGAGCTAGCGCGGAGCGCC	GACCCTCGACCCCCGAGTCC	-	-	-	-	-	BMP2	C8C060	NA	NA	Not found	NA	NA	NA
rs2746246	snp	5PRIME_UTR	1	C/G	851	851	-	-	6749161	6749161	CTCCCTTCCCTTCCCTGCCC	GCACTCCTCCCCCTGCTCGC	-	-	-	-	-	BMP2	C8C060	NA	NA	Not found	NA	NA	NA
rs2516847	snp	5PRIME_UTR	1	C/T	858	858	-	-	6749168	6749168	CCCTTCCCTGCCCCGCACTC	TCCCCCTGCTCGCTGTTGTT	-	-	-	-	-	BMP2	C8C060	NA	NA	Not found	NA	NA	NA
rs2273073	snp	NON_SYNONYMOUS_CODING	1	T/G	1328	1328	1	-	6750882	6750882	GCAGGAAGTTCGCGGCGGCG	CGTCGGGCCGCCCCTCATCC	S/A	37	37	LLGGAAGLVPELGRRKFAAA	SGRPSSQPSDEVLSEFELRL	BMP2	C8C060	NA	NA	0.1	benign	benign	0.999999
rs36105541	snp	NON_SYNONYMOUS_CODING	1	C/T	1448	1448	1	IPR001111,Pfam,TGF-b_N;	6751002	6751002	GCAGGGACGCCGTGGTGCCC	CCTACATGCTAGACCTGTAT	P/S	77	77	LLSMFGLKQRPTPSRDAVVP	YMLDLYRRHSGQPGSPAPDH	BMP2	C8C060	NA	NA	0.24	NA	probably damaging	0.999999
rs1049007	snp	SYNONYMOUS_CODING	1	A/G	1480	1480	-	-	6751034	6751034	GACCTGTATCGCAGGCACTC	GGTCAGCCGGGCTCACCCGC	S	87	87	PTPSRDAVVPPYMLDLYRRH	GQPGSPAPDHRLERAASRAN	BMP2	C8C060	NA	NA	Not found	NA	NA	NA
rs2273074	snp	NON_SYNONYMOUS_CODING	1	G/A	1535	1535	1	-	6751089	6751089	TGGAGAGGGCAGCCAGCCGA	CCAACACTGTGCGCAGCTTC	A/T	106	106	HSGQPGSPAPDHRLERAASR	NTVRSFHHEESLEELPETSG	BMP2	C8C060	0.01389	NA	0	benign	benign	-0.999999
rs34183594	snp	NON_SYNONYMOUS_CODING	1	T/C	1701	1701	1	-	6759027	6759027	AGAACAGATGCAAGATGCTT	AGGAAACAATAGCAGTTTCC	L/S	161	161	TEEFITSAELQVFREQMQDA	GNNSSFHHRINIYEIIKPAT	BMP2	C8C060	NA	NA	0.52	NA	benign	0.999999
rs235768	snp	NON_SYNONYMOUS_CODING	1	A/T	1789	1789	1	-	6759115	6759115	TCGAAATTCCCCGTGACCAG	CTTTTGGACACCAGGTTGGT	R/S	190	190	RINIYEIIKPATANSKFPVT	LLDTRLVNQNASRWESFDVT	BMP2	C8C060	NA	NA	0	possibly damaging	probably damaging	-0.430199
rs11545591	snp	NON_SYNONYMOUS_CODING	1	A/G	2379	2379	1	,Superfamily,;IPR001839,Pfam,TGF-b_C;	6759705	6759705	TGTATTAAAGAACTATCAGG	CATGGTTGTGGAGGGTTGTG	D/G	387	387	SAISMLYLDENEKVVLKNYQ	MVVEGCGCR	BMP2	C8C060	NA	NA	0	probably damaging	NA	0.043759
rs13037675	snp	SYNONYMOUS_CODING	1	C/T	2380	2380	-	-	6759706	6759706	GTATTAAAGAACTATCAGGA	ATGGTTGTGGAGGGTTGTGG	D	387	387	SAISMLYLDENEKVVLKNYQ	MVVEGCGCR	BMP2	C8C060	NA	NA	Not found	NA	NA	NA
rs71646302	in-del	3PRIME_UTR	1	-/AT	2444	2443	-	-	6759770	6759769	AATACATAAATATATATATA	TATATATATTTTAGAAAAAA	-	-	-	-	-	BMP2	C8C060	NA	NA	Not found	NA	NA	NA
rs15705	snp	3PRIME_UTR	1	A/C	2654	2654	-	-	6759980	6759980	TAAAGATTTAAAATGTATTT	GTTGTACATTTTATATGGGT	-	-	-	-	-	BMP2	C8C060	NA	NA	Not found	NA	NA	NA
rs6140085	snp	3PRIME_UTR	1	A/C	2802	2802	-	-	6760128	6760128	AAGAAGTATCGGGTTTGTAC	TAATTTTCCAAAAATTGTAG	-	-	-	-	-	BMP2	C8C060	NA	NA	Not found	NA	NA	NA
rs3178250	snp	3PRIME_UTR	1	T/C	2875	2875	-	-	6760201	6760201	GTCTACATGGAAGGTTACTC	GGCAAAGTGCTTAGCACGTT	-	-	-	-	-	BMP2	C8C060	0.1927	NA	Not found	NA	NA	NA
rs235769	snp	3PRIME_UTR	1	A/G	3018	3018	-	-	6760344	6760344	CTCAGGAATGTTGCAGAGTG	TTGTCCAATCCATGAGAATT	-	-	-	-	-	BMP2	C8C060	NA	NA	Not found	NA	NA	NA
rs34291623	in-del	3PRIME_UTR	1	-/G	3063	3062	-	-	6760389	6760388	TCCTTATTAGGTGGAATATT	TGGATAAGAACCAGACATTG	-	-	-	-	-	BMP2	C8C060	NA	NA	Not found	NA	NA	NA
rs170986	snp	3PRIME_UTR	1	C/A	3105	3105	-	-	6760431	6760431	GATCTATTATAGAAACTCTC	TCCTGCCCCTTAATTTACAG	-	-	-	-	-	BMP2	C8C060	0.1574	NA	Not found	NA	NA	NA
rs80176449	snp	3PRIME_UTR	1	G/A	3158	3158	-	-	6760484	6760484	AGGATCCATAGAAATAATTA	GAAAACGATGAACCTGCAGG	-	-	-	-	-	BMP2	C8C060	NA	NA	Not found	NA	NA	NA
rs35995067	in-del	3PRIME_UTR	1	G/-	3235	3235	-	-	6760561	6760561	TTAGTGATCCCTTCAAAGGG	CTGATCTGGCCAAAGTATTC	-	-	-	-	-	BMP2	C8C060	NA	NA	Not found	NA	NA	NA
rs3203463	snp	3PRIME_UTR	1	T/G	3092	3092	-	-	101930909	101930909	GAGAAACTGAAATCCCAAAC	CTGTTTTGTTGCTTGTTTTA	-	-	-	-	-	YWHAZ	D0PNI1	NA	NA	Not found	NA	NA	NA
rs1062393	snp	3PRIME_UTR	1	T/G	3014	3014	-	-	101930987	101930987	TGTTCTATTGTGCCTAGTAC	CTGTAAATGCTCAATAAATA	-	-	-	-	-	YWHAZ	D0PNI1	NA	NA	Not found	NA	NA	NA
rs1139382	snp	3PRIME_UTR	1	G/A	2998	2998	-	-	101931003	101931003	GACAATGTTTTCTGTATGTT	TATTGTGCCTAGTACACTGT	-	-	-	-	-	YWHAZ	D0PNI1	NA	NA	Not found	NA	NA	NA
rs4106220	snp	3PRIME_UTR	1	T/C	2882	2882	-	-	101931119	101931119	CCCAAAGCTCACTTTACAAA	TATTTCCTCAGTACTTTGCA	-	-	-	-	-	YWHAZ	D0PNI1	NA	NA	Not found	NA	NA	NA
rs1062382	snp	3PRIME_UTR	1	T/G	2872	2872	-	-	101931129	101931129	CTAAGTTATACCCAAAGCTC	CTTTACAAAATATTTCCTCA	-	-	-	-	-	YWHAZ	D0PNI1	NA	NA	Not found	NA	NA	NA
rs1062376	snp	3PRIME_UTR	1	G/C	2852	2852	-	-	101931149	101931149	TTCTCTAAATAATGATGGGG	TAAGTTATACCCAAAGCTCA	-	-	-	-	-	YWHAZ	D0PNI1	NA	NA	Not found	NA	NA	NA
rs3956010	snp	3PRIME_UTR	1	G/A	2824	2824	-	-	101931177	101931177	AAAATCCTTCCTCTTTCTTC	TCCTCTATTCTCTAAATAAT	-	-	-	-	-	YWHAZ	D0PNI1	NA	NA	Not found	NA	NA	NA
GA007135	snp	3PRIME_UTR	1	A/C	2769	2769	-	-	101931232	101931232	TTTATCTCCCTTTAAAACCC	ACCTATCCTGAATGGTCTGT	-	-	-	-	-	YWHAZ	D0PNI1	NA	NA	nan	NA	NA	NA
rs4003437	snp	3PRIME_UTR	1	G/A	2744	2744	-	-	101931257	101931257	TCTCTCCTTAGTTGATGAGA	TGTGTTTATCTCCCTTTAAA	-	-	-	-	-	YWHAZ	D0PNI1	NA	NA	Not found	NA	NA	NA
rs4119620	snp	3PRIME_UTR	1	C/A	2742	2742	-	-	101931259	101931259	AATCTCTCCTTAGTTGATGA	ACTGTGTTTATCTCCCTTTA	-	-	-	-	-	YWHAZ	D0PNI1	NA	NA	Not found	NA	NA	NA
rs11551356	snp	3PRIME_UTR	1	A/G	2567	2567	-	-	101931434	101931434	CACAAGATTACCTTCCTGTT	TAGCCTTCTGTCTTGTCACC	-	-	-	-	-	YWHAZ	D0PNI1	NA	NA	Not found	NA	NA	NA
rs56284211	snp	3PRIME_UTR	1	G/A	2400	2400	-	-	101931601	101931601	GCATTTTCTAACTTAGGAAG	CACAATGTTCTTGGCCCATC	-	-	-	-	-	YWHAZ	D0PNI1	NA	NA	Not found	NA	NA	NA
rs11551360	snp	3PRIME_UTR	-1	T/G	2117	2117	-	-	101931884	101931884	CTTTTCATGTAAATTAGTCT	GGTTCTGAAACTTCTCTAAA	-	-	-	-	-	YWHAZ	D0PNI1	NA	NA	Not found	NA	NA	NA
rs1827729	snp	3PRIME_UTR	1	A/C	1994	1994	-	-	101932007	101932007	TGTTTAATGTCTTATGAAAT	TTCATGAACAATCCAAGCAT	-	-	-	-	-	YWHAZ	D0PNI1	NA	NA	Not found	NA	NA	NA
rs4085567	snp	3PRIME_UTR	1	C/T	1945	1945	-	-	101932056	101932056	TGCTGTAAAAATAGTTAACA	GGAAATAACTTGAGATGATG	-	-	-	-	-	YWHAZ	D0PNI1	NA	NA	Not found	NA	NA	NA
rs58344290	mixed	3PRIME_UTR	1	-/AA	1891	1890	-	-	101932111	101932110	TTAGGATTTTTGCTTTTGTG	ATTTTTTTTTTTTTGATACT	-	-	-	-	-	YWHAZ	D0PNI1	NA	NA	Not found	NA	NA	NA
rs3921614	snp	3PRIME_UTR	1	T/A	1875	1875	-	-	101932126	101932126	GTATTTAACTTTTTTTTAGG	TTTTTGCTTTTGTGATTTTT	-	-	-	-	-	YWHAZ	D0PNI1	NA	NA	Not found	NA	NA	NA
rs4003432	snp	3PRIME_UTR	1	T/C	1814	1814	-	-	101932187	101932187	TGAATTGCTTGGTATTCATT	CTTCATGTATATCAAGCACA	-	-	-	-	-	YWHAZ	D0PNI1	NA	NA	Not found	NA	NA	NA
rs11545396	snp	3PRIME_UTR	1	G/A	1547	1547	-	-	101932454	101932454	GAATCATACCCCATGGATAC	ACATATTAAACCATGTATAT	-	-	-	-	-	YWHAZ	D0PNI1	NA	NA	Not found	NA	NA	NA
rs11551357	snp	3PRIME_UTR	1	C/A	1438	1438	-	-	101932563	101932563	CCTACATACTGGTTTGTCCT	GCGGGGAATAAAAGGGATCA	-	-	-	-	-	YWHAZ	D0PNI1	NA	NA	Not found	NA	NA	NA
rs11551354	snp	3PRIME_UTR	1	C/A	1166	1166	-	-	101932835	101932835	TGTCCCACAAATAGTTTTTT	TTTACGATTTATGACAGGTT	-	-	-	-	-	YWHAZ	D0PNI1	NA	NA	Not found	NA	NA	NA
rs3735705	snp	3PRIME_UTR	1	C/T	1083	1083	-	-	101932918	101932918	GAAGGAGGGGAAAATTAACC	GCCTTCCAACTTTTGTCTGC	-	-	-	-	-	YWHAZ	D0PNI1	NA	NA	Not found	NA	NA	NA
rs41507849	snp	SPLICE_SITE	1	G/A	-	-	-	-	101936283	101936283	GTAATGTACTATTTTTAAAT	GTAGGCTTTTGATGAAGCCA	-	-	-	-	-	YWHAZ	D0PNI1	NA	NA	Not found	NA	NA	NA
rs34886798	snp	SYNONYMOUS_CODING	1	A/C	723	723	-	-	101937181	101937181	ATGAAAGGAGATTACTACCG	TACTTGGCTGAGGTTGCCGC	R	127	127	PNASQAESKVFYLKMKGDYY	YLAEVAAGDDKKGIVDQSQQ	YWHAZ	D0PNI1	NA	NA	Not found	NA	NA	NA
rs41473144	snp	SYNONYMOUS_CODING	1	C/T	603	603	-	-	101960857	101960857	GAATACAGAGAGAAAATTGA	ACGGAGCTAAGAGATATCTG	E	87	87	QKTEGAEKKQQMAREYREKI	TELRDICNDVLSLLEKFLIP	YWHAZ	D0PNI1	NA	NA	Not found	NA	NA	NA
rs11551365	snp	NON_SYNONYMOUS_CODING	1	T/C	569	569	1	IPR000308,Superfamily,14-3-3;IPR000308,Pfam,14-3-3;IPR000308,PIRSF,14-3-3;,Ncoils,;	101960891	101960891	GGAAGGTGCTGAGAAAAAAC	GCAGATGGCTCGAGAATACA	Q/R	76	76	RSSWRVVSSIEQKTEGAEKK	QMAREYREKIETELRDICND	YWHAZ	D0PNI1	NA	NA	0.49	benign	NA	0.999999
rs11551355	snp	NON_SYNONYMOUS_CODING	-1	A/G	421	421	1	IPR000308,Superfamily,14-3-3;IPR000308,Pfam,14-3-3;IPR000308,PIRSF,14-3-3;	101961039	101961039	ATGACATGGCAGCCTGCATG	AGTCTGTAACTGAGCAAGGA	K/E	27	27	VQKAKLAEQAERYDDMAACM	SVTEQGAELSNEERNLLSVA	YWHAZ	D0PNI1	NA	NA	Not found	NA	NA	NA
rs11551364	snp	NON_SYNONYMOUS_CODING	-1	A/G	406	406	1	IPR000308,Superfamily,14-3-3;IPR000308,Pfam,14-3-3;IPR000308,PIRSF,14-3-3;	101961054	101961054	AGGCTGAGCGATATGATGAC	TGGCAGCCTGCATGAAGTCT	M/V	22	22	DKNELVQKAKLAEQAERYDD	AACMKSVTEQGAELSNEERN	YWHAZ	D0PNI1	NA	NA	Not found	NA	NA	NA
rs11551363	snp	SYNONYMOUS_CODING	-1	A/G	396	396	-	-	101961064	101961064	CTGGCCGAGCAGGCTGAGCG	TATGATGACATGGCAGCCTG	R	18	18	GEN	YDDMAACMKSVTEQGAELSN	YWHAZ	D0PNI1	NA	NA	Not found	NA	NA	NA
rs11551359	snp	STOP_GAINED	-1	G/T	382	382	-	-	101961078	101961078	TTCAGAAGGCCAAACTGGCC	AGCAGGCTGAGCGATATGAT	E/*	14	14	AGEGGEN	QAERYDDMAACMKSVTEQGA	YWHAZ	D0PNI1	NA	NA	Not found	NA	NA	NA
rs55685528	snp	5PRIME_UTR	1	C/T	62	62	-	-	101962724	101962724	ACTTGGGCGGAGCCTGGAGG	GGGTGGTTGCGATACGCGGA	-	-	-	-	-	YWHAZ	D0PNI1	NA	NA	Not found	NA	NA	NA
GA007136	snp	5PRIME_UTR	1	A/G	262	262	-	-	101964226	101964226	CAGAGTCTCAGCCTCGCCGC	GCTGCCGCCGCCGCCGCCCA	-	-	-	-	-	YWHAZ	D0PNI1	NA	NA	nan	NA	NA	NA
rs41530446	snp	5PRIME_UTR	1	T/C	146	146	-	-	101964342	101964342	CCATAGCAGCGTTTGACGTC	TCGTGCGTGTGGTGCCCCTG	-	-	-	-	-	YWHAZ	D0PNI1	NA	NA	Not found	NA	NA	NA
rs77774580	snp	5PRIME_UTR	1	C/T	213	213	-	-	101964635	101964635	TGGGCCGGCAGAGGCTGCAG	GGAGAGGGAGAGAGAGGGCG	-	-	-	-	-	YWHAZ	D0PNI1	NA	NA	Not found	NA	NA	NA
rs75132639	snp	5PRIME_UTR	1	C/T	129	129	-	-	101964719	101964719	TGACTGGGGCAAGCGCAGAC	GGCTGAGCGAAAGCTAAGGT	-	-	-	-	-	YWHAZ	D0PNI1	NA	NA	Not found	NA	NA	NA
rs10098502	snp	5PRIME_UTR	1	C/T	125	125	-	-	101965087	101965087	GGTCTAGGACCGCTTCCCCC	AGCCAGCAGGTAAAGCCGCG	-	-	-	-	-	YWHAZ	D0PNI1	NA	NA	Not found	NA	NA	NA
rs13184453	snp	REGULATORY_REGION	1	C/G	210	210	-	-	61602198	61602198	CGCCCGGGCCGGCGCGGCCG	GGGCAACCGCTCCCCCTCCC	-	-	-	-	-	KIF2A	O00139	NA	NA	Not found	NA	NA	NA
rs11369785	in-del	5PRIME_UTR	1	-/C	204	203	-	-	61602958	61602957	TGCTTTCTTTTTTGCCACTT	CTTGGGAGAAAAATGTGGAG	-	-	-	-	-	KIF2A	O00139	NA	NA	Not found	NA	NA	NA
rs33999862	in-del	5PRIME_UTR	1	-/C	205	204	-	-	61602959	61602958	GCTTTCTTTTTTGCCACTTC	TTGGGAGAAAAATGTGGAGA	-	-	-	-	-	KIF2A	O00139	NA	NA	Not found	NA	NA	NA
rs33931096	in-del	5PRIME_UTR	1	-/C	206	205	-	-	61602960	61602959	CTTTCTTTTTTGCCACTTCT	TGGGAGAAAAATGTGGAGAA	-	-	-	-	-	KIF2A	O00139	NA	NA	Not found	NA	NA	NA
rs4700006	snp	5PRIME_UTR	1	C/A	355	355	-	-	61604204	61604204	TTTTGAAGATTCTGGGTGCA	AGCAACACCTGTCCCTGGTA	-	-	-	-	-	KIF2A	O00139	NA	NA	Not found	NA	NA	NA
rs62365320	snp	5PRIME_UTR	1	A/G	65	65	-	-	61607704	61607704	TGGATCTTCACAGGAACTCT	TGAGGTAAGCAGGATAGAAA	-	-	-	-	-	KIF2A	O00139	NA	NA	Not found	NA	NA	NA
rs73102041	snp	NON_SYNONYMOUS_CODING	1	C/A	506	506	-	-	61643910	61643910	ATCTTTTCACTTAACCCTGA	CTTGTTCCTGATGAAGAAAT	D/E	65	65	ENGDTKGKEIDLESIFSLNP	LVPDEEIEPSPETPPPPASS	KIF2A	O00139	NA	NA	Not found	NA	NA	NA
rs11545222	snp	NON_SYNONYMOUS_CODING	1	G/T	567	567	-	-	61643971	61643971	CTCCACCTCCAGCATCCTCA	CCAAAGTAAACAAAATTGTA	A/S	86	86	LVPDEEIEPSPETPPPPASS	KVNKIVKNRRTVASIKNDPP	KIF2A	O00139	NA	NA	0.65	benign	NA	NA
rs61750333	snp	SYNONYMOUS_CODING	1	G/A	1223	1223	-	-	61657108	61657108	GTGGAAACTATATTTGAAAG	GGAATGGCTACATGCTTTGC	R	304	304	APNEMVYRFTARPLVETIFE	GMATCFAYGQTGSGKTHTMG	KIF2A	O00139	NA	NA	Not found	NA	NA	NA
rs35917972	mixed	FRAMESHIFT_CODING	1	-/T/C	1294	1293	-	-	61657312	61657311	GACTATGGGTGGTGACTTTT	CAGGAAAGAACCAAGATTGT	-	328	328	TCFAYGQTGSGKTHTMGGDF	GKNQDCSKGIYALAARDVFL	KIF2A	O00139	NA	NA	Not found	NA	NA	NA
rs61750916	snp	NON_SYNONYMOUS_CODING	1	C/G	2047	2047	-	-	61669603	61669603	CCAGATTGATGACTTAGAGA	ACAGTGGGGTGTGGGGAGTT	T/R	579	579	AAGDVRPIMHHPPNQIDDLE	QWGVGSSPQRDDLKLLCEQN	KIF2A	O00139	NA	NA	Not found	NA	NA	NA
rs61748225	snp	NON_SYNONYMOUS_CODING	1	G/A	2241	2241	-	-	61676975	61676975	GGTGGTTAGAAGATGAAAAG	CCCTCTTAGAGATGACTGAA	A/T	644	644	VVEDHRAVFQESIRWLEDEK	LLEMTEEVDYDVDSYATQLE	KIF2A	O00139	NA	NA	Not found	NA	NA	NA
rs34439084	in-del	3PRIME_UTR	1	-/G	2747	2746	-	-	61681597	61681596	AGGAGGCACAACCAAGAACT	GGGATTAATGAAGCATTTTG	-	-	-	-	-	KIF2A	O00139	NA	NA	Not found	NA	NA	NA
rs34018584	in-del	3PRIME_UTR	1	-/C	3079	3078	-	-	61681929	61681928	CAGCCAAGAAAAATTACATT	CCTTGTCATTGTAAATTACC	-	-	-	-	-	KIF2A	O00139	NA	NA	Not found	NA	NA	NA
rs11962	snp	3PRIME_UTR	1	T/A	3082	3082	-	-	61681932	61681932	CCAAGAAAAATTACATTCCT	GTCATTGTAAATTACCTTTG	-	-	-	-	-	KIF2A	O00139	NA	NA	Not found	NA	NA	NA
rs61757088	snp	3PRIME_UTR	1	G/T	685	685	-	-	61832574	61832574	TTGCTTTAAGATCATCAATG	TTATATCTTTTTATCATCAA	-	-	-	-	-	KIF2A	O00139	NA	NA	Not found	NA	NA	NA
rs34906196	snp	3PRIME_UTR	1	A/G	728	728	-	-	61833044	61833044	ATTGAATTTCAGACATACGC	GTAGGTCTATGCCAGTCCTT	-	-	-	-	-	KIF2A	O00139	NA	NA	Not found	NA	NA	NA
rs35138698	snp	3PRIME_UTR	1	T/C	3599	3599	-	-	66543421	66543421	CACATATACATTTTCTTTCA	TTAGCATTTATTTCAGCTTT	-	-	-	-	-	TK2	O00142	NA	NA	Not found	NA	NA	NA
rs74372298	snp	3PRIME_UTR	1	G/A	3568	3568	-	-	66543452	66543452	GCTGCTCTACCTCTCGCTGA	TTTTTTGTTGCACATATACA	-	-	-	-	-	TK2	O00142	NA	NA	Not found	NA	NA	NA
rs3743712	snp	3PRIME_UTR	1	A/G	3370	3370	-	-	66543650	66543650	ACATGGGCACAACAGGGCCT	GTCCTTAGAGCACTGGGGGG	-	-	-	-	-	TK2	O00142	0.04587	rs13334391,rs16956609,rs880530	Not found	NA	NA	NA
rs10454065	snp	3PRIME_UTR	1	G/A	3270	3270	-	-	66543750	66543750	CAAGGGCTGCTGTCCCTCTG	GGCAGGCAGAGCTGGTGGGG	-	-	-	-	-	TK2	O00142	NA	NA	Not found	NA	NA	NA
rs34931863	in-del	3PRIME_UTR	1	A/-	2906	2906	-	-	66544114	66544114	TCTTTTTTTTTTTTTTTTTT	GCCTAAGGCACAATCTCAAG	-	-	-	-	-	TK2	O00142	NA	NA	Not found	NA	NA	NA
rs60771347	in-del	3PRIME_UTR	1	A/-	2888	2888	-	-	66544132	66544132	GGAAATGTGATTTCTCTCTC	TTTTTTTTTTTTTTTTTTGC	-	-	-	-	-	TK2	O00142	NA	NA	Not found	NA	NA	NA
rs79639403	snp	3PRIME_UTR	1	G/A	2887	2887	-	-	66544133	66544133	GGGAAATGTGATTTCTCTCT	TTTTTTTTTTTTTTTTTTTG	-	-	-	-	-	TK2	O00142	NA	NA	Not found	NA	NA	NA
rs77868511	snp	3PRIME_UTR	1	C/A	2796	2796	-	-	66544224	66544224	CAGGAATCTTGACATGTGGG	TCTGTCTTTGAGAATTTGTA	-	-	-	-	-	TK2	O00142	NA	NA	Not found	NA	NA	NA
rs76802512	snp	3PRIME_UTR	1	C/G	2468	2468	-	-	66544552	66544552	GCTCAACTCTGGAGAAACAG	CCACAGCCTCTCAGAGCAGC	-	-	-	-	-	TK2	O00142	NA	NA	Not found	NA	NA	NA
rs880530	snp	3PRIME_UTR	1	A/G	1914	1914	-	-	66545106	66545106	TGTGGACATTGAGATTCACA	GCTGGCTCCTGAAGGGTGCT	-	-	-	-	-	TK2	O00142	0.04587	rs13334391,rs16956609,rs755717	Not found	NA	NA	NA
rs77392707	snp	3PRIME_UTR	1	G/C	1196	1196	-	-	66545824	66545824	TGAAAAATGCCTGCTGCTGC	AAGTTAGCTATTGGGAGCAA	-	-	-	-	-	TK2	O00142	NA	NA	Not found	NA	NA	NA
rs34974830	in-del	SPLICE_SITE	1	-/G	-	-	-	-	66547721	66547720	GACAGACTGCTTGTGTTTCC	CTGGCAGGAATACCTGGAAG	-	-	-	-	-	TK2	O00142	NA	NA	Not found	NA	NA	NA
rs75874700	snp	SPLICE_SITE	1	G/A	-	-	-	-	66565378	66565378	AAAGTGCTGTGTTTTCCCTT	TGCAGGGCCTGATGTACCAC	-	-	-	-	-	TK2	O00142	NA	NA	Not found	NA	NA	NA
rs3743715	snp	NON_SYNONYMOUS_CODING	1	G/C	322	322	-	-	66583994	66583994	CCGACTCGCACAAGAAGGAA	CCCGGGCCTCTGGATCCGCT	P/A	33	33	SRRRPTAGLAVVRADSHKKE	RASGSARPAMLLWPLRGWAA	TK2	O00142	NA	NA	1	benign	possibly damaging	NA
rs3743716	snp	NON_SYNONYMOUS_CODING	1	T/C	314	314	-	-	66584002	66584002	CGTCCGCGCCGACTCGCACA	GAAGGAACCCCGGGCCTCTG	K/R	30	30	APGSRRRPTAGLAVVRADSH	KEPRASGSARPAMLLWPLRG	TK2	O00142	NA	NA	0.88	benign	benign	NA
rs55668598	snp	5PRIME_UTR	1	G/T	96	96	-	-	72848204	72848204	GGCTGCCCGCTCGCTGCCCA	GGCGCCCGGACACACGTGGG	-	-	-	-	-	FZD9	O00144	NA	NA	Not found	NA	NA	NA
rs13234437	snp	REGULATORY_REGION	1	G/T	116	116	-	-	72848224	72848224	GGGCGCCCGGACACACGTGG	CGGCTCAGCGATGGCCCGCG	-	-	-	-	-	FZD9	O00144	NA	NA	Not found	NA	NA	NA
rs61749861	snp	SYNONYMOUS_CODING	1	G/C	391	391	-	-	72848499	72848499	CGCGGCATCGGCTACAACCT	ACCCGCATGCCCAACCTGCT	L	54	54	RGAAPCQAVEIPMCRGIGYN	TRMPNLLGHTSQGEAAAELA	FZD9	O00144	NA	NA	Not found	NA	NA	NA
rs34455338	in-del	FRAMESHIFT_CODING	1	-/T	575	574	-	-	72848683	72848682	CCGCCTGCCGGCCCATGTGC	GAGCAGGCGCGCCTGCGCTG	-	116	115	YAPMCTDQVSTPIPACRPMC	EQARLRCAPIMEQFNFGWPD	FZD9	O00144	NA	NA	Not found	NA	NA	NA
rs2695355	snp	NON_SYNONYMOUS_CODING	1	G/C	724	724	-	-	72848832	72848832	GCCACGGCCGGCCCCGCGGA	CCCCACAAGGGCCTGGGCAT	E/D	165	165	RNDPHALCMEAPENATAGPA	PHKGLGMLPVAPRPARPPGD	FZD9	O00144	NA	NA	0.47	NA	NA	0.999999
rs2695356	snp	NON_SYNONYMOUS_CODING	1	C/G	725	725	-	-	72848833	72848833	CCACGGCCGGCCCCGCGGAG	CCCACAAGGGCCTGGGCATG	P/A	166	166	NDPHALCMEAPENATAGPAE	HKGLGMLPVAPRPARPPGDL	FZD9	O00144	NA	NA	0.09	benign	NA	0.999999
rs17852398	snp	NON_SYNONYMOUS_CODING	1	C/G	825	825	1	-	72848933	72848933	CAGTGGCACCTGCGAGAACC	CGAGAAGTTCCAGTACGTGG	P/R	199	199	PARPPGDLGPGAGGSGTCEN	EKFQYVEKSRSCAPRCGPGV	FZD9	O00144	NA	NA	0.06	possibly damaging	NA	0.455979
rs73134914	snp	NON_SYNONYMOUS_CODING	1	A/C	1113	1113	1	IPR017981,pfscan,GPCR_2-like;	72849221	72849221	AGCGCAGAGCGTGGCCTGTG	CCAGGAGGCGGGCGCGCTCT	D/A	295	295	NVYSLAFLIRAVAGAQSVAC	QEAGALYVIQEGLENTGCTL	FZD9	O00144	NA	NA	Not found	NA	NA	NA
rs61749862	snp	SYNONYMOUS_CODING	1	G/A	1408	1408	-	-	72849516	72849516	CTTTGCTACGTGGCCAGCAC	GATGCAGCAGCGCTCACGGG	T	393	393	ILTLRKVAGDELTGLCYVAS	DAAALTGFVLVPLSGYLVLG	FZD9	O00144	NA	NA	Not found	NA	NA	NA
rs17856756	snp	NON_SYNONYMOUS_CODING	1	A/G	1571	1571	1	IPR017981,pfscan,GPCR_2-like;IPR000539,Prints,Frizzled;,Tmhmm,;	72849679	72849679	TGGAGAAGCTCATGGTCAAG	TCGGGGTCTTCTCCATCCTC	I/V	448	448	RKIMKTGGTNTEKLEKLMVK	GVFSILYTVPATCVIVCYVY	FZD9	O00144	NA	NA	0.05	benign	NA	-0.999999
rs17856757	snp	NON_SYNONYMOUS_CODING	1	G/A	1800	1800	1	IPR000539,Pfam,Frizzled;,Tmhmm,;IPR017981,pfscan,GPCR_2-like;	72849908	72849908	ACTGGTGGTGGGGATCACCA	CGGCGTCTGGGTGTGGAGCT	S/N	524	524	VPTVAVFMLKIFMSLVVGIT	GVWVWSSKTFQTWQSLCYRK	FZD9	O00144	NA	NA	0.04	benign	NA	-0.999999
rs17852397	snp	NON_SYNONYMOUS_CODING	1	G/A	1896	1896	1	-	72850004	72850004	GGCCCGGGCCAAGGCCTGCC	CGCCCCCGGGAGCTACGGAC	R/H	556	556	TWQSLCYRKIAAGRARAKAC	APGSYGRGTHCHYKAPTVVL	FZD9	O00144	NA	NA	0.21	benign	NA	0.111307
rs1178947	snp	REGULATORY_REGION	1	T/C	2070	2070	-	-	72850178	72850178	TCCACGCCCTGCCCCCTGCA	CCCCTAGAGACAGCTGACTA	-	-	-	-	-	FZD9	O00144	0.1927	rs1178977,rs1178979	Not found	NA	NA	NA
rs1178946	snp	REGULATORY_REGION	1	C/T	2187	2187	-	-	72850295	72850295	TAGGGGAGATGGGGGTCTCC	CTAATGCGGGGGCTGGACCA	-	-	-	-	-	FZD9	O00144	NA	NA	Not found	NA	NA	NA
rs34078182	snp	NON_SYNONYMOUS_CODING	1	C/G	646	646	1	-	30796174	30796174	ACAGCAAATGCCATCTACTG	CCCCCTAAATTGCAGGCCAC	C/W	202	202	NLPKARAALTSARTTANAIY	PPKLQATLDMQSGIIHAAEE	PSMD11	O00231	NA	NA	0	NA	NA	0.999999
rs35385209	snp	SYNONYMOUS_CODING	1	G/A	724	724	-	-	30800859	30800859	GAGAAGGACTGGAAAACTGC	TACTCATACTTCTATGAGGC	A	228	228	ATLDMQSGIIHAAEEKDWKT	YSYFYEAFEGYDSIDSPKAI	PSMD11	O00231	NA	NA	Not found	NA	NA	NA
rs34248115	snp	SYNONYMOUS_CODING	1	G/A	925	925	-	-	30804574	30804574	TGCGTGGCTCAGGCTAGCAA	AACAGATCACTGGCAGATTT	K	295	295	LALRYAGRQTEALKCVAQAS	NRSLADFEKALTDYRAELRD	PSMD11	O00231	NA	NA	Not found	NA	NA	NA
GA032275	snp	SPLICE_SITE	1	C/A	-	-	-	-	30806266	30806266	TCTGCAACTGGTTCCTTTGG	AGGCTCTGACAGATTACCGG	-	-	-	-	-	PSMD11	O00231	NA	NA	nan	NA	NA	NA
rs1803016	snp	SYNONYMOUS_CODING	1	C/T	1006	1006	-	-	30806322	30806322	GACCCAATCATCAGCACACA	TTGGCCAAGTTGTATGATAA	H	322	322	FEKALTDYRAELRDDPIIST	LAKLYDNLLEQNLIRVIEPF	PSMD11	O00231	NA	NA	Not found	NA	NA	NA
rs1803015	snp	NON_SYNONYMOUS_CODING	1	A/G	1059	1059	1	,Superfamily,;IPR000717,Smart,PCI_dom;	30806375	30806375	GAATCTGATCCGAGTCATTG	GCCTTTTTCCAGAGTACAGG	E/G	340	340	STHLAKLYDNLLEQNLIRVI	PFSRVQIEHISSLIKLSKAD	PSMD11	O00231	NA	NA	0	probably damaging	NA	-0.999999
rs35729014	snp	SYNONYMOUS_CODING	1	C/T	1204	1204	-	-	30807544	30807544	GAGGGTGTCCTGATTATTTT	GATGAACCCCCAGTAGATAA	F	388	388	MILDKKFHGILDQGEGVLII	DEPPVDKTYEAALETIQNMS	PSMD11	O00231	NA	NA	Not found	NA	NA	NA
rs78876518	snp	NON_SYNONYMOUS_CODING	1	C/A	1288	1288	-	-	30807628	30807628	GTAGTGGATTCCCTCTACAA	AAAGCCAAGAAACTGACATA	N/K	416	416	TYEAALETIQNMSKVVDSLY	KAKKLT	PSMD11	O00231	NA	NA	Not found	NA	NA	NA
rs11539943	snp	3PRIME_UTR	1	G/A	1346	1346	-	-	30807807	30807807	GTCCTTTGGAGAGTGTGTGT	GCGGGAGAGTGAAACCTTGG	-	-	-	-	-	PSMD11	O00231	NA	NA	Not found	NA	NA	NA
rs1801562	snp	3PRIME_UTR	1	C/T	1393	1393	-	-	30807854	30807854	ATGCTAGGAGATTCTTTTTT	TTTTTGTTCTACTTTTCGCT	-	-	-	-	-	PSMD11	O00231	NA	NA	Not found	NA	NA	NA
rs11539944	snp	3PRIME_UTR	1	G/T	1399	1399	-	-	30807860	30807860	GGAGATTCTTTTTTCTTTTT	TTCTACTTTTCGCTCGGAAA	-	-	-	-	-	PSMD11	O00231	NA	NA	Not found	NA	NA	NA
rs3209620	snp	3PRIME_UTR	1	G/A	1529	1529	-	-	30807990	30807990	GGAAATTGCTTAAAAAAAAA	AAAAAGAAAAAAAAAAAGAT	-	-	-	-	-	PSMD11	O00231	NA	NA	Not found	NA	NA	NA
rs1140706	snp	3PRIME_UTR	1	G/A	1535	1535	-	-	30807996	30807996	TGCTTAAAAAAAAAGAAAAA	AAAAAAAAAAAGATTATTCT	-	-	-	-	-	PSMD11	O00231	NA	NA	Not found	NA	NA	NA
rs71859580	in-del	REGULATORY_REGION	1	-/A	1540	1539	-	-	30808001	30808000	AAAAAAAAAGAAAAAGAAAA	AAAAAAAGATTATTCTAAAT	-	-	-	-	-	PSMD11	O00231	NA	NA	Not found	NA	NA	NA
rs71767388	in-del	3PRIME_UTR	1	T/-	2063	2063	-	-	30808524	30808524	GGGCCTGCTATGCATGTGGC	TTTTTTTTTTTTTTAAACAC	-	-	-	-	-	PSMD11	O00231	NA	NA	Not found	NA	NA	NA
rs72394361	in-del	3PRIME_UTR	1	T/-	2067	2067	-	-	30808528	30808528	CTGCTATGCATGTGGCTTTT	TTTTTTTTTTAAACACAGTA	-	-	-	-	-	PSMD11	O00231	NA	NA	Not found	NA	NA	NA
rs72103303	in-del	3PRIME_UTR	1	T/-	2068	2068	-	-	30808529	30808529	TGCTATGCATGTGGCTTTTT	TTTTTTTTTAAACACAGTAA	-	-	-	-	-	PSMD11	O00231	NA	NA	Not found	NA	NA	NA
rs71783218	in-del	3PRIME_UTR	1	T/-	2073	2073	-	-	30808534	30808534	TGCATGTGGCTTTTTTTTTT	TTTTAAACACAGTAAACTAG	-	-	-	-	-	PSMD11	O00231	NA	NA	Not found	NA	NA	NA
rs34280753	in-del	3PRIME_UTR	1	T/-	2077	2077	-	-	30808538	30808538	TGTGGCTTTTTTTTTTTTTT	AAACACAGTAAACTAGATTA	-	-	-	-	-	PSMD11	O00231	NA	NA	Not found	NA	NA	NA
rs11539942	snp	3PRIME_UTR	1	G/A	2254	2254	-	-	30808715	30808715	GAGTCAGGCTGTCTGTGAAA	CCATGAGCTTCTCTCCCTCT	-	-	-	-	-	PSMD11	O00231	NA	NA	Not found	NA	NA	NA
rs71790599	in-del	3PRIME_UTR	1	T/-	2368	2368	-	-	30808829	30808829	GGGTGTGGTTTCTCTCTCTC	TTTTTTTTTAATTTTCTTTG	-	-	-	-	-	PSMD11	O00231	NA	NA	Not found	NA	NA	NA
rs9912777	snp	3PRIME_UTR	1	T/A	2377	2377	-	-	30808838	30808838	TTCTCTCTCTCTTTTTTTTT	AATTTTCTTTGTTGGGTTTT	-	-	-	-	-	PSMD11	O00231	NA	NA	Not found	NA	NA	NA
rs73984544	snp	3PRIME_UTR	1	T/C	2689	2689	-	-	30809150	30809150	ATTATCCTTCCAGGTTTTCA	AATAAATTTATATTTTGTAA	-	-	-	-	-	PSMD11	O00231	NA	NA	Not found	NA	NA	NA
rs11290468	in-del	3PRIME_UTR	1	T/-	2920	2920	-	-	30809381	30809381	ATGAGTTCCAATAAAAATAA	TTTTTTTTTTTTCAAAA	-	-	-	-	-	PSMD11	O00231	NA	NA	Not found	NA	NA	NA
rs74917045	snp	3PRIME_UTR	1	T/C	2931	2931	-	-	30809392	30809392	TAAAAATAATTTTTTTTTTT	TCAAAA	-	-	-	-	-	PSMD11	O00231	NA	NA	Not found	NA	NA	NA
rs60871066	snp	3PRIME_UTR	1	C/T	2933	2933	-	-	30809394	30809394	AAAATAATTTTTTTTTTTTT	AAAA	-	-	-	-	-	PSMD11	O00231	NA	NA	Not found	NA	NA	NA
rs60979290	snp	3PRIME_UTR	1	A/C	2934	2934	-	-	30809395	30809395	AAATAATTTTTTTTTTTTTC	AAA	-	-	-	-	-	PSMD11	O00231	NA	NA	Not found	NA	NA	NA
rs72841733	snp	3PRIME_UTR	1	T/C	4014	4014	-	-	65334424	65334424	CTCAATTAATCCTGTTTTAC	TTTCAGACCTAAAGCTGGCA	-	-	-	-	-	PSMD12	O00232	NA	NA	Not found	NA	NA	NA
rs12951876	snp	3PRIME_UTR	1	G/A	3460	3460	-	-	65334978	65334978	TTCCTCCTCTTTATTTTTTT	ATATTTTTTGAGACGGAGTT	-	-	-	-	-	PSMD12	O00232	NA	NA	Not found	NA	NA	NA
rs34302478	in-del	3PRIME_UTR	1	-/G	3082	3081	-	-	65335357	65335356	GTGGCGTGTGCCTGTAGTCC	CAGTTACTTGGGAGGCTGAG	-	-	-	-	-	PSMD12	O00232	NA	NA	Not found	NA	NA	NA
rs34712418	in-del	3PRIME_UTR	1	A/-	2566	2566	-	-	65335872	65335872	CAAGTTTAATTTGATTTATT	CAGAGAAAATAGAAAAAACA	-	-	-	-	-	PSMD12	O00232	NA	NA	Not found	NA	NA	NA
rs75293259	snp	3PRIME_UTR	1	G/A	2233	2233	-	-	65336205	65336205	TTTTTTTTTTTTTTTTTTTG	TCTTCTTCCTCTCCCCTTTC	-	-	-	-	-	PSMD12	O00232	NA	NA	Not found	NA	NA	NA
rs5821479	mixed	3PRIME_UTR	1	-/A/C	2232	2231	-	-	65336207	65336206	TTTTTTTTTTTTTTTTTTTT	TGCTCTTCTTCCTCTCCCCT	-	-	-	-	-	PSMD12	O00232	NA	NA	Not found	NA	NA	NA
rs34639826	in-del	3PRIME_UTR	1	-/A	2231	2230	-	-	65336208	65336207	CTTTTTTTTTTTTTTTTTTT	TTGCTCTTCTTCCTCTCCCC	-	-	-	-	-	PSMD12	O00232	NA	NA	Not found	NA	NA	NA
rs71139136	in-del	3PRIME_UTR	1	-/A	2211	2210	-	-	65336228	65336227	CTCTATAGGGATAGTGACTA	CTTTTTTTTTTTTTTTTTTT	-	-	-	-	-	PSMD12	O00232	NA	NA	Not found	NA	NA	NA
rs34356208	in-del	3PRIME_UTR	1	A/-	2069	2069	-	-	65336369	65336369	GACTTTTTTTTTTTTTTTTT	GAGTCCGGCTGGTTCCAATC	-	-	-	-	-	PSMD12	O00232	NA	NA	Not found	NA	NA	NA
rs66485565	in-del	3PRIME_UTR	1	A/-	2060	2060	-	-	65336378	65336378	TAAACTGTAGACTTTTTTTT	TTTTTTTTTGAGTCCGGCTG	-	-	-	-	-	PSMD12	O00232	NA	NA	Not found	NA	NA	NA
rs57442569	in-del	3PRIME_UTR	1	AA/-	2052	2053	-	-	65336385	65336386	ATGCTGGTAAACTGTAGACT	TTTTTTTTTTTTTTTGAGTC	-	-	-	-	-	PSMD12	O00232	NA	NA	Not found	NA	NA	NA
rs71139137	in-del	3PRIME_UTR	1	A/-	2052	2052	-	-	65336386	65336386	TATGCTGGTAAACTGTAGAC	TTTTTTTTTTTTTTTTTGAG	-	-	-	-	-	PSMD12	O00232	NA	NA	Not found	NA	NA	NA
rs62085998	snp	3PRIME_UTR	1	C/T	1965	1965	-	-	65336473	65336473	AGAGCATACAAGAACATTTG	GATAGAGTTGTGATTTGTGA	-	-	-	-	-	PSMD12	O00232	NA	NA	Not found	NA	NA	NA
rs12936722	snp	3PRIME_UTR	1	T/G	1952	1952	-	-	65336486	65336486	AGAAAAGCAACATAGAGCAT	CAAGAACATTTGGGATAGAG	-	-	-	-	-	PSMD12	O00232	NA	NA	Not found	NA	NA	NA
rs3935732	snp	3PRIME_UTR	1	G/A	1911	1911	-	-	65336527	65336527	AAACAAATCTCATTGTAAAG	TATCAGTCATTTAGTAGAAT	-	-	-	-	-	PSMD12	O00232	0.4252	NA	Not found	NA	NA	NA
rs1803017	snp	SYNONYMOUS_CODING	1	G/A	1443	1443	-	-	65336995	65336995	GTTAACAAAACTACGCATCT	ATAGCCAAAGAGGAGATGAT	L	445	445	LNDWSQKLNSLMSLVNKTTH	IAKEEMIHNLQ	PSMD12	O00232	NA	NA	Not found	NA	NA	NA
rs2230680	snp	NON_SYNONYMOUS_CODING	1	A/G	1181	1181	1	,Superfamily,;IPR000717,Pfam,PCI_dom;	65340732	65340732	GAAAGACTTGAAGAACAGAG	TGTTGAACATGTAAGAATCT	V/A	358	358	TDVFGSTEEGEKRWKDLKNR	VEHNIRIMAKYYTRITMKRM	PSMD12	O00232	NA	NA	0	NA	possibly damaging	NA
rs77853500	snp	NON_SYNONYMOUS_CODING	1	T/C	1172	1172	1	,Superfamily,;IPR000717,Pfam,PCI_dom;	65340741	65340741	AAAAAGGTGGAAAGACTTGA	GAACAGAGTTGTTGAACATG	K/R	355	355	SPATDVFGSTEEGEKRWKDL	NRVVEHNIRIMAKYYTRITM	PSMD12	O00232	NA	NA	Not found	NA	NA	NA
rs62086002	snp	SPLICE_SITE	1	A/G	-	-	-	-	65341976	65341976	AACTTGTTGTACAACTCTTT	AGGCTCTGAAGAGTGTTGTA	-	-	-	-	-	PSMD12	O00232	NA	NA	Not found	NA	NA	NA
rs73994539	snp	SYNONYMOUS_CODING	1	T/C	636	636	-	-	65343584	65343584	TAGGTGGAAACCTACGGGTC	ATGGAAAAGAAAGAGCGAGT	S	176	176	NGDVKEAASILQELQVETYG	MEKKERVEFILEQMRLCLAV	PSMD12	O00232	NA	NA	Not found	NA	NA	NA
rs57559010	snp	NON_SYNONYMOUS_CODING	1	G/A	545	545	-	-	65344739	65344739	AATTGAGCGTGCGCGACTGA	TAAAACATTAGCAACTATAA	T/I	146	146	DTLRMVTEGKIYVEIERARL	KTLATIKEQNGDVKEAASIL	PSMD12	O00232	NA	NA	0	NA	NA	NA
rs9897693	snp	NON_SYNONYMOUS_CODING	1	G/A	464	464	-	-	65346394	65346394	TGAGGAAATCACAGACCTTC	TATCAAACTTCGATTAATTG	P/L	119	119	QAVAKMVQQCCTYVEEITDL	IKLRLIDTLRMVTEGKIYVE	PSMD12	O00232	0.004808	NA	0.05	possibly damaging	NA	-0.832653
rs35609341	in-del	FRAMESHIFT_CODING	1	-/C	391	390	-	-	65353434	65353433	ATGCTTTTGTCCAAAAGGCG	GAGTCAGTTAAAACAAGTGA	-	95	94	YEAKEWDLLNENIMLLSKRR	SQLKQAVAKMVQQCCTYVEE	PSMD12	O00232	NA	NA	Not found	NA	NA	NA
rs79218447	snp	STOP_GAINED	1	C/A	217	217	-	-	65353694	65353694	ATTTTCATCTTTTGTTTTAG	AAGGAAGACTTCAAGAAGTC	E/*	37	37	EVDYSATVDQRLPECAKLAK	GRLQEVIETLLSLEKQTRTA	PSMD12	O00232	NA	NA	Not found	NA	NA	NA
rs11079691	snp	REGULATORY_REGION	1	T/A	192	192	-	-	65362552	65362552	GCCACGGTGGATCAGCGCCT	CCCGAGTGTGCGAAGCTAGC	-	-	-	-	-	PSMD12	O00232	NA	NA	Not found	NA	NA	NA
rs2230681	snp	NON_SYNONYMOUS_CODING	1	T/C	167	167	-	-	122326812	122326812	AGGCTCCTCGCAGGCCGGCG	CGTGACTGTCAGCGACGTCC	V/A	17	17	PLQR	VTVSDVQELMRRKEEIEAQI	PSMD9	O00233	0.1376	rs7314056	0.89	benign	benign	-0.369527
rs79203250	snp	NON_SYNONYMOUS_CODING	1	T/G	267	267	-	-	122332656	122332656	TTCCTCCAGCAAAAAGGCAT	GGGATGAACGAGCCGCTGGT	I/M	50	50	KEEIEAQIKANYDVLESQKG	GMNEPLVDCEGYPRSDVDLY	PSMD9	O00233	NA	NA	Not found	NA	NA	NA
rs75048523	snp	NON_SYNONYMOUS_CODING	1	G/C	316	316	-	-	122332705	122332705	AGGGCTACCCCCGGTCAGAC	TGGACCTGTACCAAGTCCGC	V/L	67	67	QKGIGMNEPLVDCEGYPRSD	DLYQVRTARHNIICLQNDHK	PSMD9	O00233	NA	NA	Not found	NA	NA	NA
rs2291116	snp	NON_SYNONYMOUS_CODING	1	C/T	338	338	1	-	122332727	122332727	GGACCTGTACCAAGTCCGCA	CGCCAGGCACAACATCATAT	T/I	74	74	EPLVDCEGYPRSDVDLYQVR	ARHNIICLQNDHKAVMKQVE	PSMD9	O00233	NA	NA	0.14	possibly damaging	benign	-0.062423
rs75670767	snp	SYNONYMOUS_CODING	1	G/A	507	507	-	-	122337688	122337688	CTGGGTCAGAGTGAGAGCCA	GGCCCTCCACGGGCCTTCGC	Q	130	130	RDMAEAHKEAMSRKLGQSES	GPPRAFAKVNSISPGSPASI	PSMD9	O00233	NA	NA	Not found	NA	NA	NA
rs1177573	snp	NON_SYNONYMOUS_CODING	1	C/T	517	517	1	IPR001478,Smart,PDZ/DHR/GLGF;	122337698	122337698	GTGAGAGCCAGGGCCCTCCA	GGGCCTTCGCCAAAGTGAAC	R/W	134	134	EAHKEAMSRKLGQSESQGPP	AFAKVNSISPGSPASIAGLQ	PSMD9	O00233	0.004587	NA	0.02	possibly damaging	benign	-0.251458
rs1803018	snp	NON_SYNONYMOUS_CODING	1	G/T	605	605	1	IPR001478,Smart,PDZ/DHR/GLGF;	122340946	122340946	TGATGAGATTGTGGAGTTCG	CTCTGTGAACACCCAGAACT	G/V	163	163	SPGSPASIAGLQVDDEIVEF	SVNTQNFQSLHNIGSVVQHS	PSMD9	O00233	NA	NA	0	probably damaging	NA	-0.999999
rs2688412	snp	REGULATORY_REGION	1	A/G	-	-	-	-	122349058	122349058	CAGGTTTGAGCCATTCTTCT	TCTCAGCCTCCTGAGTAGCT	-	-	-	-	-	PSMD9	O00233	NA	NA	Not found	NA	NA	NA
rs14259	snp	NON_SYNONYMOUS_CODING	1	A/G	707	707	1	-	122353796	122353796	GACAGTGATCCGCAGGGGGG	AAAACACCAGCTTAGACTTG	E/G	197	197	GSVVQHSEGKPLNVTVIRRG	KHQLRLVPTRWAGKGLLGCN	PSMD9	O00233	NA	NA	0.06	NA	possibly damaging	NA
rs2272134	snp	3PRIME_UTR	1	C/T	976	976	-	-	122354404	122354404	GATTAAGGCATTCTTAAAAA	TTAGGCTTGGCCTCTTTCAC	-	-	-	-	-	PSMD9	O00233	NA	NA	Not found	NA	NA	NA
rs3182919	snp	3PRIME_UTR	1	A/C	1007	1007	-	-	122354435	122354435	CCTCTTTCACAAATTAGGCC	CGGCCCTAAATAGGAATTCC	-	-	-	-	-	PSMD9	O00233	NA	NA	Not found	NA	NA	NA
rs1154517	snp	3PRIME_UTR	1	G/C	1277	1277	-	-	122354705	122354705	TGCACTGAGGCCTTGCTGCT	TGGATACGGAAATGGTTAAG	-	-	-	-	-	PSMD9	O00233	NA	NA	Not found	NA	NA	NA
rs876934	snp	3PRIME_UTR	1	C/T	1420	1420	-	-	122354848	122354848	TCAGCTTCCTCTTTAGGAAC	CACCAGAGGGCAGCAAGCTC	-	-	-	-	-	PSMD9	O00233	NA	NA	Not found	NA	NA	NA
rs12229068	snp	3PRIME_UTR	1	T/C	1488	1488	-	-	122354916	122354916	CGTTTTTGTGTGTTTTTGTT	TTGTTTTCTGGAGACAAGGT	-	-	-	-	-	PSMD9	O00233	NA	NA	Not found	NA	NA	NA
rs58642707	snp	3PRIME_UTR	1	C/T	1589	1589	-	-	122355017	122355017	GCTGTGGGCACTGCCTCAGC	GCCCAAGTATCTGGGACCAC	-	-	-	-	-	PSMD9	O00233	NA	NA	Not found	NA	NA	NA
rs59695002	snp	3PRIME_UTR	1	C/T	1613	1613	-	-	122355041	122355041	CAAGTATCTGGGACCACAGG	GTGCACCACCATGCATAGCT	-	-	-	-	-	PSMD9	O00233	NA	NA	Not found	NA	NA	NA
rs72522543	in-del	3PRIME_UTR	1	C/-	1719	1719	-	-	122355147	122355147	AAGCAGTCCTCCTGCCTTGG	CTCCTAAAGTGCTGGGATCA	-	-	-	-	-	PSMD9	O00233	NA	NA	Not found	NA	NA	NA
rs36114040	in-del	3PRIME_UTR	1	C/-	1720	1720	-	-	122355148	122355148	AGCAGTCCTCCTGCCTTGGC	TCCTAAAGTGCTGGGATCAC	-	-	-	-	-	PSMD9	O00233	NA	NA	Not found	NA	NA	NA
rs11448317	in-del	3PRIME_UTR	1	-/A	1725	1724	-	-	122355153	122355152	TCCTCCTGCCTTGGCCTCCT	AAAGTGCTGGGATCACAGGC	-	-	-	-	-	PSMD9	O00233	NA	NA	Not found	NA	NA	NA
rs67177972	in-del	3PRIME_UTR	1	-/A	1726	1725	-	-	122355154	122355153	CCTCCTGCCTTGGCCTCCTA	AAGTGCTGGGATCACAGGCG	-	-	-	-	-	PSMD9	O00233	NA	NA	Not found	NA	NA	NA
rs11385149	in-del	3PRIME_UTR	1	-/A	1728	1727	-	-	122355156	122355155	TCCTGCCTTGGCCTCCTAAA	GTGCTGGGATCACAGGCGTG	-	-	-	-	-	PSMD9	O00233	NA	NA	Not found	NA	NA	NA
rs33994052	in-del	3PRIME_UTR	1	-/A	1729	1728	-	-	122355157	122355156	CCTGCCTTGGCCTCCTAAAG	TGCTGGGATCACAGGCGTGA	-	-	-	-	-	PSMD9	O00233	NA	NA	Not found	NA	NA	NA
rs79531339	snp	3PRIME_UTR	1	G/A	1757	1757	-	-	122355185	122355185	TCACAGGCGTGAGCCACTGC	CCCAGCCCACTGCTAGTTTG	-	-	-	-	-	PSMD9	O00233	NA	NA	Not found	NA	NA	NA
rs35204822	in-del	3PRIME_UTR	1	T/-	1914	1914	-	-	122355342	122355342	CTTTTATTTTTTGTCTCTTT	AAGATGGTAAAATGGTTCTC	-	-	-	-	-	PSMD9	O00233	NA	NA	Not found	NA	NA	NA
rs63631363	in-del	3PRIME_UTR	1	-/G	2133	2132	-	-	122355561	122355560	TTGCTGTGTGCTTCCAGCCA	CAGGTTCTCACACTCAATTC	-	-	-	-	-	PSMD9	O00233	NA	NA	Not found	NA	NA	NA
rs75933880	snp	3PRIME_UTR	1	T/A	2180	2180	-	-	122355608	122355608	TTCCTATTGGGCGAATTCCC	CAAACTCTATTTGACCTGAC	-	-	-	-	-	PSMD9	O00233	NA	NA	Not found	NA	NA	NA
rs75412527	snp	3PRIME_UTR	1	C/A	2181	2181	-	-	122355609	122355609	TCCTATTGGGCGAATTCCCT	AAACTCTATTTGACCTGACA	-	-	-	-	-	PSMD9	O00233	NA	NA	Not found	NA	NA	NA
rs876935	snp	3PRIME_UTR	1	C/T	2288	2288	-	-	122355716	122355716	CATGTTCTAATTCCACGTAT	TTCCAGTCTCTTTTATAAAG	-	-	-	-	-	PSMD9	O00233	0.02294	NA	Not found	NA	NA	NA
cnvi0102488	cnv probe	REGULATORY_REGION	1	CNV_PROBE	-	-	-	-	95678960	95678960	GTTTCACAAGAAGACTCATT	GTTCTTTTGGGGGAACCAGT	-	-	-	-	-	BMPR1B	O00238	NA	NA	nan	NA	NA	NA
rs75697273	snp	5PRIME_UTR	1	T/C	167	167	-	-	95797047	95797047	ATCATTTCATGCCTTGTTGA	AAAGGTAAGTTCATAGTAAT	-	-	-	-	-	BMPR1B	O00238	NA	NA	Not found	NA	NA	NA
rs72891404	snp	5PRIME_UTR	1	A/G	210	210	-	-	95917156	95917156	GGAGGGAATGTTAATTTCCA	TTTTTTCTGAAAATGTATTC	-	-	-	-	-	BMPR1B	O00238	NA	NA	Not found	NA	NA	NA
rs76650425	snp	5PRIME_UTR	1	T/A	237	237	-	-	95917256	95917256	CAAGAGAGGAAACAAAAAGT	AAACAAGCAAGCCTGCCATA	-	-	-	-	-	BMPR1B	O00238	NA	NA	Not found	NA	NA	NA
rs78929701	snp	5PRIME_UTR	1	C/A	241	241	-	-	95917260	95917260	AGAGGAAACAAAAAGTTAAA	AAGCAAGCCTGCCATAAGTG	-	-	-	-	-	BMPR1B	O00238	NA	NA	Not found	NA	NA	NA
rs75188194	snp	5PRIME_UTR	1	G/C	248	248	-	-	95917267	95917267	ACAAAAAGTTAAACAAGCAA	CCTGCCATAAGTGAGAAGGT	-	-	-	-	-	BMPR1B	O00238	NA	NA	Not found	NA	NA	NA
rs78504569	snp	5PRIME_UTR	1	T/C	54	54	-	-	96012638	96012638	TGCATTTCTTAACTGCTGAA	AACATATCACAGGTGCAGGA	-	-	-	-	-	BMPR1B	O00238	NA	NA	Not found	NA	NA	NA
rs55980670	snp	SYNONYMOUS_CODING	1	T/C	713	713	-	-	96045041	96045041	TGCTCTTGGTCCTTATCATA	TATTTTGTTACTTCCGGTAA	L	144	144	HHRALLISVTVCSLLLVLII	FCYFRYKRQETRPRYSIGLE	BMPR1B	O00238	NA	NA	Not found	NA	NA	NA
rs34231464	snp	NON_SYNONYMOUS_CODING	1	C/T	728	728	-	-	96045056	96045056	TCATATTATTTTGTTACTTC	GGTAAGTTTCTAACATGTAG	R/W	149	149	LISVTVCSLLLVLIILFCYF	YKRQETRPRYSIGLEQDETY	BMPR1B	O00238	NA	NA	Not found	NA	probably damaging	0.999999
rs35806331	in-del	FRAMESHIFT_CODING	1	-/G	729	728	-	-	96045057	96045056	CATATTATTTTGTTACTTCC	GGTAAGTTTCTAACATGTAG	-	149	149	LISVTVCSLLLVLIILFCYF	YKRQETRPRYSIGLEQDETY	BMPR1B	O00238	NA	NA	Not found	NA	NA	NA
rs35973133	snp	NON_SYNONYMOUS_CODING	1	G/A	954	954	1	IPR001245,Pfam,Ser-Thr/Tyr-Pkinase;IPR011009,Superfamily,Kinase-like_dom;IPR017442,Pfam,Se/Thr_prot_kinase-like_dom;IPR000719,pfscan,Prot_kinase_cat_dom;IPR020635,Smart,Tyr_Pkinase_cat_dom;IPR017441,scanprosite,Protein_kinase_ATP_BS;	96051098	96051098	AGTTTGGATGGGAAAGTGGC	TGGCGAAAAGGTAGCTGTGA	R/H	224	224	IQMVKQIGKGRYGEVWMGKW	GEKVAVKVFFTTEEASWFRE	BMPR1B	O00238	NA	NA	0	NA	benign	0.999999
rs56083112	snp	SYNONYMOUS_CODING	1	C/T	988	988	-	-	96051132	96051132	GCTGTGAAAGTGTTCTTCAC	ACAGAGGAAGCCAGCTGGTT	T	235	235	YGEVWMGKWRGEKVAVKVFF	TEEASWFRETEIYQTVLMRH	BMPR1B	O00238	NA	NA	Not found	NA	NA	NA
rs34970181	snp	NON_SYNONYMOUS_CODING	1	G/A	1395	1395	1	IPR001245,Pfam,Ser-Thr/Tyr-Pkinase;IPR011009,Superfamily,Kinase-like_dom;IPR017442,Pfam,Se/Thr_prot_kinase-like_dom;IPR000719,pfscan,Prot_kinase_cat_dom;IPR020635,Smart,Tyr_Pkinase_cat_dom;	96069934	96069934	TGACATACCACCTAACACTC	AGTTGGCACCAAACGCTATA	R/Q	371	371	LGLAVKFISDTNEVDIPPNT	VGTKRYMPPEVLDESLNRNH	BMPR1B	O00238	NA	NA	0	NA	possibly damaging	0.542361
rs6813320	snp	3PRIME_UTR	1	C/T	1841	1841	-	-	96075873	96075873	GAAAGCCAACAGGTACTCTT	TGTTTGTGGGCAGAGCAAAA	-	-	-	-	-	BMPR1B	O00238	NA	NA	Not found	NA	NA	NA
rs1434536	snp	3PRIME_UTR	1	C/T	1933	1933	-	-	96075965	96075965	AGTGGGTTCAGACCTCACCT	TCAGGGAGCGACCTGGGCAA	-	-	-	-	-	BMPR1B	O00238	0.4587	rs10155123,rs10155222,rs1813074,rs1836261,rs2241744,rs3857227,rs975608	Not found	NA	NA	NA
rs11725366	snp	3PRIME_UTR	1	C/T	1987	1987	-	-	96076019	96076019	CCCAGAAGGAGAGATTGATC	ATGTCTGTTTGTAGGACGGA	-	-	-	-	-	BMPR1B	O00238	NA	NA	Not found	NA	NA	NA
rs1836261	snp	3PRIME_UTR	1	A/G	1988	1988	-	-	96076020	96076020	CCAGAAGGAGAGATTGATCC	TGTCTGTTTGTAGGACGGAG	-	-	-	-	-	BMPR1B	O00238	0.4252	rs10155123,rs10155222,rs11097457,rs1813074,rs2241743,rs2241744,rs3857227,rs975608	Not found	NA	NA	NA
rs11436086	in-del	3PRIME_UTR	1	-/T	2082	2081	-	-	96076114	96076113	CCCTGTATTTTGTGATTGCC	TTTTTTTTTTTTTAAGATGC	-	-	-	-	-	BMPR1B	O00238	NA	NA	Not found	NA	NA	NA
rs63230964	in-del	3PRIME_UTR	1	-/T	2087	2086	-	-	96076119	96076118	TATTTTGTGATTGCCTTTTT	TTTTTTTTAAGATGCTTTCA	-	-	-	-	-	BMPR1B	O00238	NA	NA	Not found	NA	NA	NA
rs77552018	snp	3PRIME_UTR	1	T/A	2094	2094	-	-	96076126	96076126	TGATTGCCTTTTTTTTTTTT	AAGATGCTTTCATTTTGCCA	-	-	-	-	-	BMPR1B	O00238	NA	NA	Not found	NA	NA	NA
rs77149358	snp	3PRIME_UTR	1	A/G	2096	2096	-	-	96076128	96076128	ATTGCCTTTTTTTTTTTTTA	GATGCTTTCATTTTGCCAAA	-	-	-	-	-	BMPR1B	O00238	NA	NA	Not found	NA	NA	NA
rs79791228	snp	3PRIME_UTR	1	T/C	2130	2130	-	-	96076162	96076162	TGCCAAAATAAAACAGATAA	GTGGATGGTTTAAGGGTTAT	-	-	-	-	-	BMPR1B	O00238	NA	NA	Not found	NA	NA	NA
rs74530392	snp	3PRIME_UTR	1	A/C	2400	2400	-	-	96076432	96076432	TGAATGCACTGGGTACAAAC	CCGCCTGTCTAGGACCACAT	-	-	-	-	-	BMPR1B	O00238	NA	NA	Not found	NA	NA	NA
rs17023107	snp	3PRIME_UTR	1	C/T	2433	2433	-	-	96076465	96076465	GACCACATTTGGAATTCCTG	AGGTGGCCTTTTGCAGCTTC	-	-	-	-	-	BMPR1B	O00238	NA	NA	Not found	NA	NA	NA
rs57518558	mixed	3PRIME_UTR	1	TTTT/-	2623	2626	-	-	96076655	96076658	TTTTTTTTTTTTTTTTTTTT	AATGTGCAGAGGATTGACCT	-	-	-	-	-	BMPR1B	O00238	NA	NA	Not found	NA	NA	NA
rs61443337	snp	3PRIME_UTR	1	G/A	2732	2732	-	-	96076764	96076764	AGACAGGGTGCTTTCAAATA	AGGTAATTTGCTCTTGTGTT	-	-	-	-	-	BMPR1B	O00238	NA	NA	Not found	NA	NA	NA
rs11097457	snp	3PRIME_UTR	1	A/G	2781	2781	-	-	96076813	96076813	AACATGTCAACAAAGATAGG	AATGAGGGTGATCGTGCAGA	-	-	-	-	-	BMPR1B	O00238	0.4037	rs10155123,rs10155222,rs2241743,rs3857227	Not found	NA	NA	NA
rs59105855	snp	3PRIME_UTR	1	G/A	2800	2800	-	-	96076832	96076832	GAAATGAGGGTGATCGTGCA	ATGGCTTGTATCTTATATAT	-	-	-	-	-	BMPR1B	O00238	NA	NA	Not found	NA	NA	NA
rs56738985	snp	3PRIME_UTR	1	G/A	3153	3153	-	-	96077185	96077185	ACTCATTTTATTTTATTCTA	TGATGCTCAATTCACTATTT	-	-	-	-	-	BMPR1B	O00238	NA	NA	Not found	NA	NA	NA
rs2289044	snp	3PRIME_UTR	1	A/G	3351	3351	-	-	96077383	96077383	TCCTGCTCAACTTTATTCAT	TACATTTCCTTTCTGTGGTT	-	-	-	-	-	BMPR1B	O00238	NA	NA	Not found	NA	NA	NA
rs74645391	snp	3PRIME_UTR	1	T/G	3438	3438	-	-	96077470	96077470	AAAGTACTTTCTCCTTGCTG	TTTTTTTTTTTTTTAAGACA	-	-	-	-	-	BMPR1B	O00238	NA	NA	Not found	NA	NA	NA
rs71786566	in-del	3PRIME_UTR	1	-/TT	3445	3444	-	-	96077477	96077476	TTTCTCCTTGCTGTTTTTTT	TTTTTTTTAAGACATTCCTC	-	-	-	-	-	BMPR1B	O00238	NA	NA	Not found	NA	NA	NA
rs34119401	in-del	3PRIME_UTR	1	-/TT	3446	3445	-	-	96077478	96077477	TTCTCCTTGCTGTTTTTTTT	TTTTTTTAAGACATTCCTCC	-	-	-	-	-	BMPR1B	O00238	NA	NA	Not found	NA	NA	NA
rs35358345	in-del	3PRIME_UTR	1	-/TT	3454	3453	-	-	96077486	96077485	GCTGTTTTTTTTTTTTTTTA	AGACATTCCTCCCAGAATAC	-	-	-	-	-	BMPR1B	O00238	NA	NA	Not found	NA	NA	NA
rs77681417	snp	3PRIME_UTR	1	A/G	3499	3499	-	-	96077531	96077531	GGGGCAGTGTTTTATAACAC	TTTTCCCCACTGGGTGATTG	-	-	-	-	-	BMPR1B	O00238	NA	NA	Not found	NA	NA	NA
rs58613735	in-del	3PRIME_UTR	1	A/-	3785	3785	-	-	96077817	96077817	TTGAAATTGAAAAAAAAAAA	TTGTGTTTTTAAAGAGTGAA	-	-	-	-	-	BMPR1B	O00238	NA	NA	Not found	NA	NA	NA
rs73839218	snp	3PRIME_UTR	1	T/A	4124	4124	-	-	96078156	96078156	TAGATAAAATTATGTTTTCT	TTTGGTAAATACTTGAACGT	-	-	-	-	-	BMPR1B	O00238	NA	NA	Not found	NA	NA	NA
rs1863654	snp	3PRIME_UTR	1	C/T	4142	4142	-	-	96078174	96078174	CTTTTTGGTAAATACTTGAA	GTGGATAACGTCAAATCAGA	-	-	-	-	-	BMPR1B	O00238	NA	NA	Not found	NA	NA	NA
rs1434535	snp	3PRIME_UTR	1	A/G	4568	4568	-	-	96078600	96078600	TTTGTCTTTCACTTGAATAA	TGAGAACCCAGAAATTAATA	-	-	-	-	-	BMPR1B	O00238	NA	NA	Not found	NA	NA	NA
rs2162450	snp	3PRIME_UTR	1	T/C	5013	5013	-	-	96079045	96079045	AGAAAGCTTCTTAGAAAACA	GCTGAGATTTTATTTACAGG	-	-	-	-	-	BMPR1B	O00238	NA	NA	Not found	NA	NA	NA
rs2162449	snp	3PRIME_UTR	1	C/G	5047	5047	-	-	96079079	96079079	TTACAGGGAATTCTTTGACA	ATTTCAATTGGTGTGTAGTC	-	-	-	-	-	BMPR1B	O00238	NA	NA	Not found	NA	NA	NA
rs12505161	snp	3PRIME_UTR	1	G/A	5095	5095	-	-	96079127	96079127	GCAAGTACTTAATAATGACT	AATTTCATGTTCCTACAGTC	-	-	-	-	-	BMPR1B	O00238	NA	NA	Not found	NA	NA	NA
rs7676885	snp	3PRIME_UTR	1	A/G	5120	5120	-	-	96079152	96079152	TCATGTTCCTACAGTCATAC	TATTCATTAGAAGTTTTATG	-	-	-	-	-	BMPR1B	O00238	NA	NA	Not found	NA	NA	NA
rs76804339	snp	3PRIME_UTR	1	G/A	5410	5410	-	-	96079442	96079442	TTTCACAAGAAGACTCATTT	TTCTTTTGGGGGAACCAGTG	-	-	-	-	-	BMPR1B	O00238	NA	NA	Not found	NA	NA	NA
rs13447454	snp	5PRIME_UTR	1	G/A	3	3	-	-	91966406	91966406	ATCCTTTTATATTTTTTA	TGTTGCGCAGGCGCATCCGA	-	-	-	-	-	CDC7	O00311	0.1651	NA	Not found	NA	NA	NA
rs12091835	snp	5PRIME_UTR	1	T/C	37	37	-	-	91966440	91966440	CATCCGATCGACTCGGTAGG	GGGGATCTCTTGGAGACGGC	-	-	-	-	-	CDC7	O00311	NA	NA	Not found	NA	NA	NA
rs13447455	snp	5PRIME_UTR	1	A/G	42	42	-	-	91966445	91966445	GATCGACTCGGTAGGTGGGG	TCTCTTGGAGACGGCGACCC	-	-	-	-	-	CDC7	O00311	0.3565	NA	Not found	NA	NA	NA
rs13447456	in-del	5PRIME_UTR	1	TCC/-	70	72	-	-	91966764	91966766	TTCATTCACCCTTCTCCTCC	GCCCAGTACTCGTGGCCAGG	-	-	-	-	-	CDC7	O00311	NA	NA	Not found	NA	NA	NA
rs67291953	in-del	FRAMESHIFT_CODING	1	G/-	152	152	-	-	91967306	91967306	TTGGGGATTCAGATGGATGA	CCAATGGCTTTTTCTCCCCA	-	11	11	LHPFFKDMSL	PMAFSPQRDRFQAEGSLKKN	CDC7	O00311	NA	NA	Not found	NA	NA	NA
rs13447459	snp	NON_SYNONYMOUS_CODING	1	A/C	187	187	-	-	91967341	91967341	TCCCCAGCGTGACCGGTTTC	GGCTGAAGGCTCTTTAAAAA	Q/P	23	23	ASLGIQMDEPMAFSPQRDRF	AEGSLKKNEQNFKLAGVKKD	CDC7	O00311	NA	NA	0.21	benign	NA	0.999999
rs56296843	snp	SYNONYMOUS_CODING	1	G/A	188	188	-	-	91967342	91967342	CCCCAGCGTGACCGGTTTCA	GCTGAAGGCTCTTTAAAAAA	Q	23	23	ASLGIQMDEPMAFSPQRDRF	AEGSLKKNEQNFKLAGVKKD	CDC7	O00311	NA	NA	Not found	NA	NA	NA
rs11545596	snp	NON_SYNONYMOUS_CODING	1	A/G	193	193	-	-	91967347	91967347	GCGTGACCGGTTTCAGGCTG	AGGCTCTTTAAAAAAAAACG	E/G	25	25	LGIQMDEPMAFSPQRDRFQA	GSLKKNEQNFKLAGVKKDIE	CDC7	O00311	NA	NA	0.15	benign	NA	-0.775682
rs13447492	snp	NON_SYNONYMOUS_CODING	1	A/G	414	414	1	IPR011009,Superfamily,Kinase-like_dom;IPR017442,Pfam,Se/Thr_prot_kinase-like_dom;IPR020635,Smart,Tyr_Pkinase_cat_dom;IPR000719,pfscan,Prot_kinase_cat_dom;	91973914	91973914	TGATTCCAACAAGTCATCCT	TAAGAATTGCAGCTGAACTT	I/V	99	99	LQVGPEEKIALKHLIPTSHP	RIAAELQCLTVAGGQDNVMG	CDC7	O00311	NA	NA	1	benign	NA	0.999999
rs13447493	snp	NON_SYNONYMOUS_CODING	1	G/T	453	453	1	IPR011009,Superfamily,Kinase-like_dom;IPR017442,Pfam,Se/Thr_prot_kinase-like_dom;IPR020635,Smart,Tyr_Pkinase_cat_dom;IPR000719,pfscan,Prot_kinase_cat_dom;	91973953	91973953	TTCAGTGCCTAACAGTGGCT	GGTAGGCAATTTAAACATAT	G/W	112	112	LIPTSHPIRIAAELQCLTVA	GQDNVMGVKYCFRKNDHVVI	CDC7	O00311	NA	NA	0	probably damaging	probably damaging	-0.999999
rs13447503	snp	NON_SYNONYMOUS_CODING	1	C/G	605	605	1	IPR011009,Superfamily,Kinase-like_dom;IPR017442,Pfam,Se/Thr_prot_kinase-like_dom;IPR020635,Smart,Tyr_Pkinase_cat_dom;IPR000719,pfscan,Prot_kinase_cat_dom;	91977394	91977394	GAATATATGCTTAATCTGTT	AAAGCTTTGAAACGCATTCA	F/L	162	162	FLDILNSLSFQEVREYMLNL	KALKRIHQFGIVHRDVKPSN	CDC7	O00311	NA	NA	0.63	benign	benign	0.506676
rs60472082	snp	NON_SYNONYMOUS_CODING	1	G/T	629	629	1	IPR011009,Superfamily,Kinase-like_dom;IPR017442,Pfam,Se/Thr_prot_kinase-like_dom;IPR020635,Smart,Tyr_Pkinase_cat_dom;IPR000719,pfscan,Prot_kinase_cat_dom;	91977418	91977418	GCTTTGAAACGCATTCATCA	TTTGGTATTGTTCACCGTGA	Q/H	170	170	SFQEVREYMLNLFKALKRIH	FGIVHRDVKPSNFLYNRRLK	CDC7	O00311	NA	NA	0.11	NA	NA	NA
rs13447504	snp	SYNONYMOUS_CODING	1	G/A	686	686	-	-	91977475	91977475	TTTTTATATAATAGGCGCCT	AAAAAGTAAGTATGAAGAGT	L	189	189	HQFGIVHRDVKPSNFLYNRR	KKYALVDFGLAQGTHDTKIE	CDC7	O00311	NA	NA	Not found	NA	NA	NA
rs34979509	snp	NON_SYNONYMOUS_CODING	1	A/G	743	743	1	IPR011009,Superfamily,Kinase-like_dom;IPR017442,Pfam,Se/Thr_prot_kinase-like_dom;IPR020635,Smart,Tyr_Pkinase_cat_dom;IPR000719,pfscan,Prot_kinase_cat_dom;	91978666	91978666	GGAACCCATGATACGAAAAT	GAGCTTCTTAAATTTGTCCA	I/M	208	208	RLKKYALVDFGLAQGTHDTK	ELLKFVQSEAQQERCSQNKS	CDC7	O00311	NA	NA	0.04	NA	possibly damaging	0.792693
rs56327502	snp	NON_SYNONYMOUS_CODING	1	G/C	746	746	1	IPR011009,Superfamily,Kinase-like_dom;IPR017442,Pfam,Se/Thr_prot_kinase-like_dom;IPR020635,Smart,Tyr_Pkinase_cat_dom;IPR000719,pfscan,Prot_kinase_cat_dom;	91978669	91978669	ACCCATGATACGAAAATAGA	CTTCTTAAATTTGTCCAGTC	E/D	209	209	LKKYALVDFGLAQGTHDTKI	LLKFVQSEAQQERCSQNKSH	CDC7	O00311	NA	NA	0.35	NA	NA	NA
rs35652063	snp	NON_SYNONYMOUS_CODING	1	A/G	796	796	1	IPR011009,Superfamily,Kinase-like_dom;IPR017442,Pfam,Se/Thr_prot_kinase-like_dom;IPR020635,Smart,Tyr_Pkinase_cat_dom;IPR000719,pfscan,Prot_kinase_cat_dom;	91978719	91978719	GCAGGAAAGGTGTTCACAAA	CAAATCCCACATAATCACAG	N/S	226	226	TKIELLKFVQSEAQQERCSQ	KSHIITGNKIPLSGPVPKEL	CDC7	O00311	NA	NA	0.38	NA	benign	0.999999
rs72077489	in-del	FRAMESHIFT_CODING	1	G/-	838	838	-	-	91978761	91978761	AAACAAGATTCCACTGAGTG	CCCAGTACCTAAGGAGCTGG	-	240	240	QERCSQNKSHIITGNKIPLS	PVPKELDQQSTTKASVKRPY	CDC7	O00311	NA	NA	Not found	NA	NA	NA
rs76848460	snp	SYNONYMOUS_CODING	1	C/T	935	935	-	-	91978858	91978858	CAGATTAAACAAGGAAAAGA	GGAAAGGTTCTATCTCTTTT	D	272	272	TKASVKRPYTNAQIQIKQGK	GKEGSVGLSVQRSVFGERNF	CDC7	O00311	NA	NA	Not found	NA	NA	NA
rs483532	snp	SYNONYMOUS_CODING	1	A/G	1109	1109	-	-	91980447	91980447	AAAAAGAAGGCTATTTCTAC	AAAGTTATGAATAGTGCTGT	T	330	330	QSKTVDVLSRKLATKKKAIS	KVMNSAVMRKTASSCPASLT	CDC7	O00311	0.1881	rs1983170	Not found	NA	NA	NA
rs13447539	snp	NON_SYNONYMOUS_CODING	1	A/G	1441	1441	1	IPR011009,Superfamily,Kinase-like_dom;IPR017442,Pfam,Se/Thr_prot_kinase-like_dom;IPR000719,pfscan,Prot_kinase_cat_dom;	91985828	91985828	AGAAACTATCCAAGCTGCTA	AACTTTTGGTAAGCAGTTTT	K/R	441	441	LTALAQIMTIRGSRETIQAA	TFGKSILCSKEVPAQDLRKL	CDC7	O00311	NA	NA	0.14	benign	benign	0.597698
rs56381770	snp	NON_SYNONYMOUS_CODING	1	C/T	1534	1534	1	IPR011009,Superfamily,Kinase-like_dom;IPR017442,Pfam,Se/Thr_prot_kinase-like_dom;IPR000719,pfscan,Prot_kinase_cat_dom;	91989682	91989682	CAGGGGTATGGATTCTAGCA	TCCCAAGTTAACAAGTGATA	T/I	472	472	EVPAQDLRKLCERLRGMDSS	PKLTSDIQGHASHQPAISEK	CDC7	O00311	NA	NA	0.07	NA	NA	NA
rs1046622	snp	SYNONYMOUS_CODING	1	A/G	1559	1559	-	-	91989707	91989707	AAGTTAACAAGTGATATACA	GGGCATGCTTCTCATCAACC	Q	480	480	KLCERLRGMDSSTPKLTSDI	GHASHQPAISEKTDHKASCL	CDC7	O00311	0.01376	NA	Not found	NA	NA	NA
rs35055915	snp	NON_SYNONYMOUS_CODING	1	T/G	1611	1611	1	IPR011009,Superfamily,Kinase-like_dom;IPR017442,Pfam,Se/Thr_prot_kinase-like_dom;IPR000719,pfscan,Prot_kinase_cat_dom;	91989759	91989759	AGAAGACTGACCATAAAGCT	CTTGCCTCGTTCAAACACCT	S/A	498	498	DIQGHASHQPAISEKTDHKA	CLVQTPPGQYSGNSFKKGDS	CDC7	O00311	NA	NA	0.6	NA	benign	0.838335
rs77990651	snp	NON_SYNONYMOUS_CODING	1	C/G	1686	1686	1	IPR011009,Superfamily,Kinase-like_dom;IPR017442,Pfam,Se/Thr_prot_kinase-like_dom;IPR000719,pfscan,Prot_kinase_cat_dom;	91989834	91989834	GGGATAGTAATAGCTGTGAG	ATTGTTTTGATGAGTATAAT	H/D	523	523	TPPGQYSGNSFKKGDSNSCE	CFDEYNTNLEGWNEVPDEAY	CDC7	O00311	NA	NA	Not found	NA	NA	NA
rs79748782	snp	NON_SYNONYMOUS_CODING	1	A/G	1705	1705	1	IPR011009,Superfamily,Kinase-like_dom;IPR017442,Pfam,Se/Thr_prot_kinase-like_dom;IPR000719,pfscan,Prot_kinase_cat_dom;	91989853	91989853	GCATTGTTTTGATGAGTATA	TACCAATTTAGAAGGCTGGA	N/S	529	529	SGNSFKKGDSNSCEHCFDEY	TNLEGWNEVPDEAYDLLDKL	CDC7	O00311	NA	NA	Not found	NA	NA	NA
rs61756283	snp	SYNONYMOUS_CODING	1	G/A	1754	1754	-	-	91989902	91989902	CCTGATGAAGCTTATGACCT	CTTGATAAACTTCTAGATCT	L	545	545	FDEYNTNLEGWNEVPDEAYD	LDKLLDLNPASRITAEEALL	CDC7	O00311	NA	NA	Not found	NA	NA	NA
rs13447557	in-del	3PRIME_UTR	1	C/-	2002	2002	-	-	91990150	91990150	TAAAATATAGATTAAGAATA	TTAAAATGCCTGGGATAGTT	-	-	-	-	-	CDC7	O00311	NA	NA	Not found	NA	NA	NA
rs13447558	in-del	3PRIME_UTR	1	TA/-	2133	2134	-	-	91990281	91990282	AATTACCTTTCACTGACATA	CAGAAAAAGGAGCAGTTTTA	-	-	-	-	-	CDC7	O00311	NA	NA	Not found	NA	NA	NA
rs79396689	snp	3PRIME_UTR	1	A/G	2297	2297	-	-	91990445	91990445	CTCTTAACAATTTTGTAAAT	AAGAAGATAATTTCCTTTTC	-	-	-	-	-	CDC7	O00311	NA	NA	Not found	NA	NA	NA
rs13447559	in-del	3PRIME_UTR	1	AAA/-	2297	2299	-	-	91990445	91990447	CTCTTAACAATTTTGTAAAT	GAAGATAATTTCCTTTTCTA	-	-	-	-	-	CDC7	O00311	NA	NA	Not found	NA	NA	NA
rs78860997	snp	3PRIME_UTR	1	A/T	2299	2299	-	-	91990447	91990447	CTTAACAATTTTGTAAATAA	GAAGATAATTTCCTTTTCTA	-	-	-	-	-	CDC7	O00311	NA	NA	Not found	NA	NA	NA
rs12125947	snp	3PRIME_UTR	1	T/C	2339	2339	-	-	91990487	91990487	AGAGGTACATATTAGGCCTT	TATGAACACTAAAACAATGA	-	-	-	-	-	CDC7	O00311	0.4817	rs17501381,rs625525	Not found	NA	NA	NA
rs13447560	snp	3PRIME_UTR	1	G/A	2378	2378	-	-	91990526	91990526	GAGGAAATGTTGGTCATGGG	CAAAGTATCACTTAAAATTG	-	-	-	-	-	CDC7	O00311	NA	NA	Not found	NA	NA	NA
rs34011609	substitution	3PRIME_UTR	1	GC/CT	2769	2770	-	-	91990917	91990918	TTATTGGAGATTTTTCCTCT	GTAGAGCCATCCAGATCTCT	-	-	-	-	-	CDC7	O00311	NA	NA	Not found	NA	NA	NA
rs636105	snp	3PRIME_UTR	1	G/C	2769	2769	-	-	91990917	91990917	TTATTGGAGATTTTTCCTCT	CGTAGAGCCATCCAGATCTC	-	-	-	-	-	CDC7	O00311	NA	NA	Not found	NA	NA	NA
rs516593	snp	3PRIME_UTR	1	C/T	2770	2770	-	-	91990918	91990918	TATTGGAGATTTTTCCTCTG	GTAGAGCCATCCAGATCTCT	-	-	-	-	-	CDC7	O00311	NA	NA	Not found	NA	NA	NA
rs72510777	in-del	3PRIME_UTR	1	-/GT	2842	2841	-	-	91990990	91990989	TGGGAAGACAGATAATGAAG	TAGGCAAAGAGAAAAGGACC	-	-	-	-	-	CDC7	O00311	NA	NA	Not found	NA	NA	NA
rs13447561	in-del	3PRIME_UTR	1	-/GT	2843	2842	-	-	91990991	91990990	GGGAAGACAGATAATGAAGT	AGGCAAAGAGAAAAGGACCC	-	-	-	-	-	CDC7	O00311	NA	NA	Not found	NA	NA	NA
rs507081	mixed	3PRIME_UTR	1	T/-/A	3120	3120	-	-	91991268	91991268	TGCCATAATCTTAAAAAAAA	TTGAATGCTCTTGAATTTGT	-	-	-	-	-	CDC7	O00311	NA	NA	Not found	NA	NA	NA
rs74598315	snp	5PRIME_UTR	1	G/A	126	126	-	-	9751592	9751592	TCTTTAATCTGCCAGGCGGA	GGGGCTTTGCTGGTCTTTCT	-	-	-	-	-	PIK3CD	O00329	NA	NA	Not found	NA	NA	NA
rs35743662	in-del	FRAMESHIFT_CODING	1	C/-	199	199	-	-	9770517	9770517	GGAAGTAACAACGCAGGATG	CCCCTGGGGTGGACTGCCCC	-	2	2	SWKTKVNWLAHNVSKDNRQ	PGVDCPMEFWTKEENQSVVV	PIK3CD	O00329	NA	NA	1	NA	NA	NA
rs2230735	snp	SYNONYMOUS_CODING	1	A/G	873	873	-	-	9776575	9776575	GCCCTGCGGAAGAAGGCCAC	GTGTTCCGGCAGCCGCTGGT	T	226	226	QVSTKDVPLALMACALRKKA	VFRQPLVEQPEDYTLQVNGR	PIK3CD	O00329	NA	NA	Not found	NA	NA	NA
rs28730668	snp	NON_SYNONYMOUS_CODING	1	G/A	1081	1081	-	-	9777122	9777122	AGAGCAACCCTGCCCCCCAG	TCCAGAAACCGCGTGCCAAA	V/I	296	296	MVHSSSILAMRDEQSNPAPQ	QKPRAKPPPIPAKKPSSVSL	PIK3CD	O00329	NA	NA	0.06	benign	NA	0.930292
rs61755420	snp	NON_SYNONYMOUS_CODING	1	C/G	1130	1130	1	-	9777599	9777599	CTTCCCCGGCCCCCAGCCTT	CTCTGTGTCCCTGTGGTCCC	S/C	312	312	PAPQVQKPRAKPPPIPAKKP	SVSLWSLEQPFRIELIQGSK	PIK3CD	O00329	NA	NA	Not found	NA	NA	NA
rs28730670	snp	SYNONYMOUS_CODING	1	C/T	1197	1197	-	-	9777666	9777666	ATCCAGGGCAGCAAAGTGAA	GCCGACGAGCGGATGAAGGT	N	334	334	VSLWSLEQPFRIELIQGSKV	ADERMKLVVQAGLFHGNEML	PIK3CD	O00329	NA	NA	Not found	NA	NA	NA
rs28730671	snp	SYNONYMOUS_CODING	1	C/T	1200	1200	-	-	9777669	9777669	CAGGGCAGCAAAGTGAACGC	GACGAGCGGATGAAGGTGGG	A	335	335	SLWSLEQPFRIELIQGSKVN	DERMKLVVQAGLFHGNEMLC	PIK3CD	O00329	NA	NA	Not found	NA	NA	NA
rs28730672	snp	SYNONYMOUS_CODING	1	C/T	1230	1230	-	-	9778766	9778766	CTACAGCTGGTGGTGCAGGC	GGGCTTTTCCACGGCAACGA	A	345	345	IELIQGSKVNADERMKLVVQ	GLFHGNEMLCKTVSSSEVSV	PIK3CD	O00329	NA	NA	Not found	NA	NA	NA
rs28730673	snp	NON_SYNONYMOUS_CODING	1	C/T	1504	1504	1	IPR008973,Superfamily,C2_Ca/lipid-bd_dom_CaLB;	9780045	9780045	ACCAGCTTAAGACCGGGGAA	GCTGCCTCTACATGTGGCCC	R/C	437	437	PIAWANLMLFDYKDQLKTGE	CLYMWPSVPDEKGELLNPTG	PIK3CD	O00329	NA	NA	0.18	benign	NA	0.999999
rs28730674	snp	NON_SYNONYMOUS_CODING	1	A/G	1561	1561	1	IPR008973,Superfamily,C2_Ca/lipid-bd_dom_CaLB;	9780196	9780196	AGGGCGAGCTGCTGAACCCC	CGGGCACTGTGCGCAGTAAC	T/A	456	456	ERCLYMWPSVPDEKGELLNP	GTVRSNPNTDSAAALLICLP	PIK3CD	O00329	NA	NA	0.54	benign	NA	0.999999
rs1135424	snp	NON_SYNONYMOUS_CODING	1	C/G	2220	2220	1	IPR001263,Smart,PInositide-3_kin_accessory_dom;	9781888	9781888	GAGGCCTACTGCAGGGGCAG	ACCCACCACATGAAGGTGCT	S/R	675	675	MHVPSVALRFGLILEAYCRG	THHMKVLMKQGEALSKLKAL	PIK3CD	O00329	NA	NA	Not found	possibly damaging	NA	-0.999999
rs77080134	snp	NON_SYNONYMOUS_CODING	1	G/C	2728	2728	1	IPR011009,Superfamily,Kinase-like_dom;IPR000403,Pfam,PI3/4_kinase_cat;IPR000403,Smart,PI3/4_kinase_cat;	9783289	9783289	AACTCAACAAGAGCAACATG	CAGCCACAGCCGCCTTCAAC	A/P	845	845	IEVVLRSDTIANIQLNKSNM	ATAAFNKDALLNWLKSKNPG	PIK3CD	O00329	NA	NA	Not found	NA	NA	NA
rs75568188	snp	NON_SYNONYMOUS_CODING	1	G/T	2843	2843	1	IPR011009,Superfamily,Kinase-like_dom;IPR000403,Pfam,PI3/4_kinase_cat;IPR018936,scanprosite,PI3/4_kinase_CS;IPR000403,Smart,PI3/4_kinase_cat;	9784080	9784080	CCTCTCCTGTGCTGGCTATT	TGTGGCCACATATGTGCTGG	C/F	883	883	NPGEALDRAIEEFTLSCAGY	VATYVLGIGDRHSDNIMIRE	PIK3CD	O00329	NA	NA	Not found	NA	NA	NA
rs41476649	snp	SYNONYMOUS_CODING	1	C/T	3003	3003	-	-	9784423	9784423	GTCCCATTCATCCTCACCTA	GACTTTGTCCATGTGATTCA	Y	936	936	LGNFKTKFGINRERVPFILT	DFVHVIQQGKTNNSEKFERF	PIK3CD	O00329	NA	NA	Not found	NA	NA	NA
rs11121484	snp	SYNONYMOUS_CODING	1	C/T	3003	3003	-	-	9784423	9784423	GTCCCATTCATCCTCACCTA	GACTTTGTCCATGTGATTCA	Y	936	936	LGNFKTKFGINRERVPFILT	DFVHVIQQGKTNNSEKFERF	PIK3CD	O00329	NA	NA	Not found	NA	NA	NA
rs28730679	snp	SYNONYMOUS_CODING	1	T/C	3015	3015	-	-	9784435	9784435	CTCACCTACGACTTTGTCCA	GTGATTCAGCAGGGGAAGAC	H	940	940	KTKFGINRERVPFILTYDFV	VIQQGKTNNSEKFERFRGYC	PIK3CD	O00329	NA	NA	Not found	NA	NA	NA
rs56042861	snp	NON_SYNONYMOUS_CODING	1	T/C	3287	3287	1	IPR000403,Smart,PI3/4_kinase_cat;	9787061	9787061	TGAGAGCTGGAAAACCAAAG	GAACTGGCTGGCCCACAACG	V/A	1031	1031	ALKHFRVKFNEALRESWKTK	NWLAHNVSKDNRQ	PIK3CD	O00329	NA	NA	Not found	NA	NA	NA
rs75798939	snp	3PRIME_UTR	1	G/C	3359	3359	-	-	9787133	9787133	CCCAGCCCTGGGCCCAAGAG	AGGCGGCTGCGGGTCGTGGG	-	-	-	-	-	PIK3CD	O00329	NA	NA	Not found	NA	NA	NA
rs79737672	snp	3PRIME_UTR	1	T/A	3503	3503	-	-	9787277	9787277	CTTGAAATAGTTTAAGGAGC	AAACAGCCATAAACGGAAAC	-	-	-	-	-	PIK3CD	O00329	NA	NA	Not found	NA	NA	NA
rs74980182	snp	3PRIME_UTR	1	A/C	3505	3505	-	-	9787279	9787279	TGAAATAGTTTAAGGAGCTA	ACAGCCATAAACGGAAACGC	-	-	-	-	-	PIK3CD	O00329	NA	NA	Not found	NA	NA	NA
rs74748954	snp	3PRIME_UTR	1	A/C	3506	3506	-	-	9787280	9787280	GAAATAGTTTAAGGAGCTAA	CAGCCATAAACGGAAACGCC	-	-	-	-	-	PIK3CD	O00329	NA	NA	Not found	NA	NA	NA
rs78270065	snp	3PRIME_UTR	1	T/G	3545	3545	-	-	9787319	9787319	CCTCCTTCATGCAGCGGCGG	GCTGGGCCCCCCGAGGCTGC	-	-	-	-	-	PIK3CD	O00329	NA	NA	Not found	NA	NA	NA
rs75921473	snp	3PRIME_UTR	1	C/G	3547	3547	-	-	9787321	9787321	TCCTTCATGCAGCGGCGGTG	TGGGCCCCCCGAGGCTGCAC	-	-	-	-	-	PIK3CD	O00329	NA	NA	Not found	NA	NA	NA
rs75814184	snp	3PRIME_UTR	1	G/C	3549	3549	-	-	9787323	9787323	CTTCATGCAGCGGCGGTGCT	GGCCCCCCGAGGCTGCACCT	-	-	-	-	-	PIK3CD	O00329	NA	NA	Not found	NA	NA	NA
rs78908019	snp	3PRIME_UTR	1	G/A	3671	3671	-	-	9787445	9787445	ACCTTCTTCCCAGGCCTCCC	CCAGACTGCCTGGGTCCTGG	-	-	-	-	-	PIK3CD	O00329	NA	NA	Not found	NA	NA	NA
rs1135426	snp	3PRIME_UTR	1	T/C	3734	3734	-	-	9787508	9787508	TACTGTCCGACAGGATGCCT	GATCCTCGTGCGACCCACCC	-	-	-	-	-	PIK3CD	O00329	0.07339	NA	Not found	NA	NA	NA
rs1135427	snp	3PRIME_UTR	1	G/T	4066	4066	-	-	9787840	9787840	GGCAAAAGCAGGTCAGAAGC	AATACTCTGCCATTATCTCA	-	-	-	-	-	PIK3CD	O00329	0.4174	NA	Not found	NA	NA	NA
rs34570604	in-del	3PRIME_UTR	1	-/TT	4093	4092	-	-	9787867	9787866	CTGCCATTATCTCAAAAATC	TTTTTTTTTTTTTTGAGATG	-	-	-	-	-	PIK3CD	O00329	NA	NA	Not found	NA	NA	NA
rs60050006	in-del	3PRIME_UTR	1	-/TT	4107	4106	-	-	9787881	9787880	AAAATCTTTTTTTTTTTTTT	GAGATGGGGTCTTCCTCTGT	-	-	-	-	-	PIK3CD	O00329	NA	NA	Not found	NA	NA	NA
rs12083192	snp	3PRIME_UTR	1	G/A	4175	4175	-	-	9787949	9787949	CTTGGCTCACTGTAACCTCC	CCTCCCAGGTTCAAGTGATT	-	-	-	-	-	PIK3CD	O00329	NA	NA	Not found	NA	NA	NA
rs1141402	snp	3PRIME_UTR	1	G/A	4379	4379	-	-	9788153	9788153	GATTACAGGCATGAGCCACC	CGCCCGGCCCACTCTGCCAT	-	-	-	-	-	PIK3CD	O00329	NA	NA	Not found	NA	NA	NA
rs1057483	snp	3PRIME_UTR	1	A/T	4488	4488	-	-	9788262	9788262	CTTTGGGAACCTGCTGTGAG	GTGCTGAGGTACCAGAAGTG	-	-	-	-	-	PIK3CD	O00329	NA	NA	Not found	NA	NA	NA
rs79044597	snp	3PRIME_UTR	1	T/C	4716	4716	-	-	9788490	9788490	GCCCACAGGTGATCCTAACA	ATCAGGCCATGGACTCAGGA	-	-	-	-	-	PIK3CD	O00329	NA	NA	Not found	NA	NA	NA
rs76266186	snp	3PRIME_UTR	1	T/C	4752	4752	-	-	9788526	9788526	CAGGACCTGCCCGGTGATGC	GTTGATTTCTCAAAGGTCTT	-	-	-	-	-	PIK3CD	O00329	NA	NA	Not found	NA	NA	NA
rs80109509	snp	3PRIME_UTR	1	T/A	4989	4989	-	-	9788763	9788763	TATTTATTTAAGTGCGCCTG	GTGCGCGGGTGTGGGAGCAC	-	-	-	-	-	PIK3CD	O00329	NA	NA	Not found	NA	NA	NA
rs34156294	snp	NON_SYNONYMOUS_CODING	1	A/G	531	531	1	IPR020635,Smart,Tyr_Pkinase_cat_dom;IPR017442,Pfam,Se/Thr_prot_kinase-like_dom;IPR011009,Superfamily,Kinase-like_dom;IPR000719,pfscan,Prot_kinase_cat_dom;IPR001245,Pfam,Ser-Thr/Tyr-Pkinase;	128804628	128804628	TGAAGATAGCAATTATGTGT	TCTGGTATTAGAAATGTGCC	Y/C	86	86	QLKHPSILELYNYFEDSNYV	LVLEMCHNGEMNRYLKNRVK	PLK4	O00444	NA	NA	0	NA	probably damaging	-0.999999
rs35232579	snp	NON_SYNONYMOUS_CODING	1	G/A	711	711	1	IPR020635,Smart,Tyr_Pkinase_cat_dom;IPR017442,Pfam,Se/Thr_prot_kinase-like_dom;IPR011009,Superfamily,Kinase-like_dom;IPR000719,pfscan,Prot_kinase_cat_dom;IPR001245,Pfam,Ser-Thr/Tyr-Pkinase;	128806962	128806962	TTCTAACCTCCTACTGACTC	TAATATGAACATCAAGATTG	R/H	146	146	YLHSHGILHRDLTLSNLLLT	NMNIKIADFGLATQLKMPHE	PLK4	O00444	NA	NA	0.02	NA	possibly damaging	0.999999
rs35448573	snp	NON_SYNONYMOUS_CODING	1	G/A	950	950	1	IPR020635,Smart,Tyr_Pkinase_cat_dom;IPR017442,Pfam,Se/Thr_prot_kinase-like_dom;IPR011009,Superfamily,Kinase-like_dom;IPR000719,pfscan,Prot_kinase_cat_dom;IPR001245,Pfam,Ser-Thr/Tyr-Pkinase;	128807201	128807201	CATTAAATAAAGTAGTATTG	CAGATTATGAAATGCCATCT	A/T	226	226	IGRPPFDTDTVKNTLNKVVL	DYEMPSFLSIEAKDLIHQLL	PLK4	O00444	NA	NA	0	NA	NA	-0.868342
rs3811740	snp	NON_SYNONYMOUS_CODING	1	T/A	968	968	1	IPR020635,Smart,Tyr_Pkinase_cat_dom;IPR017442,Pfam,Se/Thr_prot_kinase-like_dom;IPR011009,Superfamily,Kinase-like_dom;IPR000719,pfscan,Prot_kinase_cat_dom;IPR001245,Pfam,Ser-Thr/Tyr-Pkinase;	128807219	128807219	TGGCAGATTATGAAATGCCA	CTTTTTTGTCAATAGAGGCC	S/T	232	232	DTDTVKNTLNKVVLADYEMP	FLSIEAKDLIHQLLRRNPAD	PLK4	O00444	NA	NA	1	benign	benign	0.999999
rs61735391	snp	SYNONYMOUS_CODING	1	G/A	1054	1054	-	-	128807305	128807305	TTAAGTCTGTCTTCAGTATT	GACCATCCTTTTATGTCCCG	L	260	260	DLIHQLLRRNPADRLSLSSV	DHPFMSRNSSTKSKDLGTVE	PLK4	O00444	NA	NA	Not found	NA	NA	NA
rs34401999	in-del	FRAMESHIFT_CODING	1	-/G	1105	1104	-	-	128807356	128807355	ACAAAAAGTAAAGATTTAGG	AACTGTGGAAGACTCAATTG	-	277	277	SSVLDHPFMSRNSSTKSKDL	TVEDSIDSGHATISTAITAS	PLK4	O00444	NA	NA	1	NA	NA	NA
rs35049837	snp	NON_SYNONYMOUS_CODING	1	C/T	1224	1224	1	-	128807475	128807475	AAGACTTTTGATTGGTCAGC	ACTCCCAAATAAAATGACTG	P/L	317	317	SSSTSISGSLFDKRRLLIGQ	LPNKMTVFPKNKSSTDFSSS	PLK4	O00444	NA	NA	0	NA	probably damaging	0.853408
rs7664937	snp	SYNONYMOUS_CODING	1	A/C	1294	1294	-	-	128807545	128807545	TTTTCTTCTTCAGGAGATGG	AACAGTTTTTATACTCAGTG	G	340	340	NKMTVFPKNKSSTDFSSSGD	NSFYTQWGNQETSNSGRGRV	PLK4	O00444	NA	NA	Not found	NA	NA	NA
rs34906574	snp	NON_SYNONYMOUS_CODING	1	A/G	1619	1619	1	-	128807870	128807870	GATCTTTTGAAAGACCTGAT	ACAATCAAGCACTGTAAGAA	N/D	449	449	IFNFFKEKTSSSSGSFERPD	NQALSNHLCPGKTPFPFADP	PLK4	O00444	NA	NA	0.98	NA	benign	0.999999
rs56043017	snp	NON_SYNONYMOUS_CODING	1	G/C	1830	1830	1	-	128811117	128811117	GGACACATCAAAAAATGCCT	GACTGATACAAAAGTCAAAA	W/S	519	519	SPNRDFQGHPDLQKDTSKNA	TDTKVKKNSDASDNAHSVKQ	PLK4	O00444	NA	NA	0.03	NA	NA	NA
rs60587538	in-del	FRAMESHIFT_CODING	1	T/-	2059	2059	-	-	128811346	128811346	AGCATTACATCTCCGTTGGT	GCTCACAGGTTAAAACCAAT	-	595	595	GMEPPWGYQNRTLRSITSPL	AHRLKPIRQKTKKAVVSILD	PLK4	O00444	NA	NA	0.57	NA	NA	NA
rs75010725	in-del	SPLICE_SITE	1	-/TT	-	-	-	-	128812244	128812243	TTTTGGGTTTTTTTTTTTTT	TAGGTGAGCATACTTGATTC	-	-	-	-	-	PLK4	O00444	NA	NA	Not found	NA	NA	NA
rs62335586	snp	NON_SYNONYMOUS_CODING	1	G/T	2105	2105	1	-	128812247	128812247	TGGGTTTTTTTTTTTTTTAG	TGAGCATACTTGATTCAGAG	V/L	611	611	TSPLVAHRLKPIRQKTKKAV	SILDSEEVCVELVKEYASQE	PLK4	O00444	NA	NA	Not found	NA	NA	NA
rs56414190	snp	SPLICE_SITE	1	G/A	-	-	-	-	128812357	128812357	AGTGATGGAAATACGGTAAT	TGTAGTTACTTTATTACCTT	-	-	-	-	-	PLK4	O00444	NA	NA	Not found	NA	NA	NA
rs11552117	snp	NON_SYNONYMOUS_CODING	1	A/T	2216	2216	1	-	128812740	128812740	AAATCTTTTGGCAGATCACT	TTTATTATCCAAATGGTGGT	I/F	648	648	ASQEYVKEVLQISSDGNTIT	YYPNGGRGFPLADRPPSPTD	PLK4	O00444	NA	NA	0	benign	NA	-0.068349
rs74770705	snp	SYNONYMOUS_CODING	1	C/A	2383	2383	-	-	128813590	128813590	AGATCTAAATCTCCCAAAAT	ACTTATTTTACAAGATATGC	I	703	703	WRKYQYASRFVQLVRSKSPK	TYFTRYAKCILMENSPGADF	PLK4	O00444	NA	NA	Not found	NA	NA	NA
rs57995643	in-del	SPLICE_SITE	1	-/T	-	-	-	-	128814438	128814437	TTTTCTGATTTTTTTTTTTT	AGGGGTAAAAATACACAAAA	-	-	-	-	-	PLK4	O00444	NA	NA	Not found	NA	NA	NA
rs56250604	snp	SYNONYMOUS_CODING	1	G/A	2515	2515	-	-	128814492	128814492	CAGGTGATTGAAAAGACAGG	AAGTCTTACACTTTAAAAAG	G	747	747	FYDGVKIHKTEDFIQVIEKT	KSYTLKSESEVNSLKEEIKM	PLK4	O00444	NA	NA	Not found	NA	NA	NA
rs61735390	snp	NON_SYNONYMOUS_CODING	1	C/T	2757	2757	1	-	128814957	128814957	TGTGGATTCAAATTACCCAA	GAGAGAGAGAGCATCTTTCA	T/M	828	828	GSTSSPKALSPPPSVDSNYP	RERASFNRMVMHSAASPTQA	PLK4	O00444	NA	NA	Not found	NA	NA	NA
rs17012739	snp	NON_SYNONYMOUS_CODING	1	G/T	2764	2764	1	-	128814964	128814964	TCAAATTACCCAACGAGAGA	AGAGCATCTTTCAACAGAAT	E/D	830	830	TSSPKALSPPPSVDSNYPTR	RASFNRMVMHSAASPTQAPI	PLK4	O00444	0.3578	rs12503257	1	benign	benign	0.999999
rs13129689	snp	SYNONYMOUS_CODING	1	T/C	2830	2830	-	-	128815030	128815030	ACACAGGCACCAATCCTTAA	CCCTCTGTAAGTAAATATAT	N	852	852	ASFNRMVMHSAASPTQAPIL	PSMVTNEGLGLTTTASGTDI	PLK4	O00444	0.01376	NA	Not found	NA	NA	NA
rs41278099	snp	SYNONYMOUS_CODING	1	A/G	3109	3109	-	-	128819618	128819618	GGAGAAAATGAAAAATTACC	GACTACATCAAACAGAAATT	P	945	945	SISYTSPNGQTTRYGENEKL	DYIKQKLQCLSSILLMFSNP	PLK4	O00444	NA	NA	Not found	NA	NA	NA
rs55920018	snp	SYNONYMOUS_CODING	1	T/C	3152	3152	-	-	128819661	128819661	AGTGTCTGTCTTCCATCCTT	TGATGTTTTCTAATCCGACT	L	960	960	ENEKLPDYIKQKLQCLSSIL	MFSNPTPNFH	PLK4	O00444	NA	NA	Not found	NA	NA	NA
rs6820138	snp	SYNONYMOUS_CODING	1	G/A	3169	3169	-	-	128819678	128819678	CTTTTGATGTTTTCTAATCC	ACTCCTAATTTTCATTGATT	P	965	965	PDYIKQKLQCLSSILLMFSN	TPNFH	PLK4	O00444	0.004587	rs3006238	Not found	NA	NA	NA
rs12052085	snp	REGULATORY_REGION	1	C/T	-	-	-	-	18263871	18263871	ACTGCCTGCCCCACGAGCTG	GAGGCAGGTTTTGTACGGTA	-	-	-	-	-	PIK3R2	O00459	NA	NA	Not found	NA	NA	NA
rs76947356	snp	5PRIME_UTR	1	T/G	235	235	-	-	18266324	18266324	GCACCCTTGGCTCCCTTGTC	GGTGCAGCCAGCAGAGCCGC	-	-	-	-	-	PIK3R2	O00459	NA	NA	Not found	NA	NA	NA
rs34234190	in-del	5PRIME_UTR	1	C/-	259	259	-	-	18266348	18266348	GCAGCCAGCAGAGCCGCCAG	CTTGGGCGCCCATGGCCCTC	-	-	-	-	-	PIK3R2	O00459	NA	NA	Not found	NA	NA	NA
rs79144686	snp	5PRIME_UTR	1	G/A	402	402	-	-	18266491	18266491	CGAATGGTGGACCCAGTGAC	AGTGGCCCTTGTAAGGGTCA	-	-	-	-	-	PIK3R2	O00459	NA	NA	Not found	NA	NA	NA
rs80233027	snp	NON_SYNONYMOUS_CODING	1	C/T	646	646	1	IPR001452,Pfam,SH3_domain;IPR001452,Superfamily,SH3_domain;IPR001452,pfscan,SH3_domain;	18266735	18266735	ACCGCGCTCTGTACCCGTTC	GCCGGGAGCGGCCGGAGGAC	R/C	16	16	PPAAR	RERPEDLELLPGDVLVVSRA	PIK3R2	O00459	NA	NA	Not found	NA	NA	NA
rs1065079	snp	NON_SYNONYMOUS_CODING	1	G/T	717	717	1	IPR001452,Pfam,SH3_domain;IPR001452,Superfamily,SH3_domain;IPR001452,pfscan,SH3_domain;	18266806	18266806	GTGAGCCGGGCGGCCTTGCA	GCGCTGGGCGTGGCCGAGGG	Q/H	39	39	RPEDLELLPGDVLVVSRAAL	ALGVAEGGERCPQSVGWMPG	PIK3R2	O00459	NA	NA	0.02	possibly damaging	NA	NA
GA034234	snp	NON_SYNONYMOUS_CODING	1	G/A	1127	1127	1	IPR000198,Smart,RhoGAP;IPR000198,Pfam,RhoGAP;IPR008936,Superfamily,Rho_GTPase_activation_prot;IPR000198,pfscan,RhoGAP;	18271924	18271924	CCTGGCTGACGGCATTAAGA	CTTCCTGCTGGCACTGCCCG	S/N	176	176	DWSLSDVDQWDTAALADGIK	FLLALPAPLVTPEASAEARR	PIK3R2	O00459	NA	NA	nan	NA	NA	NA
rs674231	snp	SYNONYMOUS_CODING	1	G/A	1263	1263	-	-	18272153	18272153	CCGCTGCACCGCGCGCTCAC	CTGCGCTTCCTGCTCCAGCA	T	221	221	AAGPVGPALEPPTLPLHRAL	LRFLLQHLGRVASRAPALGP	PIK3R2	O00459	NA	NA	Not found	NA	NA	NA
rs2241088	snp	NON_SYNONYMOUS_CODING	1	A/C	1300	1300	1	IPR000198,Smart,RhoGAP;IPR000198,Pfam,RhoGAP;IPR008936,Superfamily,Rho_GTPase_activation_prot;IPR000198,pfscan,RhoGAP;	18272190	18272190	AGCACCTGGGCCGCGTGGCC	GCCGCGCCCCGGCCCTGGGT	S/R	234	234	LPLHRALTLRFLLQHLGRVA	RAPALGPAVRALGATFGPLL	PIK3R2	O00459	NA	NA	0.01	benign	benign	0.523065
rs74180869	snp	SPLICE_SITE	1	C/T	-	-	-	-	18272771	18272771	TCACCACACTCCCCTTCCCC	TAAGGAGTGAGCCCAGCCCT	-	-	-	-	-	PIK3R2	O00459	NA	NA	Not found	NA	NA	NA
rs68016487	in-del	FRAMESHIFT_CODING	1	T/-	1474	1474	-	-	18272834	18272834	AGAAGCTGCTTCAGGAACAC	TGGAAGAGCAGGAGGTTGCG	-	292	292	GSEPSPDFPALLVEKLLQEH	EEQEVAPPALPPKPPKAKPA	PIK3R2	O00459	NA	NA	Not found	NA	NA	NA
rs28730848	snp	SPLICE_SITE	1	G/A	1503	1503	-	-	18273013	18273013	TTGTTTTCCTGTCCCCCAGC	CTGCCGCCTAAACCCCCCAA	A	301	301	ALLVEKLLQEHLEEQEVAPP	LPPKPPKAKPASTVLANGGS	PIK3R2	O00459	NA	NA	Not found	NA	NA	NA
rs1011320	snp	NON_SYNONYMOUS_CODING	1	T/C	1537	1537	-	-	18273047	18273047	CCCCCAAGGCAAAGCCGGCC	CCACAGTCCTGGCCAATGGA	S/P	313	313	EEQEVAPPALPPKPPKAKPA	TVLANGGSPPSLQDAEWYWG	PIK3R2	O00459	0.06542	rs2006885,rs4808755	0.33	possibly damaging	benign	0.999999
rs66857290	in-del	FRAMESHIFT_CODING	1	A/-	1713	1713	-	-	18273780	18273780	CCCCTCTCCTCCCCCAGGAA	GGCGGGAACAATAAGCTGAT	-	371	371	TFLVRDASSKIQGEYTLTLR	GGNNKLIKVFHRDGHYGFSE	PIK3R2	O00459	NA	NA	Not found	NA	NA	NA
rs10413655	snp	NON_SYNONYMOUS_CODING	1	C/T	2243	2243	-	-	18278023	18278023	GCTGGAGCAGCAGCTGCGGG	CCAGGCCTCGGACAACAGAG	A/V	548	548	LKSRIAEIHESRTKLEQQLR	QASDNREIDKRMNSLKPDLM	PIK3R2	O00459	NA	NA	0.06	benign	NA	0.999999
rs273269	snp	SYNONYMOUS_CODING	1	T/C	2511	2511	-	-	18279638	18279638	CAGGCAGAGGAGATGCTGAG	GGCAAGCGGGATGGCACCTT	S	637	637	HEERTWYVGKINRTQAEEML	GKRDGTFLIRESSQRGCYAC	PIK3R2	O00459	NA	NA	Not found	NA	NA	NA
GA034236	snp	SYNONYMOUS_CODING	1	G/A	2553	2553	-	-	18279680	18279680	CTCATCCGCGAGAGCAGCCA	CGGGGCTGCTACGCCTGCTC	Q	651	651	QAEEMLSGKRDGTFLIRESS	RGCYACSVVVDGDTKHCVIY	PIK3R2	O00459	NA	NA	nan	NA	NA	NA
rs57909410	snp	3PRIME_UTR	1	T/A	2913	2913	-	-	18280230	18280230	TTCTCCGGCTCTGGCTCTTG	TTGGGGTTCTCTCACCCTCT	-	-	-	-	-	PIK3R2	O00459	NA	NA	Not found	NA	NA	NA
rs13006	snp	3PRIME_UTR	1	A/T	3328	3328	-	-	18280645	18280645	CAGACTCCAACTTCCCCTCC	AACCCCGAAGTGAAACCCGC	-	-	-	-	-	PIK3R2	O00459	NA	NA	Not found	NA	NA	NA
rs78249487	snp	3PRIME_UTR	1	G/T	3834	3834	-	-	18281151	18281151	TCCCTCTGATGCAGATTCAG	GCTTCTCTTCGATCATGTTG	-	-	-	-	-	PIK3R2	O00459	NA	NA	Not found	NA	NA	NA
rs71423093	snp	5PRIME_UTR	1	G/A	204	204	-	-	162164752	162164752	AGAGGTAGGGAGAGAAAAAG	AGGCGTCGGCGGGGCGCGAG	-	-	-	-	-	PSMD14	O00487	NA	NA	Not found	NA	NA	NA
rs9713	snp	5PRIME_UTR	1	A/T	460	460	-	-	162165008	162165008	TTCATCGCCGGTTTGCAGAC	GAGCCGCGTCGGGTGTGCGC	-	-	-	-	-	PSMD14	O00487	NA	NA	Not found	NA	NA	NA
rs1136548	snp	5PRIME_UTR	1	C/T	621	621	-	-	162173001	162173001	GTTGTACCTGCCAGAATTAG	AAGAGCTTTCTTTAAGAAGA	-	-	-	-	-	PSMD14	O00487	NA	NA	Not found	NA	NA	NA
rs11546859	snp	SYNONYMOUS_CODING	1	A/G	830	830	-	-	162224300	162224300	TCTTCCTTTCTACAGATGTT	AAACATGGCCGTGCTGGAGT	L	42	42	APAVDTAEQVYISSLALLKM	KHGRAGVPMEVMGLMLGEFV	PSMD14	O00487	NA	NA	Not found	NA	NA	NA
rs80038263	snp	NON_SYNONYMOUS_CODING	1	A/G	1141	1141	1	IPR000555,Smart,Mov34_MPN_PAD1;	162227808	162227808	AGCTGTGGCAGTGGTTGTGG	TCCCATTCAGAGTGTAAAAG	D/G	146	146	DINTQQSFEALSERAVAVVV	PIQSVKGKVVIDAFRLINAN	PSMD14	O00487	NA	NA	Not found	NA	NA	NA
rs71818353	in-del	3PRIME_UTR	1	GT/-	1723	1724	-	-	162267997	162267998	ATCAAGGGACCTCTGAAGGT	ACTTGGCTAAATGTAAGACA	-	-	-	-	-	PSMD14	O00487	NA	NA	Not found	NA	NA	NA
rs78317453	snp	3PRIME_UTR	1	T/G	1797	1797	-	-	162268071	162268071	AGTCTCAGTTGTGCAATTAC	TCTGTTTCTTTAGTCAGGGT	-	-	-	-	-	PSMD14	O00487	NA	NA	Not found	NA	NA	NA
rs1064576	snp	3PRIME_UTR	1	G/A	1834	1834	-	-	162268108	162268108	GGGTCTTTGCAGATTCTAAA	TTATACATGAATACATCAAA	-	-	-	-	-	PSMD14	O00487	0.06481	NA	Not found	NA	NA	NA
rs11539661	snp	3PRIME_UTR	1	G/A	3558	3558	-	-	75572421	75572421	ATAGACTATTAAAAAATCAC	TTTTAAACAAGAAACGGAAG	-	-	-	-	-	CAMK2G	O00561	0.00463	rs12779202	Not found	NA	NA	NA
rs11539660	snp	3PRIME_UTR	1	C/A	3344	3344	-	-	75572635	75572635	TCATGCATGTCCCAGCCCCT	GGCCCTAGCCCTTTCCTGCC	-	-	-	-	-	CAMK2G	O00561	NA	NA	Not found	NA	NA	NA
rs80007113	snp	3PRIME_UTR	1	C/T	3170	3170	-	-	75572809	75572809	AAACATCTCCACTTTTGGGG	AAAGGTGGGTAGATTCCAGT	-	-	-	-	-	CAMK2G	O00561	NA	NA	Not found	NA	NA	NA
rs3812636	snp	3PRIME_UTR	1	T/C	3079	3079	-	-	75572900	75572900	ATACCCTAAGCAGATAGCAA	GAAGATAATGGAGGAGCAAT	-	-	-	-	-	CAMK2G	O00561	NA	NA	Not found	NA	NA	NA
rs1044612	snp	3PRIME_UTR	1	C/T	3068	3068	-	-	75572911	75572911	GGAAGAGATCTATACCCTAA	CAGATAGCAAAGAAGATAAT	-	-	-	-	-	CAMK2G	O00561	NA	NA	Not found	NA	NA	NA
rs2384389	snp	3PRIME_UTR	1	G/A	2707	2707	-	-	75573272	75573272	CCCTCATCTGGGCCTGGGCC	TCTGCCAAGTGCCCCTGTGG	-	-	-	-	-	CAMK2G	O00561	NA	NA	Not found	NA	NA	NA
rs80202923	snp	3PRIME_UTR	1	T/G	2405	2405	-	-	75573574	75573574	AATTGGTGCTGCAGAAGTGT	CCCGCCATGAAGCCGATGAG	-	-	-	-	-	CAMK2G	O00561	NA	NA	Not found	NA	NA	NA
rs71696621	in-del	3PRIME_UTR	1	CC/-	2321	2322	-	-	75573657	75573658	GTGGAGGCAGCTGAGAAGTG	GGCCTCAGGACTGAGAGCCC	-	-	-	-	-	CAMK2G	O00561	NA	NA	Not found	NA	NA	NA
rs57064693	snp	3PRIME_UTR	1	T/C	2294	2294	-	-	75573685	75573685	GGAGAGAACGCAGAGCTCCC	GCCTGCTGTGGAGGCAGCTG	-	-	-	-	-	CAMK2G	O00561	NA	NA	Not found	NA	NA	NA
rs2306327	snp	3PRIME_UTR	1	A/T	2201	2201	-	-	75573778	75573778	GCTTACCCCAGGTCTAGGAA	GAACTTCTTTGGAACTTGCA	-	-	-	-	-	CAMK2G	O00561	NA	NA	Not found	NA	NA	NA
rs75300783	snp	3PRIME_UTR	1	A/C	1947	1947	-	-	75574032	75574032	AAAAAAAGAAAAAAAGATTG	TTAAAAAAAAAAGGAATCCA	-	-	-	-	-	CAMK2G	O00561	NA	NA	Not found	NA	NA	NA
rs75231733	snp	3PRIME_UTR	1	C/T	1946	1946	-	-	75574033	75574033	AAAAAAAAGAAAAAAAGATT	TTTAAAAAAAAAAGGAATCC	-	-	-	-	-	CAMK2G	O00561	NA	NA	Not found	NA	NA	NA
rs67816159	in-del	3PRIME_UTR	1	-/A	1946	1945	-	-	75574034	75574033	AAAAAAAAAGAAAAAAAGAT	TGTTTAAAAAAAAAAGGAAT	-	-	-	-	-	CAMK2G	O00561	NA	NA	Not found	NA	NA	NA
rs11000784	snp	3PRIME_UTR	1	T/C	1935	1935	-	-	75574044	75574044	ATTTAAGAAAAAAAAAAAAG	AAAAAAGATTGTTTAAAAAA	-	-	-	-	-	CAMK2G	O00561	NA	NA	Not found	NA	NA	NA
rs67492710	mixed	3PRIME_UTR	1	T/-/C	1922	1922	-	-	75574057	75574057	AGGTGTTTTTTACATTTAAG	AAAAAAAAAAAGAAAAAAAG	-	-	-	-	-	CAMK2G	O00561	NA	NA	Not found	NA	NA	NA
rs1057410	snp	3PRIME_UTR	1	G/A	1900	1900	-	-	75574079	75574079	CGTGTCTGTCTCTGCTGTAC	GAGGTGTTTTTTACATTTAA	-	-	-	-	-	CAMK2G	O00561	NA	NA	Not found	NA	NA	NA
rs67072815	in-del	3PRIME_UTR	1	T/-	1829	1829	-	-	75574150	75574150	TAAAACAATTCAATTACAAA	GCGGCAGCAGCCAATGCACG	-	-	-	-	-	CAMK2G	O00561	NA	NA	Not found	NA	NA	NA
rs77733275	snp	REGULATORY_REGION	1	G/A	-	-	-	-	75574482	75574482	GCAGAGAGTGGTGCCTACCT	ATTTAATCATTGTGAGGATT	-	-	-	-	-	CAMK2G	O00561	NA	NA	Not found	NA	NA	NA
rs55640406	snp	SYNONYMOUS_CODING	1	G/A	1520	1520	-	-	75574956	75574956	ACCACCATCCTAAACCCACA	GTCCACGTGATTGGGGAGGA	H	467	467	YFENLLSKNSKPIHTTILNP	VHVIGEDAACIAYIRLTQYI	CAMK2G	O00561	NA	NA	Not found	NA	NA	NA
rs17853265	snp	SYNONYMOUS_CODING	1	G/T	1478	1478	-	-	75574998	75574998	CCCTGCCCTGCAGTCCTGTC	AAGAACAGCAAGCCTATCCA	S	453	453	ALGNLVEGMDFHKFYFENLL	KNSKPIHTTILNPHVHVIGE	CAMK2G	O00561	NA	NA	Not found	NA	NA	NA
rs56230636	snp	SYNONYMOUS_CODING	1	G/A	1394	1394	-	-	75576857	75576857	AGGAAGATTTGTGATCCAGG	CTCACTTCCTTTGAGCCTGA	G	425	425	QLIEAINNGDFEAYTKICDP	LTSFEPEALGNLVEGMDFHK	CAMK2G	O00561	NA	NA	Not found	NA	NA	NA
rs34680210	in-del	FRAMESHIFT_CODING	1	-/G	960	959	-	-	75602279	75602278	CAACGATCCACGGTGGCATC	CATGATGCATCGTCAGGAGA	-	281	280	ITADQALKHPWVCQRSTVAS	MMHRQETVECLRKFNARRKL	CAMK2G	O00561	NA	NA	Not found	NA	NA	NA
rs36042365	in-del	FRAMESHIFT_CODING	1	C/-	723	723	-	-	75607838	75607838	GTGTGTTCTGTCTCGTAGGG	TCATCCTGTATATCCTCCTG	-	202	202	SPEVLRKDPYGKPVDIWACG	ILYILLVGYPPFWDEDQHKL	CAMK2G	O00561	NA	NA	1	NA	NA	NA
rs34550965	in-del	FRAMESHIFT_CODING	1	A/-	593	593	-	-	75608814	75608814	GCCGTCAAGCTGGCTGATTT	GGCCTAGCCATCGAAGTACA	-	158	158	KPENLLLASKCKGAAVKLAD	GLAIEVQGEQQAWFGFAGTP	CAMK2G	O00561	NA	NA	1	NA	NA	NA
rs80097467	snp	NON_SYNONYMOUS_CODING	1	T/C	409	409	1	IPR020635,Smart,Tyr_Pkinase_cat_dom;IPR011009,Superfamily,Kinase-like_dom;IPR000719,pfscan,Prot_kinase_cat_dom;IPR002290,Smart,Ser/Thr_prot_kinase_dom;	75612063	75612063	TTGCAGTGTTACCGGCGGGG	GCTGTTTGAAGACATTGTGG	E/G	97	97	HDSISEEGFHYLVFDLVTGG	LFEDIVAREYYSEADASHCI	CAMK2G	O00561	NA	NA	Not found	NA	NA	NA
rs2675671	snp	SYNONYMOUS_CODING	1	C/T	266	266	-	-	75632760	75632760	AAAATCATCAATACCAAGAA	TTGTCTGCCCGGGGTGAGTG	K	49	49	RRCVKKTSTQEYAAKIINTK	LSARDHQKLEREARICRLLK	CAMK2G	O00561	0.4725	rs2633308	Not found	NA	NA	NA
rs17853266	snp	NON_SYNONYMOUS_CODING	1	A/G	225	225	1	IPR020635,Smart,Tyr_Pkinase_cat_dom;IPR011009,Superfamily,Kinase-like_dom;IPR000719,pfscan,Prot_kinase_cat_dom;IPR002290,Smart,Ser/Thr_prot_kinase_dom;IPR017441,scanprosite,Protein_kinase_ATP_BS;	75632801	75632801	GCAGGTGTGTGAAGAAAACC	CCACGCAGGAGTACGCAGCA	S/P	36	36	LFEELGKGAFSVVRRCVKKT	TQEYAAKIINTKKLSARDHQ	CAMK2G	O00561	NA	NA	0.04	benign,possibly damaging	NA	0.293251
rs17853268	snp	SYNONYMOUS_CODING	1	G/T	143	143	-	-	75634196	75634196	GCCACCACCGCCACCTGCAC	CGTTTCACCGACGACTACCA	T	8	8	HYHCSGAPAAPLQ	RFTDDYQLFEELGKGAFSVV	CAMK2G	O00561	NA	NA	Not found	NA	NA	NA
rs11539659	snp	5PRIME_UTR	1	G/C	96	96	-	-	75634243	75634243	GACGTCGGCGCGGGCTGCAC	GCCGCGTCCGCCCGCCCGCC	-	-	-	-	-	CAMK2G	O00561	NA	NA	Not found	NA	NA	NA
cnvi0101730	cnv probe	REGULATORY_REGION	1	CNV_PROBE	7	7	-	-	75634332	75634332	TAAACAGTC	CGGTGCTGCCGGGCTCAGCC	-	-	-	-	-	CAMK2G	O00561	NA	NA	nan	NA	NA	NA
rs3741627	snp	REGULATORY_REGION	1	T/G	1810	1810	-	-	49359587	49359587	CTCCCACTTCTCAACTCCAG	GCCCCTTTAACCCTGATTCA	-	-	-	-	-	WNT10B	O00744	0.3486	rs1051886,rs4760662,rs4760663	Not found	NA	NA	NA
rs77211836	snp	3PRIME_UTR	1	T/C	1704	1704	-	-	49359693	49359693	GTGTAGCCTTCTCCCCAACA	TTGGAGGGTCTTGAGGGGAA	-	-	-	-	-	WNT10B	O00744	NA	NA	Not found	NA	NA	NA
rs1051886	snp	SYNONYMOUS_CODING	1	G/A	1408	1408	-	-	49359989	49359989	CTGTGCTGTGGCCGTGGGCA	AACGTGCTCCGGCAGACACG	H	353	353	ACNKTSRLLDGCGSLCCGRG	NVLRQTRVERCHCRFHWCCY	WNT10B	O00744	0.3486	rs4760662,rs4760663	Not found	NA	NA	NA
rs35034312	snp	NON_SYNONYMOUS_CODING	1	G/A	1250	1250	1	IPR005817,Pfam,Wnt_SF;IPR013302,Prints,Wnt10;	49360147	49360147	CCTTCCAGCCCCGTCTGCGT	CCCGTCGCCTCTCAGGAGAG	P/S	301	301	RAIFIDTHNRNSGAFQPRLR	RRLSGELVYFEKSPDFCERD	WNT10B	O00744	NA	NA	0.17	NA	NA	0.642162
rs78513882	snp	NON_SYNONYMOUS_CODING	1	A/G	707	707	1	IPR005817,Pfam,Wnt_SF;IPR005816,Prints,Wnt_grthfactor;	49362082	49362082	GTTTCCGAGAAAGTGCTTTT	CCTTCTCCATGCTGGCTGCT	S/P	120	120	GGRLPHHSAILKRGFRESAF	FSMLAAGVMHAVATACSLGK	WNT10B	O00744	NA	NA	Not found	NA	NA	NA
rs78257842	snp	NON_SYNONYMOUS_CODING	1	G/C	569	569	1	IPR005817,Pfam,Wnt_SF;	49363989	49363989	ACGTGACGGCGTCCGCGCTT	AGGGTCTGCACATCGCGGTC	Q/E	74	74	LSKRQLGLCLRNPDVTASAL	GLHIAVHECQHQLRDQRWNC	WNT10B	O00744	NA	NA	Not found	NA	NA	NA
rs1051882	snp	NON_SYNONYMOUS_CODING	1	C/T	528	528	1	IPR005817,Pfam,Wnt_SF;	49364030	49364030	CCTGAGCAAGCGGCAGCTAG	CCTGTGCCTGCGCAACCCCG	G/D	60	60	PPLTANTVCLTLSGLSKRQL	LCLRNPDVTASALQGLHIAV	WNT10B	O00744	NA	NA	0.34	benign	NA	0.57239
rs833843	snp	5PRIME_UTR	1	G/A	149	149	-	-	49364391	49364391	TTGGTTCCCCAAGCGAGCCG	CCTATTCCTGAACCCGCATC	-	-	-	-	-	WNT10B	O00744	0.4404	rs833840	Not found	NA	NA	NA
rs833842	snp	5PRIME_UTR	1	A/C	124	124	-	-	49365423	49365423	TCACTCCCTCCCTTCCTCCC	CCCTTCCTCCCGGCGGCCGC	-	-	-	-	-	WNT10B	O00744	NA	NA	Not found	NA	NA	NA
rs77744312	snp	3PRIME_UTR	1	G/A	3995	3995	-	-	13857801	13857801	AGGGCTGTTGTGAGGATCCT	CCAGTAATGACTGTATGGCA	-	-	-	-	-	WNT7A	O00755	NA	NA	Not found	NA	NA	NA
rs1124479	snp	3PRIME_UTR	1	A/G	3938	3938	-	-	13857858	13857858	GCTGTGCTCTGAGCCCCAGT	TCTCCACCTGTGAAATCAGA	-	-	-	-	-	WNT7A	O00755	0.2594	NA	Not found	NA	NA	NA
rs2163910	snp	3PRIME_UTR	1	C/A	3904	3904	-	-	13857892	13857892	TCTGGGGCCTGCCCTCTCTC	GGTGCCCTGTTCAGCTGTGC	-	-	-	-	-	WNT7A	O00755	0.08571	NA	Not found	NA	NA	NA
rs1124480	snp	3PRIME_UTR	1	T/C	3827	3827	-	-	13857969	13857969	GAGTGTTCAATGATAGTTAC	TAAACACAGTCTCAGAAGAG	-	-	-	-	-	WNT7A	O00755	0.422	NA	Not found	NA	NA	NA
rs74486507	snp	3PRIME_UTR	1	G/C	3770	3770	-	-	13858026	13858026	GCTTCTGACCTCCTTGGCAC	TGGGAATGGGGGAGATTCTG	-	-	-	-	-	WNT7A	O00755	NA	NA	Not found	NA	NA	NA
rs12487265	snp	3PRIME_UTR	1	C/G	3703	3703	-	-	13858093	13858093	TCTTTGCTTTGGAAAACCTA	CAGATCTGCCATGATCAGGA	-	-	-	-	-	WNT7A	O00755	0.08716	NA	Not found	NA	NA	NA
rs1549973	snp	3PRIME_UTR	1	G/A	3564	3564	-	-	13858232	13858232	TGGATGGATTGATAAGTGAG	GGATGAATGGATGAATAGCT	-	-	-	-	-	WNT7A	O00755	NA	NA	Not found	NA	NA	NA
rs9840635	snp	3PRIME_UTR	1	T/C	3555	3555	-	-	13858241	13858241	ACAGATGGGTGGATGGATTG	TAAGTGAGCGGATGAATGGA	-	-	-	-	-	WNT7A	O00755	NA	NA	Not found	NA	NA	NA
rs60007669	snp	3PRIME_UTR	1	C/A	3479	3479	-	-	13858317	13858317	ATGTGTGGATGGATAAGTAG	TGGGTGGGTGAATGGATAAA	-	-	-	-	-	WNT7A	O00755	NA	NA	Not found	NA	NA	NA
rs59652606	in-del	3PRIME_UTR	1	-/A	3341	3340	-	-	13858456	13858455	CATGGTTTCTTCCCTTGGAC	ATTTTTTTCCATTTTTCTTT	-	-	-	-	-	WNT7A	O00755	NA	NA	Not found	NA	NA	NA
rs57311683	snp	3PRIME_UTR	1	A/G	3091	3091	-	-	13858705	13858705	GCATGTGAGGGCTGGTGGTA	GAGGCAGACAGCAGAGATTG	-	-	-	-	-	WNT7A	O00755	NA	NA	Not found	NA	NA	NA
rs1946620	snp	3PRIME_UTR	1	C/T	2997	2997	-	-	13858799	13858799	CCAAGCGTCTGTTTCTCTCC	TGTGCCTGGGAGATCAGGTC	-	-	-	-	-	WNT7A	O00755	0.3241	NA	Not found	NA	NA	NA
rs73817628	snp	3PRIME_UTR	1	G/A	2982	2982	-	-	13858814	13858814	GTGTTTCCGTGCTACCCAAG	GTCTGTTTCTCTCCGTGTGC	-	-	-	-	-	WNT7A	O00755	NA	NA	Not found	NA	NA	NA
rs57972472	snp	3PRIME_UTR	1	C/T	2935	2935	-	-	13858861	13858861	TTGCGCCTTGCAGCGCCTCC	CCGTACTCGTGTGTGTATGT	-	-	-	-	-	WNT7A	O00755	NA	NA	Not found	NA	NA	NA
rs9821904	snp	3PRIME_UTR	1	G/A	2934	2934	-	-	13858862	13858862	TTTGCGCCTTGCAGCGCCTC	GCCGTACTCGTGTGTGTATG	-	-	-	-	-	WNT7A	O00755	NA	NA	Not found	NA	NA	NA
rs77474099	snp	3PRIME_UTR	1	G/A	2918	2918	-	-	13858878	13858878	AGTGTAGTCACGTGACTTTG	GCCTTGCAGCGCCTCCGCCG	-	-	-	-	-	WNT7A	O00755	NA	NA	Not found	NA	NA	NA
rs72476176	in-del	3PRIME_UTR	1	ACACACACACACAC/-	2862	2875	-	-	13858921	13858934	TGTGTGTGTGTGTGTGTGTG	AGGGACTTGAGTGTAGTCAC	-	-	-	-	-	WNT7A	O00755	NA	NA	Not found	NA	NA	NA
rs71959108	in-del	3PRIME_UTR	1	ACACACACAC/-	2866	2875	-	-	13858921	13858930	TGTGTGTGTGTGTGTGTGTG	TCTTAGGGACTTGAGTGTAG	-	-	-	-	-	WNT7A	O00755	NA	NA	Not found	NA	NA	NA
rs72034603	in-del	3PRIME_UTR	1	ACACAC/-	2862	2867	-	-	13858929	13858934	TGTGTGTGTGTGTGTGTGTG	TGTACTGTATCTTCTTAGGG	-	-	-	-	-	WNT7A	O00755	NA	NA	Not found	NA	NA	NA
rs72430158	in-del	3PRIME_UTR	1	CACACA/-	2861	2866	-	-	13858930	13858935	GTGTGTGTGTGTGTGTGTGT	GTGTACTGTATCTTCTTAGG	-	-	-	-	-	WNT7A	O00755	NA	NA	Not found	NA	NA	NA
rs72490390	in-del	3PRIME_UTR	1	ACACACACACACAC/-	2828	2841	-	-	13858955	13858968	ATTTCCGGTGTGTGTGTGTG	TGTGTGTGTGTGTGTGTGTG	-	-	-	-	-	WNT7A	O00755	NA	NA	Not found	NA	NA	NA
rs71941304	in-del	3PRIME_UTR	1	ACAC/-	2838	2841	-	-	13858955	13858958	ATTTCCGGTGTGTGTGTGTG	TGTGTGTGTGTGTGTGTGTG	-	-	-	-	-	WNT7A	O00755	NA	NA	Not found	NA	NA	NA
rs74997118	snp	3PRIME_UTR	1	A/C	2829	2829	-	-	13858967	13858967	GTGTCCGTTTGCATTTCCGG	GTGTGTGTGTGTGTGTGTGT	-	-	-	-	-	WNT7A	O00755	NA	NA	Not found	NA	NA	NA
rs3796317	snp	3PRIME_UTR	1	A/C	2769	2769	-	-	13859027	13859027	CTACACCCAGAGCCTCAGCC	AGAAAGCTGTCCTCCAGCAG	-	-	-	-	-	WNT7A	O00755	NA	NA	Not found	NA	NA	NA
rs3796316	snp	3PRIME_UTR	1	A/C	2623	2623	-	-	13859173	13859173	GATGTAGTCCTCAGGTGAGG	GACCCAAAGCAGATGGGGTG	-	-	-	-	-	WNT7A	O00755	0.4037	NA	Not found	NA	NA	NA
rs3796315	snp	3PRIME_UTR	1	G/A	2520	2520	-	-	13859276	13859276	GCCCCTCACAGGGACTTGAC	GTCATCCTGCAGCAGAGGCC	-	-	-	-	-	WNT7A	O00755	NA	NA	Not found	NA	NA	NA
rs10620125	in-del	3PRIME_UTR	1	-/CACA	2477	2476	-	-	13859320	13859319	GAGTGGTAGCTTCGAAATGA	GTCACTGTGGTGGGTGGTCA	-	-	-	-	-	WNT7A	O00755	NA	NA	Not found	NA	NA	NA
rs3796314	snp	3PRIME_UTR	1	C/T	2464	2464	-	-	13859332	13859332	AGCAGGGCCACTGAGTGGTA	CTTCGAAATGAGTCACTGTG	-	-	-	-	-	WNT7A	O00755	0.156	NA	Not found	NA	NA	NA
rs10620124	in-del	3PRIME_UTR	1	-/ACACACACAC	2442	2441	-	-	13859355	13859354	GCCTGTTAAGCTCAGGCCTT	TCAAGCAGGGCCACTGAGTG	-	-	-	-	-	WNT7A	O00755	NA	NA	Not found	NA	NA	NA
rs77771330	snp	3PRIME_UTR	1	C/A	2084	2084	-	-	13859712	13859712	TCCAGTTTGGAATAAATAGA	AGGAAAAATAATAAATTCCC	-	-	-	-	-	WNT7A	O00755	NA	NA	Not found	NA	NA	NA
rs3885802	snp	3PRIME_UTR	1	A/G	1984	1984	-	-	13859812	13859812	TATCCAGAAATTTAAGCTGG	CCAGATTTGGAGACGTTTTT	-	-	-	-	-	WNT7A	O00755	NA	NA	Not found	NA	NA	NA
rs1549974	snp	3PRIME_UTR	1	A/C	1952	1952	-	-	13859844	13859844	TTTTTTTTTTTTTTTTGCTG	TTGCTGCTACTTATCCAGAA	-	-	-	-	-	WNT7A	O00755	NA	NA	Not found	NA	NA	NA
rs80338447	snp	3PRIME_UTR	1	A/G	1947	1947	-	-	13859849	13859849	CACATTTTTTTTTTTTTTTT	GCTGTTTGCTGCTACTTATC	-	-	-	-	-	WNT7A	O00755	NA	NA	Not found	NA	NA	NA
rs5846820	in-del	3PRIME_UTR	1	-/AAAAAAA	1940	1939	-	-	13859857	13859856	TACACACACACATTTTTTTT	TTTTTTTTTGCTGTTTGCTG	-	-	-	-	-	WNT7A	O00755	NA	NA	Not found	NA	NA	NA
rs71674580	in-del	3PRIME_UTR	1	-/AAAAAAA	1939	1938	-	-	13859858	13859857	ATACACACACACATTTTTTT	TTTTTTTTTTGCTGTTTGCT	-	-	-	-	-	WNT7A	O00755	NA	NA	Not found	NA	NA	NA
rs72491481	in-del	3PRIME_UTR	1	-/AAAA	1937	1936	-	-	13859860	13859859	ATATACACACACACATTTTT	TTTTTTTTTTTTGCTGTTTG	-	-	-	-	-	WNT7A	O00755	NA	NA	Not found	NA	NA	NA
rs55838334	in-del	3PRIME_UTR	1	-/AAAAAAAAAAAAAAAA	1931	1930	-	-	13859866	13859865	ATATAGATATACACACACAC	ATTTTTTTTTTTTTTTTTGC	-	-	-	-	-	WNT7A	O00755	NA	NA	Not found	NA	NA	NA
rs77555124	snp	NON_SYNONYMOUS_CODING	1	T/C	1219	1219	1	,pfscan,;IPR005817,Pfam,Wnt_SF;	13860577	13860577	TCCCCAGGCCAGCGGCTGTG	CCTCATGTGCTGTGGGCGTG	D/G	305	305	GSVGTQGRACNKTAPQASGC	LMCCGRGYNTHQYARVWQCN	WNT7A	O00755	NA	NA	Not found	NA	NA	NA
rs79543742	snp	SYNONYMOUS_CODING	1	C/T	986	986	-	-	13860810	13860810	TTTCGGGAGCTGGGCTACGT	CTCAAGGACAAGTACAACGA	V	227	227	GSCTTKTCWTTLPQFRELGY	LKDKYNEAVHVEPVRASRNK	WNT7A	O00755	NA	NA	Not found	NA	NA	NA
rs3762719	snp	SYNONYMOUS_CODING	1	A/G	764	764	-	-	13896140	13896140	TGGAAGTGGGGTGGCTGCTC	GCCGACATCCGCTACGGCAT	S	153	153	CDKEKQGQYHRDEGWKWGGC	ADIRYGIGFAKVFVDAREIK	WNT7A	O00755	NA	NA	Not found	NA	NA	NA
rs12639607	snp	SYNONYMOUS_CODING	1	C/T	620	620	-	-	13896284	13896284	GCAGGGAGCCGGGAGGCTGC	TTCACCTACGCCATCATTGC	A	105	105	SALGERTVFGKELKVGSREA	FTYAIIAAGVAHAITAACTQ	WNT7A	O00755	0.1776	NA	Not found	NA	NA	NA
rs75651130	snp	SYNONYMOUS_CODING	1	G/A	518	518	-	-	13916529	13916529	GGCTCACAAATGGGCCTGGA	GAGTGTCAGTTTCAGTTCCG	D	71	71	ICQSRPDAIIVIGEGSQMGL	ECQFQFRNGRWNCSALGERT	WNT7A	O00755	NA	NA	Not found	NA	NA	NA
rs60269923	snp	NON_SYNONYMOUS_CODING	1	C/T	445	445	1	IPR005817,Pfam,Wnt_SF;	13916602	13916602	GATCCCAGGCCTGGCTCCCA	ACAGCGGGCGATCTGCCAGA	R/K	47	47	SSVVALGASIICNKIPGLAP	QRAICQSRPDAIIVIGEGSQ	WNT7A	O00755	NA	NA	0	NA	NA	NA
rs74784274	snp	SYNONYMOUS_CODING	1	G/A	386	386	-	-	13916661	13916661	TCTCCCTCCAGTGGCTTCTC	TCAGTGGTAGCTCTGGGCGC	S	27	27	RCLGHLFLSLGMVYLRIGGF	SVVALGASIICNKIPGLAPR	WNT7A	O00755	NA	NA	Not found	NA	NA	NA
rs35103037	snp	SYNONYMOUS_CODING	1	G/A	380	380	-	-	13916667	13916667	TGTGTCTCTCCCTCCAGTGG	TTCTCCTCAGTGGTAGCTCT	G	25	25	ARRCLGHLFLSLGMVYLRIG	FSSVVALGASIICNKIPGLA	WNT7A	O00755	NA	NA	Not found	NA	NA	NA
rs76365041	snp	SYNONYMOUS_CODING	1	G/A	365	365	-	-	13921254	13921254	CTCAGCCTGGGCATGGTCTA	CTCCGGATCGGGTAAGGGCT	Y	20	20	K	LRIGGFSSVVALGASIICNK	WNT7A	O00755	NA	NA	Not found	NA	NA	NA
rs73151669	snp	5PRIME_UTR	1	G/T	142	142	-	-	13921477	13921477	CGCTCCGTGGCTCCCGTGCT	CTGGCGAGGCTCAGGCGCGG	-	-	-	-	-	WNT7A	O00755	NA	NA	Not found	NA	NA	NA
rs75169454	snp	5PRIME_UTR	1	C/T	23	23	-	-	44441237	44441237	GCCATTGATTGGTCGACGCC	CCAGAGGGTTACAATTCAAA	-	-	-	-	-	UBE2C	O00762	NA	NA	Not found	NA	NA	NA
rs11537645	snp	NON_SYNONYMOUS_CODING	1	C/G	189	189	-	-	44441403	44441403	CGTAAAGGAGCTGAGCCGAG	GGGGGCGCCGCCCGGGGTCC	S/R	23	23	SQNRDPAATSVAAARKGAEP	GGAARGPVGKRLQQELMTLM	UBE2C	O00762	NA	NA	0.03	benign,possibly damaging,unknown	benign	-0.999999
rs440789	snp	5PRIME_UTR	1	G/C	239	239	-	-	44441493	44441493	GCCCTAGGCATTGGTACCCA	AGCAAAGATTTCTAGGACCA	-	-	-	-	-	UBE2C	O00762	NA	NA	Not found	NA	NA	NA
rs45590234	snp	5PRIME_UTR	1	A/G	256	256	-	-	44441510	44441510	CCAGAGCAAAGATTTCTAGG	CCACCCCCCGCCGCCACCTC	-	-	-	-	-	UBE2C	O00762	NA	NA	Not found	NA	NA	NA
rs45486998	snp	5PRIME_UTR	1	A/G	14	14	-	-	44441658	44441658	TTGCGCGGGTGAGATTCGAG	GATGGGGGACAGGCCAGGAG	-	-	-	-	-	UBE2C	O00762	NA	NA	Not found	NA	NA	NA
rs6124745	snp	5PRIME_UTR	1	C/T	111	111	-	-	44441755	44441755	AGACTCCTTCCCTGGTGGGC	TAGATGAAGACGCTCAAGGA	-	-	-	-	-	UBE2C	O00762	NA	NA	Not found	NA	NA	NA
rs73911114	snp	5PRIME_UTR	1	G/A	117	117	-	-	44441761	44441761	CTTCCCTGGTGGGCCTAGAT	AAGACGCTCAAGGACCCTCG	-	-	-	-	-	UBE2C	O00762	NA	NA	Not found	NA	NA	NA
rs73308406	snp	5PRIME_UTR	1	G/A	123	123	-	-	44441767	44441767	TGGTGGGCCTAGATGAAGAC	CTCAAGGACCCTCGTGACTT	-	-	-	-	-	UBE2C	O00762	NA	NA	Not found	NA	NA	NA
rs34343212	in-del	FRAMESHIFT_CODING	1	T/-	299	299	-	-	44443072	44443072	CCCTGAATCAGACAACCTTT	CAAATGGGTAGGGACCATCC	-	60	60	MTLMMSGDKGISAFPESDNL	KWVGTIHGAAGTVYEDLRYK	UBE2C	O00762	NA	NA	Not found	NA	NA	NA
rs11697338	snp	SPLICE_SITE	1	T/G	-	-	-	-	44444021	44444021	AACTAAACTAAAAAAACTTT	TAAAAAGGCAGTGGGGAGCA	-	-	-	-	-	UBE2C	O00762	NA	NA	Not found	NA	NA	NA
rs77269727	snp	SYNONYMOUS_CODING	1	C/T	322	322	-	-	44444073	44444073	TCAACAGTTTGTCTACTGTC	GGTCCCAGAGAAACTCAAGA	S	87	87	HGAAGTAVGSIRTSSTVCLL	GPRETQDSSKPLVWGLGWDM	UBE2C	O00762	NA	NA	Not found	NA	NA	NA
rs78668952	snp	NON_SYNONYMOUS_CODING	1	G/C	348	348	1	IPR000608,Smart,UBQ-conjugat_E2;IPR016135,Superfamily,UBQ-conjugat/RWD-like;	44444099	44444099	CAGAGAAACTCAAGATTCTA	CAAGCCCCTTGTGTGGGGCT	S/T	96	96	SIRTSSTVCLLSGPRETQDS	KPLVWGLGWDMRLLLELTLQ	UBE2C	O00762	NA	NA	Not found	NA	NA	NA
rs34158793	in-del	FRAMESHIFT_CODING	1	T/-	415	415	-	-	44444166	44444166	GAGCTTACTCTGCAACTGTT	CTCCAAATGCCAGGTATATG	-	118	118	PLVWGLGWDMRLLLELTLQL	LQMPEPNIDSPLNTHAAELW	UBE2C	O00762	NA	NA	Not found	NA	NA	NA
rs7352110	snp	NON_SYNONYMOUS_CODING	1	A/G	505	505	1	IPR016135,Superfamily,UBQ-conjugat/RWD-like;IPR000608,Pfam,UBQ-conjugat_E2;IPR000608,pfscan,UBQ-conjugat_E2;	44444348	44444348	GGTCTGCCCTGTATGATGTC	GGACCATTCTGCTCTCCATC	R/G	129	129	TQGNICLDILKEKWSALYDV	TILLSIQSLLGEPNIDSPLN	UBE2C	O00762	NA	NA	Not found	benign,possibly damaging	NA	-0.999999
rs61760191	snp	NON_SYNONYMOUS_CODING	1	C/A	594	594	1	IPR016135,Superfamily,UBQ-conjugat/RWD-like;IPR000608,Pfam,UBQ-conjugat_E2;	44444545	44444545	GCTGCCGAGCTCTGGAAAAA	CCCACAGGTGAGTCCTCAGT	N/K	158	158	LLGEPNIDSPLNTHAAELWK	PTAFKKYLQETYSKQVTSQE	UBE2C	O00762	NA	NA	Not found	NA	NA	NA
rs6065895	snp	SYNONYMOUS_CODING	1	C/T	657	657	-	-	44445403	44445403	CAGGTCACCAGCCAGGAGCC	TGACCCAGGCTGCCCAGCCT	P	179	179	PTAFKKYLQETYSKQVTSQE	-	UBE2C	O00762	NA	NA	Not found	NA	NA	NA
rs11537646	snp	3PRIME_UTR	1	C/T	783	783	-	-	44445529	44445529	TATTTTTGTTTTGTTTTTGT	TTTTAAATTAAGCCTCGGTT	-	-	-	-	-	UBE2C	O00762	NA	NA	Not found	NA	NA	NA
rs35199121	in-del	FRAMESHIFT_CODING	1	-/A	263	262	-	-	143545639	143545638	GCTGCTGCTGCTGGGACGCC	GCGCGCGGGCGGCCGCCGGA	-	27	27	APGPVWILAPLLLLLLLLGR	ARAAAGADAGPGPEPCATLV	BAI1	O14514	NA	NA	Not found	NA	NA	NA
rs7003106	snp	SYNONYMOUS_CODING	1	C/T	567	567	-	-	143545943	143545943	GAGGTGCTGCGGCTCTGCGA	CCCTCCGCACCCCTGGCCTT	D	128	128	LESTRTYLGVESFDEVLRLC	PSAPLAFLQASKQFLQMRRQ	BAI1	O14514	NA	NA	Not found	NA	NA	NA
rs76763828	snp	NON_SYNONYMOUS_CODING	1	C/T	1471	1471	1	IPR000884,Superfamily,Thrombospondin_1_rpt;IPR000884,pfscan,Thrombospondin_1_rpt;IPR000884,Pfam,Thrombospondin_1_rpt;	143558811	143558811	GCACCTGTGGCCGTGGCTTT	GGGATCGCACGCGCACCTGC	R/W	430	430	GAWDEWSPWSLCSSTCGRGF	DRTRTCRPPQFGGNPCEGPE	BAI1	O14514	NA	NA	Not found	NA	NA	NA
rs57661143	snp	SYNONYMOUS_CODING	1	T/C	1584	1584	-	-	143559561	143559561	CCCCCGGGCCGGGCAGTGGA	GGAAACTGGAATGAGTGGTC	D	467	467	EGPEKQTKFCNIALCPGRAV	GNWNEWSSWSACSASCSQGR	BAI1	O14514	NA	NA	Not found	NA	NA	NA
rs75573695	snp	SYNONYMOUS_CODING	1	C/T	3096	3096	-	-	143599594	143599594	CTGGTCATCATCTACGTGTC	GTGTGGAGGTGGGTGCCGCC	S	971	971	LIVGCGVSSLTLLMLVIIYV	VWRYIRSERSVILINFCLSI	BAI1	O14514	NA	NA	Not found	NA	NA	NA
rs7462471	snp	SPLICE_SITE	1	C/T	-	-	-	-	143603318	143603318	AGCCTGCCCCGCCCTGGGCC	CACACAGGTGGTGTGCACGC	-	-	-	-	-	BAI1	O14514	0.2936	rs10109465	Not found	NA	NA	NA
rs61756329	snp	SYNONYMOUS_CODING	1	C/T	3276	3276	-	-	143603394	143603394	TCCTTCTGCTGGGTGCTCAC	GAGGCCTGGCAGTCCTACAT	T	1031	1031	CTLVAAFLHFFFLSSFCWVL	EAWQSYMAVTGHLRNRLIRK	BAI1	O14514	NA	NA	Not found	NA	NA	NA
rs7460600	snp	SYNONYMOUS_CODING	1	G/C	3300	3300	-	-	143603418	143603418	GCCTGGCAGTCCTACATGGC	GTGACGGGCCACCTCCGGAA	A	1039	1039	HFFFLSSFCWVLTEAWQSYM	VTGHLRNRLIRKRFLCLGWG	BAI1	O14514	NA	NA	Not found	NA	NA	NA
GA007211	snp	SYNONYMOUS_CODING	1	C/T	3480	3480	-	-	143605650	143605650	TATGCCTTCGTGGGACCTGC	GCTGCCGTTGTGCTGGTACT	A	1099	1099	TMNYCWLSLEGGLLYAFVGP	AAVVLVNMVIGILVFNKLVS	BAI1	O14514	NA	NA	nan	NA	NA	NA
rs61755064	snp	SYNONYMOUS_CODING	1	C/A	3960	3960	-	-	143623372	143623372	CTGAAGCGGCCGTCTCTGCC	GAGGAGGAGAAGCTGAAGCT	P	1259	1259	KDIAACRTATITGTLKRPSL	EEEKLKLAHAKGPPTNFNSL	BAI1	O14514	NA	NA	Not found	NA	NA	NA
rs35770273	snp	SYNONYMOUS_CODING	1	C/A	4005	4005	-	-	143623417	143623417	CATGCCAAGGGGCCGCCCAC	AATTTCAACAGCCTGCCGGC	T	1274	1274	KRPSLPEEEKLKLAHAKGPP	NFNSLPANVSKLHLHGSPRY	BAI1	O14514	NA	NA	Not found	NA	NA	NA
rs34364916	snp	SYNONYMOUS_CODING	1	G/T	4047	4047	-	-	143623459	143623459	AACGTGTCCAAGCTGCACCT	CACGGCTCACCCCGCTATCC	L	1288	1288	HAKGPPTNFNSLPANVSKLH	HGSPRYPGGPLPDFPNHSLT	BAI1	O14514	NA	NA	Not found	NA	NA	NA
rs58647932	snp	3PRIME_UTR	1	C/A	5192	5192	-	-	143626032	143626032	AGACTCCGCCCTCCTCGGGC	GAGGCCCAGCGGGCAGATGG	-	-	-	-	-	BAI1	O14514	NA	NA	Not found	NA	NA	NA
rs9650581	snp	3PRIME_UTR	1	G/C	5193	5193	-	-	143626033	143626033	GACTCCGCCCTCCTCGGGCC	AGGCCCAGCGGGCAGATGGG	-	-	-	-	-	BAI1	O14514	NA	NA	Not found	NA	NA	NA
rs57279714	snp	REGULATORY_REGION	1	G/A	5407	5407	-	-	143626247	143626247	CCTCCTAGACCCAGGTGGAG	GCACAGCCCTCCGACCCTCA	-	-	-	-	-	BAI1	O14514	NA	NA	Not found	NA	NA	NA
rs11555099	snp	3PRIME_UTR	1	C/T	2810	2810	-	-	1270772	1270772	CTGGCTTCTCTGGCCCCCAC	TGTCTGTGCTGTAGATACTG	-	-	-	-	-	DVL1	O14640	NA	NA	Not found	NA	NA	NA
rs34391598	snp	3PRIME_UTR	1	G/T	2545	2545	-	-	1271037	1271037	CTGCTGCCCCTTGGAGCAGC	TGCACCTTCTCTCCTCCCAT	-	-	-	-	-	DVL1	O14640	NA	NA	Not found	NA	NA	NA
rs307373	snp	3PRIME_UTR	1	A/G	2407	2407	-	-	1271175	1271175	CAGGCCCCCAGGGTGGTCCA	GCGGGGCAACCCCCTGCGGT	-	-	-	-	-	DVL1	O14640	NA	NA	Not found	NA	NA	NA
rs11555098	snp	3PRIME_UTR	1	G/A	2198	2198	-	-	1271384	1271384	CTGGACCACCACCATCTGCC	TGGCAGCCTGGCTGCTCCAG	-	-	-	-	-	DVL1	O14640	NA	NA	Not found	NA	NA	NA
rs34935417	snp	SYNONYMOUS_CODING	1	G/A	1946	1946	-	-	1271636	1271636	ACAGTGGTGGGGGGGCCACC	GGGGGACCCCCTGTCCGGGA	P	633	633	APGLPPPHPTTKAYTVVGGP	GGPPVRELAAVPPELTGSRQ	DVL1	O14640	NA	NA	Not found	NA	NA	NA
rs1061336	snp	SYNONYMOUS_CODING	1	C/T	1889	1889	-	-	1271693	1271693	CAGGCCTCGGCTACCGCCCC	GGGCTCCCCCCGCCCCACCC	P	614	614	RPAGQLSRGSSPRSQASATA	GLPPPHPTTKAYTVVGGPPG	DVL1	O14640	NA	NA	Not found	NA	NA	NA
rs1061335	snp	NON_SYNONYMOUS_CODING	1	C/T	1837	1837	1	-	1271745	1271745	CTGGCGAGAGCGTCCGGCCG	CCAGCTCAGCCGTGGCAGCA	G/D	597	597	SESDHTAPSGVGSSWRERPA	QLSRGSSPRSQASATAPGLP	DVL1	O14640	NA	NA	Not found	benign	NA	-0.463355
rs1061334	snp	SYNONYMOUS_CODING	1	C/T	1811	1811	-	-	1271771	1271771	ACGGCACCGAGTGGGGTGGG	AGCAGCTGGCGAGAGCGTCC	G	588	588	RAAGAGGSGSESDHTAPSGV	SSWRERPAGQLSRGSSPRSQ	DVL1	O14640	NA	NA	Not found	NA	NA	NA
rs61757368	snp	SYNONYMOUS_CODING	1	C/T	1730	1730	-	-	1271852	1271852	CGGAGCAGCCGCCGGGCCCC	GGCCGTGAGAAGGAGCGTCG	P	561	561	GSQQSEGSKSSGSTRSSRRA	GREKERRAAGAGGSGSESDH	DVL1	O14640	NA	NA	Not found	NA	NA	NA
rs61766209	snp	SPLICE_SITE	1	C/T	-	-	-	-	1273354	1273354	GGAGTCAGCAGAGTGAAGGT	AGAACGCCGCCCCTACCTGC	-	-	-	-	-	DVL1	O14640	NA	NA	Not found	NA	NA	NA
rs11583882	snp	NON_SYNONYMOUS_CODING	1	C/G	1114	1114	1	-	1274807	1274807	CCACCCAGCTGACCCGGTGC	GCCCATCGACCCCGCCGCCT	R/P	356	356	AKCWDPTPRSYFTVPRADPV	PIDPAAWLSHTAALTGALPR	DVL1	O14640	NA	NA	Not found	possibly damaging,probably damaging	probably damaging	-0.999999
rs12735886	snp	SPLICE_SITE	1	A/G	-	-	-	-	1275410	1275410	CATGTTGCTGCAGGTGTGTC	GTGGGGGCTGCGGGGTGACA	-	-	-	-	-	DVL1	O14640	NA	NA	Not found	NA	NA	-0.999999
rs12740697	snp	NON_SYNONYMOUS_CODING	1	T/C	955	955	1	IPR001478,Pfam,PDZ/DHR/GLGF;IPR001478,pfscan,PDZ/DHR/GLGF;IPR001478,Superfamily,PDZ/DHR/GLGF;	1275419	1275419	GCCCGGCGACATGTTGCTGC	GGTGTGTCTGTGGGGGCTGC	Q/R	303	303	IMKGGAVAADGRIEPGDMLL	VNDVNFENMSNDDAVRVLRE	DVL1	O14640	NA	NA	Not found	probably damaging	NA	-0.999999
rs12735892	snp	STOP_GAINED	1	A/T	949	949	-	-	1275425	1275425	CATCGAGCCCGGCGACATGT	GCTGCAGGTGTGTCTGTGGG	L/*	301	301	GSIMKGGAVAADGRIEPGDM	LQVNDVNFENMSNDDAVRVL	DVL1	O14640	NA	NA	Not found	NA	NA	NA
rs77526949	snp	NON_SYNONYMOUS_CODING	1	C/T	940	940	1	IPR001478,Pfam,PDZ/DHR/GLGF;IPR001478,pfscan,PDZ/DHR/GLGF;IPR001478,Superfamily,PDZ/DHR/GLGF;	1275434	1275434	TGACGGCCGCATCGAGCCCG	CGACATGTTGCTGCAGGTGT	G/D	298	298	IYIGSIMKGGAVAADGRIEP	DMLLQVNDVNFENMSNDDAV	DVL1	O14640	NA	NA	Not found	NA	NA	NA
rs79929272	snp	NON_SYNONYMOUS_CODING	1	C/A	939	939	1	IPR001478,Pfam,PDZ/DHR/GLGF;IPR001478,pfscan,PDZ/DHR/GLGF;IPR001478,Superfamily,PDZ/DHR/GLGF;	1275435	1275435	CTGACGGCCGCATCGAGCCC	GCGACATGTTGCTGCAGGTG	G/C	298	298	IYIGSIMKGGAVAADGRIEP	DMLLQVNDVNFENMSNDDAV	DVL1	O14640	NA	NA	Not found	NA	NA	NA
rs1140339	snp	NON_SYNONYMOUS_CODING	1	T/A	840	840	1	IPR001478,Pfam,PDZ/DHR/GLGF;IPR001478,pfscan,PDZ/DHR/GLGF;IPR001478,Superfamily,PDZ/DHR/GLGF;	1275534	1275534	GACATCACTTTCTGGGCATC	GCATCGTGGGGCAGAGCAAC	S/C	265	265	MSLNIVTVTLNMERHHFLGI	IVGQSNDRGDGGIYIGSIMK	DVL1	O14640	NA	NA	Not found	probably damaging	NA	-0.999999
rs1140338	snp	SYNONYMOUS_CODING	1	C/A	806	806	-	-	1275637	1275637	CTCAACATCGTCACTGTCAC	CTCAACATGGGTGAGGCCTC	T	253	253	RASSFSSITDSTMSLNIVTV	LNMERHHFLGISIVGQSNDR	DVL1	O14640	NA	NA	Not found	NA	NA	NA
rs1140337	snp	SYNONYMOUS_CODING	1	A/C	800	800	-	-	1275643	1275643	ATGTCCCTCAACATCGTCAC	GTCACGCTCAACATGGGTGA	T	251	251	ADRASSFSSITDSTMSLNIV	VTLNMERHHFLGISIVGQSN	DVL1	O14640	NA	NA	Not found	NA	NA	NA
rs1140336	snp	NON_SYNONYMOUS_CODING	1	C/T	795	795	1	-	1275648	1275648	CCACCATGTCCCTCAACATC	TCACTGTCACGCTCAACATG	V/I	250	250	QADRASSFSSITDSTMSLNI	TVTLNMERHHFLGISIVGQS	DVL1	O14640	NA	NA	Not found	benign	NA	0.015668
rs1140335	snp	SYNONYMOUS_CODING	1	G/T	785	785	-	-	1275658	1275658	ATAACCGACTCCACCATGTC	CTCAACATCGTCACTGTCAC	S	246	246	QRLRQADRASSFSSITDSTM	LNIVTVTLNMERHHFLGISI	DVL1	O14640	NA	NA	Not found	NA	NA	NA
rs1140334	snp	NON_SYNONYMOUS_CODING	1	T/C	767	767	1	-	1275676	1275676	GCCTCCTCCTTCAGCAGCAT	ACCGACTCCACCATGTCCCT	I/M	240	240	KRRRRKQRLRQADRASSFSS	TDSTMSLNIVTVTLNMERHH	DVL1	O14640	NA	NA	Not found	benign	NA	-0.98731
rs307362	snp	SYNONYMOUS_CODING	1	T/C	413	413	-	-	1277533	1277533	CTGCTCTTGTTGCACAGCCC	AATGTGGCCAGCAGCCGTGA	P	122	122	LPPPLERTGGIGDSRPPSFH	NVASSRDGMDNETGTESMVS	DVL1	O14640	NA	NA	Not found	NA	NA	NA
rs1138471	snp	NON_SYNONYMOUS_CODING	1	G/A	298	298	1	IPR001158,Pfam,DIX;	1277854	1277854	CCCTCCACAGCTGGTCCTGG	TGAGGGTGCTCACTCGGATG	A/V	84	84	FDDNAKLPCFNGRVVSWLVL	EGAHSDAGSQGTDSHTDLPP	DVL1	O14640	NA	NA	Not found	benign	NA	-0.187772
rs307380	snp	REGULATORY_REGION	1	G/A	-	-	-	-	1287127	1287127	GGACCCCACCTCATCTGGGT	GGATTGGGATGAGGGGCCTC	-	-	-	-	-	DVL1	O14640	0.07407	rs2765021,rs34389364,rs34876581	Not found	NA	NA	NA
rs73976749	snp	3PRIME_UTR	1	G/A	3006	3006	-	-	7128676	7128676	GTATAAAACACCAAATAAAG	AATAGAGGCAAACTCC	-	-	-	-	-	DVL2	O14641	NA	NA	Not found	NA	NA	NA
rs1054282	snp	3PRIME_UTR	1	T/G	2995	2995	-	-	7128687	7128687	TTTAGTCACTTGTATAAAAC	CCAAATAAAGCAATAGAGGC	-	-	-	-	-	DVL2	O14641	NA	NA	Not found	NA	NA	NA
rs1054280	snp	REGULATORY_REGION	1	C/T	2955	2955	-	-	7128727	7128727	GAGATTTGGGCCATGTAGCT	CCTTTGTTACTCTATTTATT	-	-	-	-	-	DVL2	O14641	NA	NA	Not found	NA	NA	NA
rs34106761	snp	3PRIME_UTR	1	G/T	2857	2857	-	-	7128825	7128825	CCTCCTCCAGTTACCCACAG	CCTGCCCTTTGCAGGGTTGG	-	-	-	-	-	DVL2	O14641	NA	NA	Not found	NA	NA	NA
rs34221988	in-del	3PRIME_UTR	1	-/C	2731	2730	-	-	7128952	7128951	TTTTATAAGCCTTTTTGGGG	GTTAAAATAGAGTTTCTTAC	-	-	-	-	-	DVL2	O14641	NA	NA	Not found	NA	NA	NA
rs58009529	snp	3PRIME_UTR	1	C/G	2510	2510	-	-	7129172	7129172	GTTATGTAGCCCACTGTGGG	CCAGGCTGGGCCGGGCGCTC	-	-	-	-	-	DVL2	O14641	NA	NA	Not found	NA	NA	NA
rs1063967	snp	NON_SYNONYMOUS_CODING	1	C/T	2203	2203	1	-	7129479	7129479	GCGGGGTGGGGAAGCAAGTG	GACTAGCGATGGGGGCCCTC	G/E	639	639	GSESEPSSRGGSLRRGGEAS	TSDGGPPPSRGSTGGAPNLR	DVL2	O14641	NA	NA	0.03	benign	NA	0.999999
rs35047156	in-del	FRAMESHIFT_CODING	1	C/-	2173	2173	-	-	7129509	7129509	TGAGCCCTCCAGCCGAGGGG	CAGCCTTCGGCGGGGTGGGG	-	629	629	ERAPESKSGSGSESEPSSRG	SLRRGGEASGTSDGGPPPSR	DVL2	O14641	NA	NA	0.49	NA	NA	NA
rs72839768	snp	NON_SYNONYMOUS_CODING	1	G/A	1891	1891	1	-	7129898	7129898	TGGGGCTTCAGACCAGGATA	CCTGGCTCCTCTGCCTGGGG	T/I	535	535	YLVNLSLNDNDGSSGASDQD	LAPLPGATPWPLLPTFSYQY	DVL2	O14641	NA	NA	Not found	NA	NA	NA
rs62059164	snp	SPLICE_SITE	1	G/A	-	-	-	-	7131371	7131371	CCCTTGACTGGACTTCTCTT	CCCATAGCCCCATTGTGCTG	-	-	-	-	-	DVL2	O14641	NA	NA	Not found	NA	NA	NA
rs2285671	snp	SYNONYMOUS_CODING	1	G/A	1119	1119	-	-	7132579	7132579	CCACAGAGAAGTACAACTTC	TGGGTATCTCCATTGTTGGC	L	278	278	DSTMSLNIITVTLNMEKYNF	GISIVGQSNERGDGGIYIGS	DVL2	O14641	NA	NA	Not found	NA	NA	NA
rs11549559	snp	NON_SYNONYMOUS_CODING	1	C/G	829	829	1	-	7133241	7133241	TGGGGGCCACAGGACTGGTG	CCCCTCAAGGCTGGAGCGCC	G/A	181	181	RERPRRRDSSEHGAGGHRTG	PSRLERHLAGYESSSTLMTS	DVL2	O14641	NA	NA	0.08	possibly damaging	NA	0.999999
rs2074216	snp	SYNONYMOUS_CODING	1	G/A	692	692	-	-	7133609	7133609	GGGGACTCAAGGCCTCCATC	TTCCAGTGAGTCCTTCAGAT	S	135	135	PPLPPLPPERTSGIGDSRPP	FHPNVSSSHENLEPETETES	DVL2	O14641	0.3519	NA	Not found	NA	NA	NA
rs11220132	snp	ESSENTIAL_SPLICE_SITE	1	T/G	-	-	-	-	125442467	125442467	TCTCCAGGACCTTGCCAGAG	GAGTACATCTTGTTTATAGG	-	-	-	-	-	EI24	O14681	NA	NA	Not found	NA	NA	NA
rs11538202	snp	NON_SYNONYMOUS_CODING	1	A/G	152	152	1	IPR009890,Pfam,EI24;	125445217	125445217	AAAGCTAGATGCTCGAATCC	GCAAAAGAGAGAGGAGCAGC	Q/R	51	51	RGIKDSIWGICTISKLDARI	QKREEQRRRRASSVLAQRRA	EI24	O14681	NA	NA	0.05	NA	NA	0.999999
rs1043914	snp	NON_SYNONYMOUS_CODING	1	G/C	211	211	1	-	125445276	125445276	GTGTCTTGGCACAGAGAAGA	CCCAGAGTATAGAGCGGAAG	A/P	71	71	QQKREEQRRRRASSVLAQRR	QSIERKQESEPRIVSRIFQC	EI24	O14681	NA	NA	1	NA	NA	0.999999
rs1043918	snp	NON_SYNONYMOUS_CODING	1	A/G	407	407	1	IPR009890,Pfam,EI24;	125448068	125448068	AGATGTTTGGTCGTGGCTGG	ATTCTTCCTCACGTCAATTT	E/G	136	136	SVTARIIGDPSLHGDVWSWL	FFLTSIFSALWVLPLFVLSK	EI24	O14681	NA	NA	0.19	NA	NA	0.999999
rs1043919	snp	NON_SYNONYMOUS_CODING	1	C/G	436	436	1	IPR009890,Pfam,EI24;	125448097	125448097	TCACGTCAATTTTCAGTGCT	TTTGGGTGCTCCCCTTGTTT	L/V	146	146	SLHGDVWSWLEFFLTSIFSA	WVLPLFVLSKVVNAIWFQDI	EI24	O14681	NA	NA	0.19	NA	NA	0.896047
rs3017282	snp	NON_SYNONYMOUS_CODING	1	G/A	757	757	1	-	125451139	125451139	ACCAGCGGTTGTCTAACATA	AAAGGAATTGGCCTTACTAC	E/K	253	253	CFEYRWFNKGIEMHQRLSNI	RNWPYYFGFGLPLAFLTAMQ	EI24	O14681	NA	NA	0.01	NA	NA	-0.999999
rs71045107	in-del	SPLICE_SITE	1	-/T	-	-	-	-	125452236	125452235	TATTTCTTTTTTTTTTTTTT	AAACAGTGGCTGCCTTTTCT	-	-	-	-	-	EI24	O14681	NA	NA	Not found	NA	NA	NA
rs74323612	snp	SPLICE_SITE	1	A/C	-	-	-	-	125452238	125452238	TTTCTTTTTTTTTTTTTTAA	CAGTGGCTGCCTTTTCTCTA	-	-	-	-	-	EI24	O14681	NA	NA	Not found	NA	NA	NA
rs74792707	in-del	FRAMESHIFT_CODING	1	-/C	896	895	-	-	125452303	125452302	GCGCCAATGAAGCAAAGACC	CTGGCAAAGCATAGTAAGTA	-	299	299	SGCLFSILFPLFIISANEAK	GKAYLFQLRLFSLVVFLSNR	EI24	O14681	NA	NA	Not found	NA	NA	NA
rs55912941	in-del	FRAMESHIFT_CODING	1	-/C	897	896	-	-	125452304	125452303	CGCCAATGAAGCAAAGACCC	TGGCAAAGCATAGTAAGTAT	-	299	299	SGCLFSILFPLFIISANEAK	GKAYLFQLRLFSLVVFLSNR	EI24	O14681	NA	NA	Not found	NA	NA	NA
rs4627097	snp	SPLICE_SITE	1	A/G	906	906	-	-	125452313	125452313	AGCAAAGACCCTGGCAAAGC	TAGTAAGTATTAGCCAGTGA	A	302	302	LFSILFPLFIISANEAKPGK	YLFQLRLFSLVVFLSNRLFH	EI24	O14681	NA	NA	Not found	NA	benign	NA
rs77420108	snp	SYNONYMOUS_CODING	1	C/T	912	912	-	-	125453419	125453419	GGTTTCTTGCCTTTTAGTCT	TTCCAGTTGCGCCTCTTCTC	L	304	304	SILFPLFIISANEAKPGKAY	FQLRLFSLVVFLSNRLFHKT	EI24	O14681	NA	NA	Not found	NA	NA	NA
rs12420149	snp	REGULATORY_REGION	1	C/T	-	-	-	-	125453817	125453817	-	-	-	-	-	-	-	EI24	O14681	NA	NA	Not found	NA	NA	NA
rs11538203	snp	REGULATORY_REGION	1	G/T	-	-	-	-	125453874	125453874	-	-	-	-	-	-	-	EI24	O14681	NA	NA	Not found	NA	NA	NA
rs7094	snp	REGULATORY_REGION	1	C/T	-	-	-	-	125453890	125453890	-	-	-	-	-	-	-	EI24	O14681	NA	NA	Not found	NA	NA	NA
rs11109556	snp	5PRIME_UTR	1	G/A	90	90	-	-	99039167	99039167	CTGGGCAGTCGGCGACCCGC	AAGACTTGAGGTGCCGCAGC	-	-	-	-	-	APAF1	O14727	NA	NA	Not found	NA	NA	NA
rs74619561	snp	5PRIME_UTR	1	G/A	106	106	-	-	99039183	99039183	CCGCGAAGACTTGAGGTGCC	CAGCGGCATCCGGAGTAGCG	-	-	-	-	-	APAF1	O14727	NA	NA	Not found	NA	NA	NA
rs2118851	snp	5PRIME_UTR	1	C/G	249	249	-	-	99039326	99039326	CCGTGGGCCGGGCCTCACCG	GGCGCTCCGGGACTGTGGGG	-	-	-	-	-	APAF1	O14727	NA	NA	Not found	NA	NA	NA
rs2118852	snp	5PRIME_UTR	1	G/T	390	390	-	-	99039467	99039467	AGGCCCGGACCTGCCCCGGG	CGAAGGGTATGTGGCGAGAC	-	-	-	-	-	APAF1	O14727	0.07798	rs12581724,rs12581734	Not found	NA	NA	NA
rs76680641	snp	NON_SYNONYMOUS_CODING	1	A/G	1055	1055	1	IPR000767,Prints,Disease_R;IPR011046,Superfamily,WD40_repeat-like_dom;IPR017251,PIRSF,Apoptotic_pept-activating_1;	99043414	99043414	ATGGAATGGCAGGCTGTGGG	AGTCTGTATTAGCTGCAGAA	K/E	160	160	LSKLKGEPGWVTIHGMAGCG	SVLAAEAVRDHSLLEGCFPG	APAF1	O14727	NA	NA	Not found	NA	NA	NA
rs57171247	snp	SYNONYMOUS_CODING	1	T/C	1654	1654	-	-	99059452	99059452	ATAAGGAAATCTTCGTCTTA	GATTATGAGGCTCTAGATGA	Y	359	359	EYYLKQLQNKQFKRIRKSSS	DYEALDEAMSISVEMLREDI	APAF1	O14727	NA	NA	Not found	NA	NA	NA
rs34602753	in-del	FRAMESHIFT_CODING	1	-/C	1852	1851	-	-	99060048	99060047	GTAAATAAGTCTCTTTTATT	CTGTGATCGGAATGGAAAGT	-	425	425	DMETEEVEDILQEFVNKSLL	CDRNGKSFRYYLHDLQVDFL	APAF1	O14727	NA	NA	Not found	NA	NA	NA
rs75622772	snp	NON_SYNONYMOUS_CODING	1	A/T	1913	1913	1	IPR017251,PIRSF,Apoptotic_pept-activating_1;	99060109	99060109	ATCTTCAAGTAGATTTTCTT	CAGAGAAGAATTGCAGCCAG	T/S	446	446	CDRNGKSFRYYLHDLQVDFL	EKNCSQLQDLHKKIITQFQR	APAF1	O14727	NA	NA	Not found	NA	NA	NA
rs76732147	snp	NON_SYNONYMOUS_CODING	1	A/G	1971	1971	1	IPR017251,PIRSF,Apoptotic_pept-activating_1;	99061322	99061322	GAAGATAATCACTCAGTTTC	GAGATATCACCAGCCGCATA	Q/R	465	465	LTEKNCSQLQDLHKKIITQF	RYHQPHTLSPDQEDCMYWYN	APAF1	O14727	NA	NA	Not found	NA	NA	NA
rs11613534	snp	NON_SYNONYMOUS_CODING	1	C/A	2316	2316	1	IPR017251,PIRSF,Apoptotic_pept-activating_1;	99065443	99065443	TTCAGAAGTTTATCAGCAAG	TAAGCTGCAGGCCAAGCAGG	A/D	580	580	FPNIVQLGLCEPETSEVYQQ	KLQAKQEVDNGMLYLEWINK	APAF1	O14727	0.009259	NA	Not found	possibly damaging	NA	-0.999999
rs61758870	snp	NON_SYNONYMOUS_CODING	1	A/T	2358	2358	1	IPR017251,PIRSF,Apoptotic_pept-activating_1;	99065485	99065485	GGTCGATAATGGAATGCTTT	CCTGGAATGGATGTAAGTAG	Y/F	594	594	SEVYQQAKLQAKQEVDNGML	LEWINKKNITNLSRLVVRPH	APAF1	O14727	NA	NA	Not found	NA	NA	NA
rs61758871	snp	NON_SYNONYMOUS_CODING	1	A/C	2433	2433	1	IPR017986,pfscan,WD40_repeat_dom;IPR019781,Pfam,WD40_repeat_sg;IPR019782,pfscan,WD40_repeat_2;IPR011046,Superfamily,WD40_repeat-like_dom;IPR017251,PIRSF,Apoptotic_pept-activating_1;	99071265	99071265	CCCCCACACAGATGCTGTTT	CCATGCCTGCTTTTCTGAGG	Y/S	619	619	NKKNITNLSRLVVRPHTDAV	HACFSEDGQRIASCGADKTL	APAF1	O14727	NA	NA	Not found	NA	NA	NA
rs73142307	snp	NON_SYNONYMOUS_CODING	1	A/C	2451	2451	1	IPR017986,pfscan,WD40_repeat_dom;IPR019781,Pfam,WD40_repeat_sg;IPR019782,pfscan,WD40_repeat_2;IPR011046,Superfamily,WD40_repeat-like_dom;IPR017251,PIRSF,Apoptotic_pept-activating_1;	99071283	99071283	TTACCATGCCTGCTTTTCTG	GGATGGTCAGAGAATAGCTT	E/A	625	625	NLSRLVVRPHTDAVYHACFS	DGQRIASCGADKTLQVFKAE	APAF1	O14727	NA	NA	Not found	NA	NA	NA
rs11832663	snp	SPLICE_SITE	1	T/C	-	-	-	-	99076918	99076918	AATTTTTTCTCTTTTCTCTT	AGATTTGGAATTCTATGACT	-	-	-	-	-	APAF1	O14727	NA	NA	Not found	NA	NA	NA
rs61742041	snp	SYNONYMOUS_CODING	1	C/T	3112	3112	-	-	99097217	99097217	CATCACAGCACCATCCAGTA	TGTGACTTCTCCCCACAAAA	Y	845	845	DIHTSGLLGEIHTGHHSTIQ	CDFSPQNHLAVVALSQYCVE	APAF1	O14727	NA	NA	Not found	NA	NA	NA
rs74485890	snp	NON_SYNONYMOUS_CODING	1	G/T	3154	3154	1	IPR017986,pfscan,WD40_repeat_dom;IPR011046,Superfamily,WD40_repeat-like_dom;IPR017251,PIRSF,Apoptotic_pept-activating_1;	99097259	99097259	CATTTGGCAGTGGTTGCTTT	TCCCAGTACTGTGTAGAGGT	L/F	859	859	HHSTIQYCDFSPQNHLAVVA	SQYCVELWNTDSRSKVADCR	APAF1	O14727	NA	NA	Not found	NA	NA	NA
rs61757705	snp	NON_SYNONYMOUS_CODING	1	G/A	3258	3258	1	IPR001680,Smart,WD40_repeat;IPR017986,pfscan,WD40_repeat_dom;IPR019781,Pfam,WD40_repeat_sg;IPR011046,Superfamily,WD40_repeat-like_dom;IPR017251,PIRSF,Apoptotic_pept-activating_1;	99100348	99100348	TGTGATGTTTTCTCCTGATG	ATCATCATTTTTGACATCTT	G/E	894	894	KVADCRGHLSWVHGVMFSPD	SSFLTSSDDQTIRLWETKKV	APAF1	O14727	NA	NA	Not found	NA	NA	NA
rs77127123	snp	NON_SYNONYMOUS_CODING	1	C/A	3651	3651	1	IPR017986,pfscan,WD40_repeat_dom;IPR019781,Pfam,WD40_repeat_sg;IPR001680,Smart,WD40_repeat;IPR019782,pfscan,WD40_repeat_2;IPR017251,PIRSF,Apoptotic_pept-activating_1;	99109320	99109320	TATTTCAAGTTCTGATGATG	TGAAATTCAGGTGAGAGGGA	A/D	1025	1025	TVWHIQFTADEKTLISSSDD	EIQVWNWQLDKCIFLRGHQE	APAF1	O14727	NA	NA	Not found	NA	NA	NA
rs56699593	in-del	SPLICE_SITE	1	-/T	-	-	-	-	99117414	99117413	AGTGTTTTTTTTTTTTTTTT	AAGGTATGGAATATTATTAC	-	-	-	-	-	APAF1	O14727	NA	NA	Not found	NA	NA	NA
rs66824201	in-del	SPLICE_SITE	1	-/T	-	-	-	-	99117415	99117414	GTGTTTTTTTTTTTTTTTTA	AGGTATGGAATATTATTACT	-	-	-	-	-	APAF1	O14727	NA	NA	Not found	NA	NA	NA
rs17227606	snp	3PRIME_UTR	1	C/T	4611	4611	-	-	99126631	99126631	GGTAAAATTCTGTCTTGATG	ATTCAAAATGGTTGACATAA	-	-	-	-	-	APAF1	O14727	0.004717	NA	Not found	NA	NA	NA
rs73378472	snp	3PRIME_UTR	1	C/A	4980	4980	-	-	99127000	99127000	TCGGCTCACCACAATCGCTG	CTCCTGGGTTCAAGCAATTC	-	-	-	-	-	APAF1	O14727	NA	NA	Not found	NA	NA	NA
rs12307986	snp	3PRIME_UTR	1	G/A	5081	5081	-	-	99127101	99127101	TTGTATTTTTAGTAGAGACG	GGTTTCACCATGTTGGCCGG	-	-	-	-	-	APAF1	O14727	NA	NA	Not found	NA	NA	NA
rs4450213	snp	3PRIME_UTR	1	C/A	5155	5155	-	-	99127175	99127175	CGCCTTGGCCTCCCAAAGTG	TGAGATTACAGGCGTGAGCC	-	-	-	-	-	APAF1	O14727	NA	NA	Not found	NA	NA	NA
rs1131019	snp	3PRIME_UTR	1	A/G	5330	5330	-	-	99127350	99127350	CCTCCCAAGTAGCTGAGACT	CAGGCACGAGCCACCACACC	-	-	-	-	-	APAF1	O14727	NA	NA	Not found	NA	NA	NA
rs12829605	snp	3PRIME_UTR	1	T/G	5411	5411	-	-	99127431	99127431	TATGTTGTCTAGGCTGGTCT	GAACTCTTGGCCTCAAGTAA	-	-	-	-	-	APAF1	O14727	NA	NA	Not found	NA	NA	NA
rs35518557	in-del	3PRIME_UTR	1	A/-	5676	5676	-	-	99127696	99127696	TCAGACTTCTTACTTGAATG	AACCTGATCTTTCCTAATCC	-	-	-	-	-	APAF1	O14727	NA	NA	Not found	NA	NA	NA
rs11296996	mixed	3PRIME_UTR	1	A/-/C	5678	5678	-	-	99127698	99127698	AGACTTCTTACTTGAATGAA	CCTGATCTTTCCTAATCCTC	-	-	-	-	-	APAF1	O14727	NA	NA	Not found	NA	NA	NA
rs6538881	snp	3PRIME_UTR	1	A/T	5981	5981	-	-	99128001	99128001	TCCTTTCCCTTGTCTCTCTC	TCCTCTTTTCCTTCCTTCTT	-	-	-	-	-	APAF1	O14727	NA	NA	Not found	NA	NA	NA
rs6538882	snp	3PRIME_UTR	1	T/C	5982	5982	-	-	99128002	99128002	CCTTTCCCTTGTCTCTCTCA	CCTCTTTTCCTTCCTTCTTT	-	-	-	-	-	APAF1	O14727	NA	NA	Not found	NA	NA	NA
rs35746294	in-del	3PRIME_UTR	1	-/G	6054	6053	-	-	99128074	99128073	AGGAAAAATAGCTTTTGACA	GGGGAAAAAACTCAATAACT	-	-	-	-	-	APAF1	O14727	NA	NA	Not found	NA	NA	NA
rs73142318	snp	3PRIME_UTR	1	G/A	6337	6337	-	-	99128357	99128357	AGGTCGGGGAGAGGGTAAGG	AATAGATCACTCAGATGTAT	-	-	-	-	-	APAF1	O14727	NA	NA	Not found	NA	NA	NA
rs60760345	snp	3PRIME_UTR	1	C/T	6701	6701	-	-	99128721	99128721	TTTAAAAAGCCTTGAATGGC	CTTGTCTTAAAAAGAAATTA	-	-	-	-	-	APAF1	O14727	NA	NA	Not found	NA	NA	NA
rs1131020	snp	3PRIME_UTR	1	A/G	6751	6751	-	-	99128771	99128771	TGCGGTGGCACGTGCCTGTA	TCCCAGCTCCTTGGGAGGCT	-	-	-	-	-	APAF1	O14727	NA	NA	Not found	NA	NA	NA
rs1131021	snp	3PRIME_UTR	1	A/G	6772	6772	-	-	99128792	99128792	TCCCAGCTCCTTGGGAGGCT	AGACAGGAGGATTCCTTGAG	-	-	-	-	-	APAF1	O14727	NA	NA	Not found	NA	NA	NA
rs12159	snp	3PRIME_UTR	1	T/A	7002	7002	-	-	99129022	99129022	GCATTTTCCCTTGCTGTATT	TTTTGTATTATAAATTACAT	-	-	-	-	-	APAF1	O14727	NA	NA	Not found	NA	NA	NA
rs3834481	mixed	3PRIME_UTR	1	T/-	7006	7006	-	-	99129026	99129026	TTTCCCTTGCTGTATTTTTT	GTATTATAAATTACATTGGA	-	-	-	-	-	APAF1	O14727	NA	NA	Not found	NA	NA	NA
rs67121469	in-del	3PRIME_UTR	1	A/-	3303	3303	-	-	1253568	1253568	GGCTCCACCCCAGGGCCAGC	TTTCCTCACCAGGAGCCCGG	-	-	-	-	-	TERT	O14746	NA	NA	Not found	NA	NA	NA
rs34527601	snp	3PRIME_UTR	1	C/T	3279	3279	-	-	1253592	1253592	TCACTTCCCCACAGGCTGGC	CTCGGCTCCACCCCAGGGCC	-	-	-	-	-	TERT	O14746	NA	NA	Not found	NA	NA	NA
rs2853690	snp	3PRIME_UTR	1	G/A	3127	3127	-	-	1253744	1253744	GGGCGGCCCACACCCAGGCC	GCACCGCTGGGAGTCTGAGG	-	-	-	-	-	TERT	O14746	0.1698	NA	Not found	NA	NA	NA
rs5031049	snp	3PRIME_UTR	1	G/A	3091	3091	-	-	1253780	1253780	CCCTGTCACGCCGGGCTCTA	GTCCCAGGGAGGGAGGGGCG	-	-	-	-	-	TERT	O14746	NA	NA	Not found	NA	NA	NA
rs35033501	snp	3PRIME_UTR	1	C/T	2953	2953	-	-	1253918	1253918	CAGCTGAGTCGGAAGCTCCC	GGGACGACGCTGACTGCCCT	-	-	-	-	-	TERT	O14746	NA	NA	Not found	NA	NA	NA
rs66907572	in-del	3PRIME_UTR	1	-/G	2904	2903	-	-	1254504	1254503	ACCGTGTCACCTACGTGCCA	CTCCTGGGGTCACTCAGGAC	-	-	-	-	-	TERT	O14746	NA	NA	Not found	NA	NA	NA
rs35719940	snp	3PRIME_UTR	1	C/T	2813	2813	-	-	1254594	1254594	CGCTGGGGGCCAAGGGCGCC	CCGGCCCTCTGCCCTCCGAG	-	-	-	-	-	TERT	O14746	NA	NA	Not found	NA	benign	0.999999
rs67886705	in-del	SPLICE_SITE	1	-/G	-	-	-	-	1254624	1254623	TCCTCAGCCTCTGTTTTCCC	CCAGGGATGTCGCTGGGGGC	-	-	-	-	-	TERT	O14746	NA	NA	Not found	NA	NA	NA
rs62331332	snp	3PRIME_UTR	1	C/T	2730	2730	-	-	1255458	1255458	GAACCCCACATTTTTCCTGC	CGTCATCTCTGACACGGCCT	-	-	-	-	-	TERT	O14746	NA	NA	Not found	NA	NA	NA
rs67578903	in-del	3PRIME_UTR	1	A/-	2720	2720	-	-	1255468	1255468	AAGTTTGGAAGAACCCCACA	TTTTCCTGCGCGTCATCTCT	-	-	-	-	-	TERT	O14746	NA	NA	Not found	NA	NA	NA
rs67648047	in-del	3PRIME_UTR	1	A/-	2703	2703	-	-	1255485	1255485	GCTCCCATTTCATCAGCAAG	TTGGAAGAACCCCACATTTT	-	-	-	-	-	TERT	O14746	NA	NA	Not found	NA	NA	NA
rs33954691	snp	3PRIME_UTR	1	G/A	2668	2668	-	-	1255520	1255520	CGCCATCCTCTCAGGTTTCA	GCATGTGTGCTGCAGCTCCC	-	-	-	-	-	TERT	O14746	NA	NA	Not found	NA	NA	NA
rs34062885	snp	3PRIME_UTR	1	G/T	2473	2473	-	-	1260715	1260715	CATTCCCCCCTGTGTCTCAG	TATGCCCGGACCTCCATCAG	-	-	-	-	-	TERT	O14746	NA	NA	0.01	NA	possibly damaging	0.999999
rs34528119	snp	SYNONYMOUS_CODING	1	G/A	2833	2833	-	-	1264587	1264587	TTTGTTCAGATGCCGGCCCA	GGCCTATTCCCCTGGTGCGG	H	925	925	VNFPVEDEALGGTAFVQMPA	GLFPWCGLLLDTRTLEVQSD	TERT	O14746	NA	NA	Not found	NA	NA	NA
GA022512	snp	ESSENTIAL_SPLICE_SITE	1	T/C	-	-	-	-	1266652	1266652	TGTGTATTTTCCCTTATTTT	GGCTGCTCCTGCGTTTGGTG	-	-	-	-	-	TERT	O14746	NA	NA	nan	NA	NA	NA
GA004390	snp	SPLICE_SITE	1	A/G	-	-	-	-	1266653	1266653	CTGTGTATTTTCCCTTATTT	AGGCTGCTCCTGCGTTTGGT	-	-	-	-	-	TERT	O14746	NA	NA	nan	NA	NA	NA
rs33963617	snp	SYNONYMOUS_CODING	1	G/A	2097	2097	-	-	1279439	1279439	TTCGTGCTGCGTGTGCGGGC	CAGGACCCGCCGCCTGAGCT	A	699	699	SVLGLDDIHRAWRTFVLRVR	QDPPPELYFVKVDVTGAYDT	TERT	O14746	NA	NA	Not found	NA	NA	NA
rs33956095	snp	SYNONYMOUS_CODING	1	G/A	2031	2031	-	-	1279505	1279505	CGGCGCCCCGGCCTCCTGGG	GCCTCTGTGCTGGGCCTGGA	G	677	677	RVKALFSVLNYERARRPGLL	ASVLGLDDIHRAWRTFVLRV	TERT	O14746	NA	NA	Not found	NA	NA	NA
[truncated: 31,429 more rows]
